# Supplementary material for: Association of heart rate trajectories with the risk of adverse outcomes in a community-based cohort in Taiwan
Source: PeerJ. 2020 May 7;8:e8987. doi: 10.7717/peerj.8987 (PMC7211405; doi:10.7717/peerj.8987)
Supplement: Supplemental Information 1 [file peerj-08-8987-s001.xlsx]

## Sheet: data set
HR_0	ID	AF0	death	cad	cva	cancer	cad_py	cva_py	cancer_py	death_py	SEX	AGE0	SMOKE	BW	CREA	CHOL0	ht_med	sbp0	dbp0	bmi0	t1	t2	t5	dm0	sport_gr	HTN0	eGFR	eGFR_GRP	SMOKE_new	HR_1	AF1	bmi1	chol1	dbp1	sbp1	dm1	HTN1	AGE1	HR_2	AF2	bmi2	chol2	dbp2	sbp2	dm2	HTN2	AGE2	HR_5	AF5
57	1	0	0	0	0	0	14.7878	14.7878	14.7878	14.7878	1	51	1	66	1.2	161	0	120	70	22.571	2.24778	4.30253	10.2806	0	0	0	67.9861	0	1	76	0	22	164	58	108	0	0	53.2478	#NULL!	#NULL!	#NULL!	#NULL!	#NULL!	#NULL!	#NULL!	#NULL!	#NULL!	#NULL!	#NULL!
58	2	0	1	0	0	0	8.4011	8.4011	8.4011	8.4011	1	71	1	44	0.9	176	0	118	68	18.3143	2.18891	5.2245	#NULL!	0	0	0	46.8519	1	1	#NULL!	#NULL!	#NULL!	#NULL!	#NULL!	#NULL!	#NULL!	#NULL!	#NULL!	72	0	#NULL!	#NULL!	66	120	#NULL!	0	76.2245	#NULL!	#NULL!
85	3	0	1	0	0	0	1.40657	1.40657	1.40657	1.40657	1	53	1	45	0.8	116	0	138	90	16.5289	#NULL!	#NULL!	#NULL!	0	0	1	67.9688	0	1	#NULL!	#NULL!	#NULL!	#NULL!	#NULL!	#NULL!	#NULL!	#NULL!	#NULL!	#NULL!	#NULL!	#NULL!	#NULL!	#NULL!	#NULL!	#NULL!	#NULL!	#NULL!	#NULL!	#NULL!
57	4	0	0	0	0	0	14.7906	14.7906	14.7906	14.7906	2	47	0	59	0.7	186	0	110	70	22.4813	2.28884	5.22724	10.2943	0	0	0	92.5387	0	0	59	0	22	166	66	98	0	0	49.2888	68	0	#NULL!	#NULL!	80	110	#NULL!	0	52.2272	#NULL!	#NULL!
87	5	0	0	0	0	0	14.7906	14.7906	14.7906	14.7906	2	47	0	67	1.1	194	1	164	114	25.5296	2.24778	4.30527	9.24778	0	0	1	66.8731	0	0	78	0	25	208	108	160	0	1	49.2478	#NULL!	#NULL!	#NULL!	#NULL!	#NULL!	#NULL!	#NULL!	#NULL!	#NULL!	#NULL!	#NULL!
63	6	0	0	0	0	0	14.7878	14.7878	14.7878	14.7878	2	76	0	51	0.7	160	0	138	68	22.0741	2.17796	4.29432	#NULL!	0	0	1	55.0476	1	0	84	0	22	165	78	152	0	1	78.178	#NULL!	#NULL!	#NULL!	#NULL!	#NULL!	#NULL!	#NULL!	#NULL!	#NULL!	#NULL!	#NULL!
54	7	0	0	0	0	0	14.7659	14.7659	14.7659	14.7659	1	41	1	65	0.8	122	0	118	75	22.7583	2.21766	5.27789	10.2204	0	0	0	111.719	0	1	66	0	22	158	44	114	0	0	43.2177	#NULL!	#NULL!	#NULL!	#NULL!	#NULL!	#NULL!	#NULL!	#NULL!	#NULL!	#NULL!	#NULL!
56	8	0	1	1	0	0	14.7016	14.7016	14.7016	14.7016	1	50	1	68	1.2	124	0	150	108	23.255	2.2423	5.30253	9.2642	0	0	1	70.8333	0	1	74	0	23	164	74	110	0	0	52.2423	72	0	#NULL!	#NULL!	90	125	#NULL!	0	55.3025	#NULL!	#NULL!
51	9	0	0	0	0	0	14.8549	14.8549	14.8549	14.8549	2	61	0	50	0.9	133	0	150	110	20.8117	2.31211	5.35592	9.33949	0	0	1	51.8133	1	0	56	0	20	185	82	172	0	1	63.3121	#NULL!	#NULL!	#NULL!	#NULL!	#NULL!	#NULL!	#NULL!	#NULL!	#NULL!	#NULL!	#NULL!
62	11	0	0	0	0	0	14.7878	14.7878	14.7878	14.7878	2	48	0	54	0.7	167	0	116	70	21.6311	2.2026	4.30253	10.2533	0	0	0	83.7857	0	0	76	0	21	200	88	126	0	0	50.2026	#NULL!	#NULL!	#NULL!	#NULL!	#NULL!	#NULL!	#NULL!	#NULL!	#NULL!	#NULL!	#NULL!
78	12	0	0	0	0	0	14.7878	14.7878	14.7878	14.7878	1	51	1	64	1.3	196	0	115	68	22.1453	2.21903	4.29432	#NULL!	0	0	0	60.8547	0	1	84	0	22	194	70	117	0	0	53.219	#NULL!	#NULL!	#NULL!	#NULL!	#NULL!	#NULL!	#NULL!	#NULL!	#NULL!	#NULL!	#NULL!
57	13	0	1	0	0	0	3.16153	3.16153	3.16153	3.16153	1	67	1	61	0.9	215	0	140	90	21.3578	2.35592	#NULL!	#NULL!	0	0	1	68.7191	0	1	#NULL!	#NULL!	#NULL!	#NULL!	#NULL!	#NULL!	#NULL!	#NULL!	#NULL!	#NULL!	#NULL!	#NULL!	#NULL!	#NULL!	#NULL!	#NULL!	#NULL!	#NULL!	#NULL!	#NULL!
74	14	0	0	0	0	0	14.8658	14.8658	14.8658	14.8658	1	61	1	50	0.9	227	0	146	96	19.2894	2.32307	4.32033	10.2971	0	0	1	60.9568	0	1	68	0	19	147	92	164	0	1	63.3231	78	0	20.83	214	90	130	0	1	65.3203	#NULL!	#NULL!
88	15	0	0	0	0	0	14.7906	14.7906	14.7906	14.7906	2	75	0	38	0.6	167	0	128	80	19.3878	2.24778	4.29158	#NULL!	0	0	0	48.5995	1	0	86	0	19	171	80	130	0	1	77.2478	#NULL!	#NULL!	#NULL!	#NULL!	#NULL!	#NULL!	#NULL!	#NULL!	#NULL!	#NULL!	#NULL!
53	16	0	0	0	0	0	14.7878	14.7878	14.7878	14.7878	1	59	0	61	0.7	114	0	95	60	22.68	2.18891	4.2026	9.27242	0	0	0	98.0357	0	0	48	0	22	168	70	110	0	0	61.1889	48	0	21.9899	162	60	100	0	0	63.2026	#NULL!	#NULL!
68	17	0	0	0	1	0	14.796	8.7358	14.796	14.796	2	60	0	47	0.7	269	0	120	80	21.1702	2.29158	5.29706	9.25873	0	0	0	63.4127	0	0	72	0	21	287	90	134	0	1	62.2916	75	0	19.6311	#NULL!	90	132	#NULL!	1	65.2971	72	0
83	18	0	0	0	0	0	14.8658	14.8658	14.8658	14.8658	2	54	0	63	0.8	215	0	110	75	28	2.38056	5.36413	#NULL!	0	0	0	79.9531	0	0	75	0	28	212	82	112	0	0	56.3806	#NULL!	#NULL!	#NULL!	#NULL!	#NULL!	#NULL!	#NULL!	#NULL!	#NULL!	#NULL!	#NULL!
57	19	0	1	0	0	0	14.6879	14.6879	14.6879	14.6879	2	66	0	44	0.7	149	0	118	68	21.8211	2.16427	4.10267	9.15332	0	1	0	54.9127	1	0	60	0	21	147	76	140	0	1	68.1643	74	0	23.2907	127	70	122	0	0	70.1027	68	0
57	20	0	1	0	0	0	10.3929	10.3929	10.3929	10.3929	1	71	0	58	1	138	0	110	70	21.048	2.08898	4.10267	9.15332	1	0	0	55.5833	1	0	51	0	21	176	68	136	0	1	73.089	50	0	21.9363	169	80	128	0	0	75.1027	62	0
72	21	0	0	0	0	0	14.8658	14.8658	14.8658	14.8658	2	54	0	56	0.6	159	0	116	72	23.3091	2.28611	4.27789	9.31485	0	0	0	94.7593	0	0	66	0	23	255	66	96	0	0	56.2861	70	0	24.8889	211	70	124	0	0	58.2779	72	0
48	22	0	1	0	0	1	5.66324	5.66324	5.66324	5.66324	1	58	1	59	0.8	115	0	96	62	22.2063	2.22861	4.22313	#NULL!	0	0	0	83.9931	0	1	60	0	22	136	68	118	0	0	60.2286	56	0	22.0703	176	50	110	0	0	62.2231	#NULL!	#NULL!
63	23	0	0	0	0	0	14.7851	14.7851	14.7851	14.7851	1	64	1	58	0.8	149	0	110	65	23.833	2.20534	5.28611	9.2423	0	0	0	76.5278	0	1	60	0	23	147	58	108	0	0	66.2053	#NULL!	#NULL!	#NULL!	#NULL!	#NULL!	#NULL!	#NULL!	#NULL!	#NULL!	#NULL!	#NULL!
73	24	0	0	0	0	0	14.8686	14.8686	14.8686	14.8686	1	56	0	68	1	215	0	100	68	26.5625	2.36687	5.36961	10.3477	0	0	0	79.3333	0	0	68	0	26	#NULL!	68	124	#NULL!	0	58.3669	77	0	#NULL!	#NULL!	80	125	#NULL!	0	61.3696	#NULL!	#NULL!
69	25	0	0	0	0	0	14.8658	14.8658	14.8658	14.8658	2	75	0	53	1	260	0	118	68	23.8728	2.30938	4.37782	10.2916	0	1	0	40.6701	1	0	68	0	23	207	58	106	0	0	77.3094	#NULL!	#NULL!	#NULL!	#NULL!	#NULL!	#NULL!	#NULL!	#NULL!	#NULL!	#NULL!	#NULL!
70	26	0	0	0	0	0	14.8658	14.8658	14.8658	14.8658	2	71	0	60	0.9	238	0	125	70	26.6667	2.26694	4.28337	9.31485	0	0	0	54.3056	1	0	65	0	26	215	74	134	0	1	73.2669	70	0	27.8488	212	64	120	0	0	75.2834	64	0
67	27	0	1	0	0	0	2.577	2.577	2.577	2.577	1	47	2	65	1.1	188	0	98	72	23.8751	2.0616	#NULL!	#NULL!	0	0	0	76.3258	0	1	78	0	23	168	49	90	0	0	49.0616	#NULL!	#NULL!	#NULL!	#NULL!	#NULL!	#NULL!	#NULL!	#NULL!	#NULL!	#NULL!	#NULL!
62	28	0	0	0	0	0	14.7823	14.7823	14.7823	14.7823	2	61	0	52	0.6	171	0	150	80	22.5069	2.28337	5.24504	9.23956	0	0	1	80.8287	0	0	72	0	22	192	90	148	0	1	63.2834	#NULL!	#NULL!	#NULL!	#NULL!	#NULL!	#NULL!	#NULL!	#NULL!	#NULL!	#NULL!	#NULL!
62	29	0	0	1	0	0	11	14.8932	14.8932	14.8932	1	59	0	58	0.9	176	0	94	56	23.5304	2.35044	4.38604	9.35866	1	0	0	72.5	0	0	72	0	23	1316	56	100	1	0	61.3504	63	0	26.3146	169	50	96	1	0	63.386	66	0
64	30	0	0	0	0	0	14.7522	14.7522	14.7522	14.7522	1	35	1	64	1	275	0	130	80	21.3839	2.2642	5.25325	9.21218	0	0	1	93.3333	0	1	76	0	21	128	78	130	0	1	37.2642	84	0	#NULL!	#NULL!	88	130	#NULL!	1	40.2533	#NULL!	#NULL!
60	31	0	0	0	0	0	14.8097	14.8097	14.8097	14.8097	1	40	1	73	1	275	0	110	70	25.5593	2.25873	4.28063	9.28337	0	0	0	101.389	0	1	55	0	25	251	75	110	0	0	42.2587	47	0	24.5089	278	62	96	0	0	44.2806	#NULL!	#NULL!
62	32	0	0	0	0	0	14.8946	14.8946	14.8946	14.8946	2	67	0	60	0.8	170	0	152	90	23.1473	2.33812	4.31759	10.3573	0	0	1	64.6354	0	0	72	0	23	180	92	174	0	1	69.3381	78	0	22.5466	214	58	120	0	0	71.3176	83	0
65	33	0	0	0	0	0	14.7878	14.7878	14.7878	14.7878	1	49	1	56	0.9	171	0	120	68	21.6041	2.28611	5.28884	10.2669	0	0	0	78.642	0	1	60	0	21	180	82	124	0	0	51.2861	58	0	#NULL!	#NULL!	80	120	#NULL!	0	54.2888	#NULL!	#NULL!
62	34	0	0	0	0	0	11.2108	11.2108	11.2108	11.2108	2	48	0	74	0.7	213	0	150	96	28.9062	2.2423	4.28884	10.2423	0	0	1	114.817	0	0	53	0	28	211	90	150	0	1	50.2423	62	0	28.3987	190	98	144	0	1	52.2888	#NULL!	#NULL!
55	35	0	1	0	0	0	3.50924	3.50924	3.50924	3.50924	1	55	2	60	1.1	193	0	140	88	22.8624	2.21903	#NULL!	#NULL!	0	0	1	64.3939	0	1	56	0	22	149	84	104	0	0	57.219	#NULL!	#NULL!	#NULL!	#NULL!	#NULL!	#NULL!	#NULL!	#NULL!	#NULL!	#NULL!	#NULL!
69	36	0	0	0	0	0	14.8905	14.8905	14.8905	14.8905	2	57	0	52	0.5	216	0	120	80	25.0772	2.34771	4.36961	9.36961	0	0	0	101.906	0	0	66	0	25	192	84	136	0	1	59.3477	#NULL!	#NULL!	#NULL!	#NULL!	#NULL!	#NULL!	#NULL!	#NULL!	#NULL!	64	0
61	37	0	1	0	0	0	10.3313	10.3313	10.3313	10.3313	1	52	1	52	1.1	247	0	90	70	19.3337	3.1807	#NULL!	10.1889	0	0	0	57.7778	1	1	#NULL!	#NULL!	#NULL!	#NULL!	#NULL!	#NULL!	#NULL!	#NULL!	#NULL!	#NULL!	#NULL!	#NULL!	#NULL!	#NULL!	#NULL!	#NULL!	#NULL!	#NULL!	#NULL!	#NULL!
59	38	0	0	0	0	0	14.8946	14.8946	14.8946	14.8946	1	72	0	54	1.9	234	0	138	72	19.5965	2.33812	4.31759	10.3573	0	0	1	26.8421	1	0	64	0	19	178	76	142	0	1	74.3381	78	0	19.5717	208	78	146	0	1	76.3176	62	0
58	39	0	0	0	0	0	14.6181	14.6181	14.6181	14.6181	1	37	0	89	0.9	190	0	158	116	29.737	2.1191	#NULL!	10.1246	0	0	1	141.466	0	0	60	0	29	198	94	148	0	1	39.1191	#NULL!	#NULL!	#NULL!	#NULL!	#NULL!	#NULL!	#NULL!	#NULL!	#NULL!	80	0
70	40	0	0	0	0	0	14.7906	14.7906	14.7906	14.7906	2	62	0	50	0.8	242	0	110	78	22.2222	2.29158	5.28884	9.25599	0	0	0	57.5521	1	0	61	0	22	220	88	138	0	1	64.2916	68	0	#NULL!	#NULL!	90	144	#NULL!	1	67.2888	68	0
59	41	0	0	0	1	0	14.6181	8.80835	14.6181	14.6181	2	62	0	65	0.7	175	0	110	70	26.3702	2.01369	5.05202	10.1109	0	0	0	85.506	0	0	57	0	26	174	90	120	0	0	64.0137	#NULL!	#NULL!	#NULL!	#NULL!	#NULL!	#NULL!	#NULL!	#NULL!	#NULL!	#NULL!	#NULL!
66	42	0	0	0	0	0	14.7933	14.7933	14.7933	14.7933	2	46	0	56	0.6	207	0	110	70	25.5661	2.25325	4.29432	#NULL!	0	0	0	103.574	0	0	62	0	25	255	70	110	0	0	48.2533	#NULL!	#NULL!	#NULL!	#NULL!	#NULL!	#NULL!	#NULL!	#NULL!	#NULL!	#NULL!	#NULL!
63	43	0	1	0	1	0	14.6311	10.9165	14.6311	14.6311	2	48	0	70	0.8	193	0	135	90	28.3987	3.39699	5.39151	9.34497	0	0	1	95.0347	0	0	#NULL!	#NULL!	#NULL!	#NULL!	#NULL!	#NULL!	#NULL!	#NULL!	#NULL!	67	0	29.2421	191	105	160	1	1	53.3915	74	0
52	44	0	0	0	0	0	14.7878	14.7878	14.7878	14.7878	1	58	0	#NULL!	0.7	170	0	138	86	#NULL!	2.24504	4.28884	10.2752	0	0	1	#NULL!	#NULL!	0	63	0	#NULL!	201	80	116	0	0	60.245	56	0	#NULL!	223	76	120	0	0	62.2888	#NULL!	#NULL!
75	45	0	1	0	0	1	8.84942	8.84942	8.84942	8.84942	1	66	0	63	1.6	197	0	130	80	19.4444	2.1807	4.30253	#NULL!	0	0	1	40.4688	1	0	80	0	19	281	66	118	0	0	68.1807	69	0	#NULL!	#NULL!	80	114	#NULL!	0	70.3025	#NULL!	#NULL!
62	46	0	0	0	0	0	14.6153	14.6153	14.6153	14.6153	2	57	0	45	0.7	220	0	160	65	20	2.11362	#NULL!	10.0945	0	0	1	62.9911	0	0	72	0	20	131	76	120	0	0	59.1136	#NULL!	#NULL!	#NULL!	#NULL!	#NULL!	#NULL!	#NULL!	#NULL!	#NULL!	#NULL!	#NULL!
68	47	0	0	0	0	0	14.707	14.707	14.707	14.707	1	52	1	58	0.7	170	0	120	92	21.5645	2.15332	5.141	10.1561	0	0	0	101.27	0	1	63	0	21	158	68	120	0	0	54.1533	#NULL!	#NULL!	#NULL!	#NULL!	#NULL!	#NULL!	#NULL!	#NULL!	#NULL!	64	0
67	48	0	1	0	0	0	13.8056	13.8056	13.8056	13.8056	1	72	0	44	1	271	0	150	74	20.3619	2.3614	4.3614	10.3176	0	0	1	41.5556	1	0	#NULL!	#NULL!	#NULL!	#NULL!	#NULL!	#NULL!	#NULL!	#NULL!	#NULL!	#NULL!	#NULL!	#NULL!	#NULL!	#NULL!	#NULL!	#NULL!	#NULL!	#NULL!	#NULL!	#NULL!
55	49	0	0	0	0	0	14.7016	14.7016	14.7016	14.7016	2	54	0	51	1	245	0	110	68	24.2568	2.19986	5.1588	10.1999	0	0	0	51.7792	1	0	79	0	24	196	58	90	0	0	56.1999	75	0	25.9711	221	80	134	0	1	59.1588	#NULL!	#NULL!
67	50	0	0	0	0	0	14.7878	14.7878	14.7878	14.7878	2	52	0	58	0.6	175	0	118	74	27.9707	3.2642	5.24504	10.2669	0	0	0	100.426	0	0	72	0	27	#NULL!	84	154	#NULL!	1	55.2642	64	0	29.6766	178	70	120	0	0	57.245	#NULL!	#NULL!
83	51	0	0	0	0	0	14.7522	14.7522	14.7522	14.7522	2	61	0	63	#NULL!	#NULL!	0	132	90	25.2363	2.16975	5.18891	9.2204	#NULL!	0	1	#NULL!	#NULL!	0	#NULL!	#NULL!	#NULL!	#NULL!	#NULL!	#NULL!	#NULL!	#NULL!	#NULL!	78	0	26.7094	217	82	120	0	0	66.1889	#NULL!	#NULL!
68	52	0	0	0	0	0	14.7878	14.7878	14.7878	14.7878	1	35	1	68	1	169	0	106	68	24.3824	3.2642	5.22177	10.2615	0	0	0	99.1667	0	1	#NULL!	#NULL!	#NULL!	#NULL!	#NULL!	#NULL!	#NULL!	#NULL!	#NULL!	#NULL!	#NULL!	#NULL!	#NULL!	#NULL!	#NULL!	#NULL!	#NULL!	#NULL!	#NULL!	#NULL!
72	53	0	1	0	0	0	13.4723	13.4723	13.4723	13.4723	2	71	0	50	1.3	254	0	120	68	23.7812	2.17248	4.18891	10.2053	0	0	0	31.3301	1	0	76	0	23	194	78	136	0	1	73.1725	71	0	23.7812	224	90	144	0	1	75.1889	#NULL!	#NULL!
47	54	0	1	0	0	0	13.6988	13.6988	13.6988	13.6988	2	87	0	49	0.8	241	0	160	94	27.7008	2.18617	4.13552	#NULL!	1	0	1	38.3238	1	0	76	0	27	235	96	178	1	1	89.1862	75	0	25.6182	259	70	176	1	1	91.1355	#NULL!	#NULL!
59	55	0	0	0	0	0	14.7276	14.7276	14.7276	14.7276	2	49	0	51	1	236	0	124	80	23.2834	2.10951	5.16153	9.20397	0	0	0	54.7896	1	0	61	0	23	208	74	130	0	1	51.1095	#NULL!	#NULL!	#NULL!	#NULL!	#NULL!	#NULL!	#NULL!	#NULL!	#NULL!	69	0
73	56	0	1	0	1	0	4.15195	4.15195	4.15195	4.15195	2	67	0	70	0.9	169	1	190	120	29.1363	2.2245	#NULL!	#NULL!	0	0	1	67.0293	0	0	72	0	29	195	110	208	0	1	69.2245	#NULL!	#NULL!	#NULL!	#NULL!	#NULL!	#NULL!	#NULL!	#NULL!	#NULL!	#NULL!	#NULL!
80	57	0	0	0	0	0	14.7262	14.7262	14.7262	14.7262	2	60	0	58	0.6	180	0	130	76	27.2096	2.17248	4.24641	9.18617	0	0	1	91.2963	0	0	46	0	27	174	72	126	0	0	62.1725	54	0	27.0062	172	60	112	0	0	64.2464	#NULL!	#NULL!
71	58	0	1	0	0	1	2.4668	2.4668	2.4668	2.4668	1	71	1	50	1.2	176	0	80	52	18.5901	#NULL!	#NULL!	#NULL!	0	0	0	39.9306	1	1	#NULL!	#NULL!	#NULL!	#NULL!	#NULL!	#NULL!	#NULL!	#NULL!	#NULL!	#NULL!	#NULL!	#NULL!	#NULL!	#NULL!	#NULL!	#NULL!	#NULL!	#NULL!	#NULL!	#NULL!
66	59	0	0	0	1	0	14.7016	7.14237	14.7016	14.7016	1	59	1	62	0.9	184	0	148	100	25.4767	2.19986	4.20534	10.1725	0	0	1	77.5	0	1	71	0	25	193	88	132	0	1	61.1999	75	0	25.721	224	100	160	0	1	63.2053	#NULL!	#NULL!
92	60	0	1	0	0	0	11.1246	11.1246	11.1246	11.1246	2	86	0	57	1	227	1	168	102	24.3496	2.03285	4.12731	10.0411	1	0	1	36.3375	1	0	89	0	24	209	84	152	1	1	88.0329	#NULL!	#NULL!	#NULL!	#NULL!	#NULL!	#NULL!	#NULL!	#NULL!	#NULL!	#NULL!	#NULL!
77	61	0	1	0	1	0	11.2286	11.2286	11.2286	11.2286	1	62	0	48	0.9	144	0	108	70	21.0517	2.19849	5.25325	#NULL!	0	0	0	57.7778	1	0	73	0	21	239	84	120	0	0	64.1985	80	0	#NULL!	#NULL!	84	126	#NULL!	0	67.2533	#NULL!	#NULL!
67	62	0	0	0	0	0	14.8877	14.8877	14.8877	14.8877	2	52	0	61	0.8	202	0	118	70	28.617	2.34497	5.38877	#NULL!	0	1	0	79.2153	0	0	64	0	28	204	68	110	0	0	54.345	#NULL!	#NULL!	#NULL!	#NULL!	#NULL!	#NULL!	#NULL!	#NULL!	#NULL!	#NULL!	#NULL!
76	63	0	0	0	0	0	14.7276	14.7276	14.7276	14.7276	1	48	1	86	0.9	218	0	132	90	28.4053	2.17933	4.20397	10.1451	0	0	1	122.099	0	1	72	0	28	173	90	122	0	0	50.1793	#NULL!	#NULL!	#NULL!	#NULL!	#NULL!	#NULL!	#NULL!	#NULL!	#NULL!	69	0
71	64	0	1	0	1	0	6.62012	6.62012	6.62012	6.62012	1	60	1	55	1.1	244	0	156	86	21.7555	2.25051	4.25873	#NULL!	1	0	1	55.5556	1	1	66	0	21	193	90	154	0	1	62.2505	70	0	22.8928	420	62	142	0	1	64.2587	#NULL!	#NULL!
61	65	0	0	0	0	0	14.7276	14.7276	14.7276	14.7276	2	39	0	73	0.7	168	0	124	84	29.6158	2.17385	4.20397	10.2067	0	0	0	124.346	0	0	64	0	29	177	84	136	1	1	41.1739	#NULL!	#NULL!	#NULL!	#NULL!	#NULL!	#NULL!	#NULL!	#NULL!	#NULL!	#NULL!	#NULL!
73	66	0	0	0	0	0	14.7988	14.7988	14.7988	14.7988	2	39	0	54	0.8	266	0	110	78	23.0681	2.25599	4.25051	10.2834	0	0	0	80.4844	0	0	60	0	23	283	72	110	0	0	41.256	#NULL!	#NULL!	#NULL!	#NULL!	#NULL!	#NULL!	#NULL!	#NULL!	#NULL!	61	0
48	67	0	0	0	0	0	14.796	14.796	14.796	14.796	1	43	0	56	1.1	150	0	125	80	22.151	2.25325	4.24778	10.2806	0	0	0	68.5859	0	0	66	0	22	187	70	130	0	1	45.2533	68	0	25.3902	240	72	120	0	0	47.2478	66	0
66	68	0	0	0	0	0	14.7098	14.7098	14.7098	14.7098	1	69	1	62	1.1	148	0	116	76	25.8065	2.11088	5.13279	10.1971	0	0	0	55.5808	1	1	54	0	25	143	64	122	0	0	71.1109	53	0	23.1911	132	60	100	0	0	74.1328	60	0
82	69	0	1	0	1	0	12.9466	6.15058	12.9466	12.9466	2	60	0	45	0.7	216	0	125	80	19.4771	2.11088	5.141	10.1971	0	0	0	60.7143	0	0	64	0	19	171	85	140	0	1	62.1109	80	0	19.5556	177	80	140	0	1	65.141	#NULL!	#NULL!
62	70	0	0	0	0	0	14.8042	14.8042	14.8042	14.8042	2	60	0	63	0.8	163	1	118	70	25.2363	2.25051	4.25873	9.28337	0	0	0	74.375	0	0	60	0	25	189	68	116	0	0	62.2505	57	0	26.3702	201	68	112	0	0	64.2587	50	0
58	71	0	0	0	0	0	14.7016	14.7016	14.7016	14.7016	2	82	0	55	0.7	139	0	145	85	28.0612	3.21355	5.2026	#NULL!	0	0	1	53.7996	1	0	#NULL!	#NULL!	#NULL!	#NULL!	#NULL!	#NULL!	#NULL!	#NULL!	#NULL!	67	0	#NULL!	#NULL!	64	144	#NULL!	1	87.2026	#NULL!	#NULL!
43	72	0	1	0	0	1	10.1478	10.1478	10.1478	10.1478	2	77	0	45	1.1	194	1	200	90	20.8247	2.20808	4.21081	10.178	0	1	1	30.4261	1	0	66	0	20	194	68	156	0	1	79.2081	88	0	21.8211	212	80	160	0	1	81.2108	#NULL!	#NULL!
62	73	0	0	0	0	0	14.7125	14.7125	14.7125	14.7125	1	51	1	62	1	140	0	110	76	20.9573	2.17248	4.21081	10.1588	0	0	0	76.6389	0	1	60	0	20	131	62	100	0	0	53.1725	#NULL!	#NULL!	#NULL!	#NULL!	#NULL!	#NULL!	#NULL!	#NULL!	#NULL!	#NULL!	#NULL!
59	74	0	0	0	0	0	14.707	14.707	14.707	14.707	1	43	0	63	0.8	173	0	120	84	22.3214	2.12731	5.14374	10.1533	0	0	0	106.094	0	0	64	0	22	201	54	108	0	0	45.1273	#NULL!	#NULL!	#NULL!	#NULL!	#NULL!	#NULL!	#NULL!	#NULL!	#NULL!	56	0
69	76	0	0	0	0	0	14.707	14.707	14.707	14.707	2	57	0	54	0.9	177	0	162	82	24.653	3.18344	4.21081	10.178	0	0	1	58.7917	1	0	#NULL!	#NULL!	#NULL!	#NULL!	#NULL!	#NULL!	#NULL!	#NULL!	#NULL!	68	0	26.8962	188	80	128	0	0	61.2108	#NULL!	#NULL!
66	77	0	0	0	0	0	14.7933	14.7933	14.7933	14.7933	2	36	0	63	0.7	230	0	122	70	24.6094	2.25051	5.29432	10.2971	0	0	0	110.5	0	0	66	0	24	228	58	110	0	0	38.2505	43	0	#NULL!	#NULL!	82	124	#NULL!	0	41.2943	#NULL!	#NULL!
67	78	0	0	0	0	0	14.7933	14.7933	14.7933	14.7933	1	39	1	51	0.8	160	0	120	80	18.9619	2.25051	5.29432	10.2478	0	0	0	89.4271	0	1	72	0	18	191	65	120	0	0	41.2505	#NULL!	#NULL!	#NULL!	#NULL!	#NULL!	#NULL!	#NULL!	#NULL!	#NULL!	#NULL!	#NULL!
59	81	0	1	0	0	0	6.79603	6.79603	6.79603	6.79603	1	78	0	81	0.8	203	0	126	70	27.0641	3.19439	5.20808	#NULL!	0	0	0	87.1875	0	0	95	1	27	#NULL!	84	150	#NULL!	1	81.1944	#NULL!	#NULL!	#NULL!	#NULL!	#NULL!	#NULL!	#NULL!	#NULL!	#NULL!	#NULL!	#NULL!
57	82	0	0	0	0	0	14.707	14.707	14.707	14.707	1	76	0	62	1.1	151	0	140	95	25.8065	2.10541	4.20534	10.178	0	0	1	50.101	1	0	66	0	25	154	68	122	0	0	78.1054	#NULL!	#NULL!	#NULL!	#NULL!	#NULL!	#NULL!	#NULL!	#NULL!	#NULL!	#NULL!	#NULL!
76	83	0	0	0	0	0	14.7043	14.7043	14.7043	14.7043	2	42	0	59	0.6	179	0	108	68	24.5578	2.16427	5.13826	10.1697	0	0	0	113.766	0	0	58	0	24	173	70	105	0	0	44.1643	#NULL!	#NULL!	#NULL!	#NULL!	#NULL!	#NULL!	#NULL!	#NULL!	#NULL!	#NULL!	#NULL!
67	84	0	1	1	0	0	8.94387	8.94387	8.94387	8.94387	2	73	0	49	1.4	129	1	122	78	22.9874	2.11088	5.11362	#NULL!	0	0	0	27.684	1	0	66	0	22	159	70	164	0	1	75.1109	#NULL!	#NULL!	#NULL!	#NULL!	#NULL!	#NULL!	#NULL!	#NULL!	#NULL!	#NULL!	#NULL!
66	85	0	0	0	0	0	14.6126	14.6126	14.6126	14.6126	2	58	0	64	0.8	203	0	112	68	22.4082	2.01643	4.12457	10.0246	0	0	0	77.4444	0	0	56	0	22	207	72	122	0	0	60.0164	#NULL!	#NULL!	#NULL!	#NULL!	#NULL!	#NULL!	#NULL!	#NULL!	#NULL!	65	0
66	86	0	0	0	0	0	14.6126	14.6126	14.6126	14.6126	2	40	0	68	0.6	209	0	108	68	29.8233	3.09446	4.12731	10.0137	0	0	0	133.796	0	0	#NULL!	#NULL!	#NULL!	#NULL!	#NULL!	#NULL!	#NULL!	#NULL!	#NULL!	#NULL!	#NULL!	#NULL!	#NULL!	#NULL!	#NULL!	#NULL!	#NULL!	#NULL!	49	0
62	87	0	0	0	0	0	14.707	14.707	14.707	14.707	2	63	0	58	0.8	164	0	130	70	25.1039	2.10815	4.18891	10.1725	0	0	1	65.9045	0	0	78	0	25	197	70	134	0	1	65.1081	#NULL!	#NULL!	#NULL!	#NULL!	#NULL!	#NULL!	#NULL!	#NULL!	#NULL!	82	0
57	88	0	0	0	0	0	14.7098	14.7098	14.7098	14.7098	1	64	1	63	1.1	186	0	112	56	24.6094	2.11088	4.19165	10.1752	1	0	0	60.4545	0	1	75	0	24	190	66	120	0	0	66.1109	75	0	25.9645	200	70	120	0	0	68.1916	68	0
58	89	0	0	0	0	0	14.6126	14.6126	14.6126	14.6126	2	37	0	61	0.7	199	0	120	66	26.7532	2.10815	4.1191	#NULL!	0	0	0	105.963	0	0	76	0	26	218	78	118	0	0	39.1081	#NULL!	#NULL!	#NULL!	#NULL!	#NULL!	#NULL!	#NULL!	#NULL!	#NULL!	#NULL!	#NULL!
60	90	0	1	0	0	0	7.7399	7.7399	7.7399	7.7399	1	59	1	57	0.9	218	0	140	80	22.2656	2.03559	4.06571	#NULL!	0	0	1	71.25	0	1	72	0	22	226	90	120	0	0	61.0356	86	0	25.8876	186	88	116	0	0	63.0657	#NULL!	#NULL!
69	91	0	0	0	0	0	14.7878	14.7878	14.7878	14.7878	2	47	0	55	0.9	144	0	105	65	21.7555	2.23682	4.20808	9.23956	0	0	0	67.0949	0	0	72	0	21	168	60	104	0	0	49.2368	64	0	22.6003	182	70	118	1	0	51.2081	65	0
61	92	0	0	0	0	0	14.7878	14.7878	14.7878	14.7878	1	70	0	62	1.1	200	0	120	74	23.0518	2.2423	4.27515	10.2218	0	0	0	54.798	1	0	60	0	23	196	66	106	0	0	72.2423	#NULL!	#NULL!	#NULL!	#NULL!	#NULL!	#NULL!	#NULL!	#NULL!	#NULL!	#NULL!	#NULL!
69	93	0	1	0	0	0	8.01095	8.01095	8.01095	8.01095	1	72	1	42	1	202	0	118	68	17.9418	2.08624	5.19986	#NULL!	0	1	0	39.6667	1	1	60	0	17	234	60	100	0	0	74.0862	57	0	17.3333	207	70	110	0	0	77.1999	#NULL!	#NULL!
60	94	0	0	0	0	0	14.7933	14.7933	14.7933	14.7933	2	51	0	62	0.8	165	0	100	65	24.8358	2.17522	5.29432	10.2669	0	0	0	81.4288	0	0	59	0	24	158	78	96	0	0	53.1752	60	0	26.0543	164	68	120	0	0	56.2943	76	0
63	95	0	0	0	0	0	9.15058	9.15058	9.15058	9.15058	2	53	0	50	1	231	0	110	70	24.4511	2.1191	4.09993	9.15058	0	0	0	51.3542	1	0	62	0	24	223	64	110	0	0	55.1191	68	0	#NULL!	222	72	108	0	0	57.0999	45	0
59	96	0	0	0	0	0	14.6879	14.6879	14.6879	14.6879	2	58	0	38	0.9	181	0	118	72	19.9538	2.14511	4.17522	10.1164	0	0	0	40.8735	1	0	56	0	19	#NULL!	70	118	#NULL!	0	60.1451	#NULL!	#NULL!	#NULL!	#NULL!	#NULL!	#NULL!	#NULL!	#NULL!	#NULL!	#NULL!	#NULL!
79	97	0	0	0	0	0	14.7823	14.7823	14.7823	14.7823	1	62	1	53	0.7	174	0	126	82	19.2336	2.29432	5.28337	10.2478	0	0	0	82.0238	0	1	76	0	19	163	80	126	0	0	64.2943	#NULL!	#NULL!	#NULL!	#NULL!	#NULL!	#NULL!	#NULL!	#NULL!	#NULL!	#NULL!	#NULL!
60	98	0	0	0	0	0	14.7262	14.7262	14.7262	14.7262	1	64	1	49	0.9	143	0	148	88	18.2183	2.18344	4.141	10.1547	0	0	1	57.4691	1	1	72	0	18	161	80	120	0	0	66.1834	64	0	18.1955	185	80	130	0	1	68.141	58	0
58	99	0	1	0	0	0	8.29706	8.29706	8.29706	8.29706	1	66	1	80	1.2	251	0	125	65	28.0102	2.17248	4.21355	#NULL!	0	0	0	68.5185	0	1	68	0	28	219	64	110	1	0	68.1725	#NULL!	#NULL!	#NULL!	#NULL!	#NULL!	#NULL!	#NULL!	#NULL!	#NULL!	#NULL!	#NULL!
52	100	0	0	0	0	0	14.7851	14.7851	14.7851	14.7851	1	39	0	64	1.2	209	0	110	60	23.7954	2.28337	5.28611	10.2642	0	0	0	74.8148	0	0	72	0	23	204	58	94	0	0	41.2834	57	0	#NULL!	#NULL!	68	90	#NULL!	0	44.2861	71	0
80	101	0	0	0	0	0	14.7851	14.7851	14.7851	14.7851	2	37	0	54	0.8	230	0	112	68	20.3244	2.28337	5.28611	10.2642	0	1	0	82.0781	0	0	59	0	20	193	68	112	0	0	39.2834	69	0	#NULL!	#NULL!	80	116	#NULL!	0	42.2861	75	0
76	102	0	0	0	0	0	14.7098	14.7098	14.7098	14.7098	1	38	0	71	1	186	0	128	88	24.5675	2.11088	4.19713	10.1752	0	1	0	100.583	0	0	52	0	24	190	66	110	0	0	40.1109	55	0	26.1286	178	70	110	0	0	42.1971	73	0
56	103	0	0	0	0	0	14.6099	14.6099	14.6099	14.6099	2	73	0	59	1	198	0	150	80	25.8761	#NULL!	#NULL!	10.0862	0	1	1	46.6674	1	0	#NULL!	#NULL!	#NULL!	#NULL!	#NULL!	#NULL!	#NULL!	#NULL!	#NULL!	#NULL!	#NULL!	#NULL!	#NULL!	#NULL!	#NULL!	#NULL!	#NULL!	#NULL!	82	0
77	105	0	1	0	0	1	6.91376	6.91376	6.91376	6.91376	1	62	1	52	0.6	175	0	140	88	21.6441	2.17522	4.28884	#NULL!	0	0	1	93.8889	0	1	84	0	21	132	94	180	0	1	64.1752	#NULL!	#NULL!	#NULL!	#NULL!	#NULL!	#NULL!	#NULL!	#NULL!	#NULL!	#NULL!	#NULL!
64	106	0	0	0	0	0	14.8631	14.8631	14.8631	14.8631	2	68	0	62	1.1	182	0	120	76	27.9267	2.26146	#NULL!	10.3587	0	1	0	47.9091	1	0	75	0	27	198	80	120	0	0	70.2615	#NULL!	#NULL!	#NULL!	#NULL!	#NULL!	#NULL!	#NULL!	#NULL!	#NULL!	#NULL!	#NULL!
78	107	0	0	0	0	0	14.707	14.707	14.707	14.707	2	36	0	52	0.7	115	0	94	58	19.3337	2.16701	5.141	10.13	0	0	0	91.2063	0	0	60	0	19	109	56	102	0	0	38.167	66	0	21.8539	#NULL!	80	100	#NULL!	0	41.141	64	0
70	108	0	0	0	0	0	14.8905	14.8905	14.8905	14.8905	1	64	1	63	1.1	141	0	164	90	24.0055	2.34771	4.3614	9.35866	0	0	1	60.4545	0	1	#NULL!	#NULL!	#NULL!	#NULL!	#NULL!	#NULL!	#NULL!	#NULL!	#NULL!	66	0	#NULL!	129	70	130	0	1	68.3614	56	0
62	109	0	0	0	0	0	14.7878	14.7878	14.7878	14.7878	1	58	1	59	1.1	202	0	95	68	20.9042	3.28063	#NULL!	10.256	0	0	0	61.0859	0	1	#NULL!	#NULL!	#NULL!	#NULL!	#NULL!	#NULL!	#NULL!	#NULL!	#NULL!	#NULL!	#NULL!	#NULL!	#NULL!	#NULL!	#NULL!	#NULL!	#NULL!	#NULL!	#NULL!	#NULL!
76	110	0	0	0	0	1	14.7522	14.7522	11.527	14.7522	1	63	1	65	1.4	168	0	108	70	24.1672	2.17248	4.23409	10.2396	0	0	0	49.6528	1	1	66	0	24	372	90	128	0	0	65.1725	54	0	25.462	166	70	108	0	0	67.2341	65	0
57	111	1	1	0	1	0	9.66872	4.2423	9.66872	9.66872	2	68	0	60	1.1	225	0	115	78	24.974	2.25873	5.31348	#NULL!	0	0	0	46.3636	1	0	77	0	24	198	80	120	0	0	70.2587	80	1	#NULL!	#NULL!	92	136	#NULL!	1	73.3135	#NULL!	#NULL!
56	112	0	1	0	0	0	5.52567	5.52567	5.52567	5.52567	1	60	0	45	1.4	137	0	138	70	20	2.21903	4.1807	#NULL!	0	0	1	35.7143	1	0	79	0	20	83	68	134	0	1	62.219	#NULL!	#NULL!	#NULL!	#NULL!	#NULL!	#NULL!	#NULL!	#NULL!	#NULL!	#NULL!	#NULL!
74	113	0	0	0	1	0	14.7125	9.15332	14.7125	14.7125	1	64	1	59	1.2	214	0	146	86	24.5578	2.1588	5.21081	#NULL!	0	0	1	51.8981	1	1	74	0	24	192	76	154	0	1	66.1588	72	0	22.0386	#NULL!	100	170	#NULL!	1	69.2108	#NULL!	#NULL!
85	114	0	0	0	0	0	14.7125	14.7125	14.7125	14.7125	1	68	0	45	1.1	174	0	176	84	18.7305	2.21903	4.1807	10.1807	1	0	1	40.9091	1	0	76	0	18	172	76	140	0	1	70.219	#NULL!	#NULL!	#NULL!	#NULL!	#NULL!	#NULL!	#NULL!	#NULL!	#NULL!	#NULL!	#NULL!
70	115	0	0	0	0	0	14.6797	14.6797	14.6797	14.6797	1	59	0	61	1.2	188	0	108	79	21.8724	2.10267	4.10267	9.14511	0	0	0	57.1875	1	0	56	0	21	171	68	100	0	0	61.1027	56	0	20.4491	212	70	110	0	0	63.1027	57	0
63	117	0	0	0	0	0	14.6879	14.6879	14.6879	14.6879	2	56	0	50	0.8	174	0	144	84	21.0828	2.13415	4.15606	9.14511	0	0	1	61.9792	0	0	76	0	21	177	78	124	0	0	58.1342	71	0	21.2084	169	70	120	0	0	60.1561	80	0
70	118	0	0	0	1	0	14.6879	6.08898	14.6879	14.6879	2	51	0	57	0.7	171	1	220	85	25.3333	3.18617	4.14511	9.18617	0	0	1	85.5565	0	0	66	0	25	134	102	194	0	1	54.1862	74	0	27.6787	138	100	170	0	1	55.1451	#NULL!	#NULL!
58	119	0	0	0	0	0	14.707	14.707	14.707	14.707	2	58	0	61	0.9	232	0	140	78	29.0131	2.13005	5.141	10.1725	0	0	1	65.6127	0	0	71	0	29	178	70	160	0	1	60.13	80	0	#NULL!	#NULL!	90	120	#NULL!	0	63.141	#NULL!	#NULL!
56	120	0	0	0	0	0	14.7262	14.7262	14.7262	14.7262	1	39	0	57	0.6	135	0	120	70	20.1956	2.18617	5.16564	10.219	0	0	0	133.264	0	0	58	0	20	209	78	124	0	0	41.1862	54	0	19.487	215	60	110	0	0	44.1656	62	0
67	121	0	0	0	0	0	14.7262	14.7262	14.7262	14.7262	2	63	0	51	1	220	0	164	86	21.2279	2.13005	5.1629	10.1547	0	0	1	46.3604	1	0	64	0	21	202	75	125	0	0	65.13	62	0	21.2279	194	90	160	0	1	68.1629	61	0
63	122	0	0	0	0	0	14.6879	14.6879	14.6879	14.6879	1	44	1	74	1	181	0	140	86	22.5878	2.14511	5.12183	10.1027	0	0	1	98.6667	0	1	72	0	22	146	70	140	0	1	46.1451	#NULL!	#NULL!	#NULL!	#NULL!	#NULL!	#NULL!	#NULL!	#NULL!	#NULL!	70	0
68	123	0	0	0	0	0	14.7043	14.7043	14.7043	14.7043	2	64	0	41	0.9	292	0	124	68	18.2222	2.13552	5.13826	10.1506	0	0	0	40.8735	1	0	48	0	18	275	90	150	0	1	66.1355	#NULL!	#NULL!	#NULL!	#NULL!	#NULL!	#NULL!	#NULL!	#NULL!	#NULL!	55	0
63	124	0	1	0	1	0	7.13279	7.13279	7.13279	7.13279	2	75	0	41	1	188	0	116	62	17.0656	2.2423	5.25051	#NULL!	0	0	0	31.4618	1	0	60	0	17	182	72	120	0	0	77.2423	71	0	20.3428	#NULL!	80	156	#NULL!	1	80.2505	#NULL!	#NULL!
58	125	0	0	0	0	0	14.6797	14.6797	14.6797	14.6797	2	54	0	52	1	209	0	114	70	24.3948	2.10267	4.10267	9.14511	0	0	0	52.7944	1	0	#NULL!	#NULL!	#NULL!	#NULL!	#NULL!	#NULL!	#NULL!	#NULL!	#NULL!	74	0	25.9181	191	70	90	0	0	58.1027	64	0
55	126	0	0	0	0	0	14.6797	14.6797	14.6797	14.6797	2	54	1	48	1	188	0	145	80	18.75	2.1807	#NULL!	#NULL!	0	0	1	48.7333	1	1	68	0	18	166	76	120	0	0	56.1807	#NULL!	#NULL!	#NULL!	#NULL!	#NULL!	#NULL!	#NULL!	#NULL!	#NULL!	#NULL!	#NULL!
59	127	0	0	0	0	0	14.6797	14.6797	14.6797	14.6797	2	51	0	47	1	229	0	132	76	19.563	2.14511	4.12594	10.1109	0	0	1	49.3826	1	0	#NULL!	#NULL!	#NULL!	#NULL!	#NULL!	#NULL!	#NULL!	#NULL!	#NULL!	#NULL!	#NULL!	#NULL!	#NULL!	#NULL!	#NULL!	#NULL!	#NULL!	#NULL!	69	0
46	128	0	1	0	0	1	0.727584	0.727584	0.727584	0.727584	1	77	0	49	1.4	145	0	132	70	21.2084	#NULL!	#NULL!	#NULL!	0	1	1	30.625	1	0	#NULL!	#NULL!	#NULL!	#NULL!	#NULL!	#NULL!	#NULL!	#NULL!	#NULL!	#NULL!	#NULL!	#NULL!	#NULL!	#NULL!	#NULL!	#NULL!	#NULL!	#NULL!	#NULL!	#NULL!
50	129	0	0	0	0	0	14.6797	14.6797	14.6797	14.6797	2	62	1	39	0.9	145	0	120	68	16.2331	2.11362	4.18891	10.1396	0	0	0	39.9028	1	1	#NULL!	#NULL!	#NULL!	#NULL!	#NULL!	#NULL!	#NULL!	#NULL!	#NULL!	57	0	17.1045	241	64	124	0	0	66.1889	64	0
56	130	0	0	0	0	0	14.6797	14.6797	14.6797	14.6797	2	62	0	47	0.9	289	0	116	72	22.6659	2.11088	4.11088	9.15332	0	0	0	48.088	1	0	#NULL!	#NULL!	#NULL!	#NULL!	#NULL!	#NULL!	#NULL!	#NULL!	#NULL!	74	0	22.9592	170	70	150	0	1	66.1109	#NULL!	#NULL!
66	131	0	0	0	0	0	14.6879	14.6879	14.6879	14.6879	1	56	1	65	1.2	222	0	106	68	23.8751	2.14511	#NULL!	9.14511	0	0	0	63.1944	0	1	54	0	23	156	80	132	0	1	58.1451	#NULL!	#NULL!	#NULL!	#NULL!	#NULL!	#NULL!	#NULL!	#NULL!	#NULL!	#NULL!	#NULL!
68	132	0	0	0	0	0	14.6071	14.6071	14.6071	14.6071	2	41	0	62	1.2	198	0	122	90	24.2187	2.03833	4.04381	9.09446	0	0	0	60.3854	0	0	60	0	24	139	74	114	0	0	43.0383	60	0	25.6369	184	70	120	0	0	45.0438	#NULL!	#NULL!
56	133	0	1	0	0	1	9.47091	9.47091	9.47091	9.47091	1	43	1	54	0.8	173	0	110	68	20.3244	2.14237	4.08624	#NULL!	1	0	0	90.9375	0	1	37	0	20	176	78	112	0	0	45.1424	#NULL!	#NULL!	#NULL!	#NULL!	#NULL!	#NULL!	#NULL!	#NULL!	#NULL!	#NULL!	#NULL!
55	134	0	0	0	0	0	14.6797	14.6797	14.6797	14.6797	1	55	0	47	1.2	155	0	110	60	20.3428	2.14237	4.11088	10.1205	0	0	0	46.2384	1	0	52	0	20	209	58	100	0	0	57.1424	55	0	21.6206	213	70	110	0	0	59.1109	53	0
65	135	0	0	0	0	0	14.6797	14.6797	14.6797	14.6797	1	44	0	65	0.9	259	0	104	68	23.3067	2.07803	4.10541	9.16701	0	0	0	96.2963	0	0	#NULL!	#NULL!	#NULL!	#NULL!	#NULL!	#NULL!	#NULL!	#NULL!	#NULL!	54	0	23.5883	267	60	110	0	0	48.1054	#NULL!	#NULL!
61	136	0	0	0	0	0	14.707	14.707	14.707	14.707	2	38	0	50	0.6	179	0	106	70	19.7777	2.09172	4.17522	#NULL!	0	0	0	100.347	0	0	#NULL!	#NULL!	#NULL!	#NULL!	#NULL!	#NULL!	#NULL!	#NULL!	#NULL!	70	0	22.719	218	84	104	0	0	42.1752	#NULL!	#NULL!
48	137	0	0	0	0	0	14.707	14.707	14.707	14.707	1	60	1	66	0.6	143	0	125	72	23.1084	2.16427	4.20534	10.1533	1	0	0	122.222	0	1	60	0	23	156	86	142	0	1	62.1643	#NULL!	#NULL!	#NULL!	#NULL!	#NULL!	#NULL!	#NULL!	#NULL!	#NULL!	66	0
65	138	0	1	0	1	1	9.45038	8.22861	9.45038	9.45038	1	56	1	61	1	171	0	124	80	25.3902	3.28063	#NULL!	9.23956	0	0	0	71.1667	0	1	66	0	25	#NULL!	86	140	#NULL!	1	59.2806	#NULL!	#NULL!	#NULL!	#NULL!	#NULL!	#NULL!	#NULL!	#NULL!	#NULL!	72	0
52	139	0	0	0	0	0	14.6797	14.6797	14.6797	14.6797	1	71	0	47	0.9	205	0	105	60	22.0492	2.10267	4.09172	9.15332	0	1	0	50.0463	1	0	60	0	22	188	68	118	0	0	73.1027	64	0	25.2926	191	66	124	0	0	75.0917	#NULL!	#NULL!
62	140	0	0	0	0	0	14.6797	14.6797	14.6797	14.6797	2	62	0	46	0.9	222	0	110	66	22.1836	2.0616	4.19986	9.15058	1	0	0	47.0648	1	0	68	0	22	257	68	108	0	0	64.0616	#NULL!	#NULL!	#NULL!	#NULL!	#NULL!	#NULL!	#NULL!	#NULL!	#NULL!	#NULL!	#NULL!
56	141	0	0	0	0	0	14.7125	14.7125	14.7125	14.7125	2	61	0	47	0.6	202	0	124	80	22.3543	2.10541	4.18891	9.18891	#NULL!	0	0	73.0567	0	0	57	0	22	220	74	150	0	1	63.1054	63	0	24.1127	252	74	134	0	1	65.1889	#NULL!	#NULL!
69	142	0	0	0	0	0	14.6797	14.6797	14.6797	14.6797	1	49	1	55	0.7	232	0	100	60	20.9572	2.1807	4.13142	9.14511	0	0	0	99.3056	0	1	62	0	20	196	60	102	0	0	51.1807	50	0	21.875	229	70	112	0	0	53.1314	82	0
67	143	0	0	0	0	0	14.6797	14.6797	14.6797	14.6797	2	66	0	48	1.1	232	0	110	70	21.3333	2.09172	4.10267	9.14237	1	0	0	38.1212	1	0	61	0	21	232	64	100	0	0	68.0917	68	0	23.1385	233	66	120	0	0	70.1027	#NULL!	#NULL!
45	144	0	0	1	1	0	8.12047	-0.879535	14.6797	14.6797	1	66	0	57	0.8	183	0	160	80	21.9899	2.0616	4.09719	9.13415	0	0	1	73.2292	0	0	49	0	21	218	50	152	0	1	68.0616	53	0	23.8054	176	66	120	0	0	70.0972	#NULL!	#NULL!
81	145	0	0	0	0	0	14.6797	14.6797	14.6797	14.6797	1	67	1	66	1.1	205	0	124	80	23.1084	2.1807	4.10267	9.14237	0	1	0	60.8333	0	1	102	0	23	239	76	124	0	0	69.1807	63	0	22.8625	213	80	120	0	0	71.1027	#NULL!	#NULL!
73	146	0	0	0	0	0	14.6797	14.6797	14.6797	14.6797	2	38	0	55	0.8	212	0	124	84	23.4952	2.10815	4.11088	9.14511	1	0	0	82.7865	0	0	62	0	23	208	80	132	0	1	40.1081	68	0	26.7532	231	80	110	0	0	42.1109	#NULL!	#NULL!
61	147	0	0	0	0	0	14.7878	14.7878	14.7878	14.7878	1	36	0	54	0.9	270	0	110	70	20.3244	2.24504	4.27515	#NULL!	0	0	0	86.6667	0	0	75	0	20	217	62	108	1	0	38.245	#NULL!	#NULL!	#NULL!	#NULL!	#NULL!	#NULL!	#NULL!	#NULL!	#NULL!	#NULL!	#NULL!
66	148	0	0	0	0	0	14.7125	14.7125	14.7125	14.7125	1	64	1	52	0.9	171	0	138	88	19.1001	2.16427	5.14648	9.18891	0	0	1	60.9877	0	1	72	0	19	159	92	156	0	1	66.1643	#NULL!	#NULL!	#NULL!	#NULL!	#NULL!	#NULL!	#NULL!	#NULL!	#NULL!	#NULL!	#NULL!
63	149	0	0	0	0	0	14.6797	14.6797	14.6797	14.6797	1	61	1	52	1	215	0	102	56	22.5069	2.14237	4.11636	10.1109	1	0	0	57.0556	1	1	46	0	22	208	60	110	0	0	63.1424	60	0	23.9257	199	60	110	0	0	65.1164	#NULL!	#NULL!
67	150	0	0	0	0	0	14.7659	14.7659	14.7659	14.7659	2	51	0	64	0.9	212	1	174	102	26.986	2.22313	5.27242	10.2204	1	0	1	74.716	0	0	87	0	26	207	112	110	0	0	53.2231	#NULL!	#NULL!	#NULL!	#NULL!	#NULL!	#NULL!	#NULL!	#NULL!	#NULL!	#NULL!	#NULL!
63	151	0	0	0	0	0	14.7878	14.7878	14.7878	14.7878	1	67	1	56	1	260	1	170	106	23.0112	2.19713	4.29158	10.2341	0	1	1	56.7778	1	1	58	0	23	206	95	190	0	1	69.1971	67	0	24.8875	165	98	172	0	1	71.2916	#NULL!	#NULL!
47	152	0	0	0	0	0	14.707	14.707	14.707	14.707	1	56	1	60	1.1	172	0	120	80	20.5191	2.13826	5.14374	10.2136	1	0	0	63.6364	0	1	72	0	20	156	76	118	1	0	58.1383	69	0	21.1073	172	94	140	0	1	61.1437	#NULL!	#NULL!
58	153	0	1	0	0	0	0.665982	0.665982	0.665982	0.665982	2	35	0	49	0.8	199	0	110	70	19.3821	#NULL!	#NULL!	#NULL!	0	0	0	75.9245	0	0	#NULL!	#NULL!	#NULL!	#NULL!	#NULL!	#NULL!	#NULL!	#NULL!	#NULL!	#NULL!	#NULL!	#NULL!	#NULL!	#NULL!	#NULL!	#NULL!	#NULL!	#NULL!	#NULL!	#NULL!
62	154	0	1	0	1	0	11.5394	11.5394	11.5394	11.5394	2	53	0	46	1	256	0	128	90	21.2874	3.20534	5.14374	10.1725	0	0	0	47.2458	1	0	74	0	21	219	80	110	0	0	56.2053	52	0	21.1109	237	90	124	0	0	58.1437	#NULL!	#NULL!
70	155	0	0	0	0	0	14.7522	14.7522	14.7522	14.7522	2	51	1	44	0.6	188	0	118	70	20.6418	3.22861	5.25325	10.1862	1	0	0	77.0509	0	1	#NULL!	#NULL!	#NULL!	#NULL!	#NULL!	#NULL!	#NULL!	#NULL!	#NULL!	71	0	#NULL!	#NULL!	66	102	#NULL!	0	56.2533	#NULL!	#NULL!
54	156	0	0	0	0	0	14.7851	14.7851	14.7851	14.7851	2	44	0	55	0.8	196	0	100	60	25.4524	2.24504	5.28611	#NULL!	0	0	0	77.9167	0	0	#NULL!	#NULL!	#NULL!	#NULL!	#NULL!	#NULL!	#NULL!	#NULL!	#NULL!	65	0	26.1626	206	80	110	1	0	49.2861	#NULL!	#NULL!
51	157	0	0	0	0	0	14.6797	14.6797	14.6797	14.6797	2	53	0	53	0.7	226	0	134	68	22.6409	2.12594	4.09172	9.17248	0	0	1	77.7649	0	0	54	0	22	207	78	150	0	1	55.1259	55	0	24.9989	204	68	122	0	0	57.0917	48	0
67	158	0	0	0	0	0	14.7522	14.7522	14.7522	14.7522	1	62	0	56	1	230	0	120	76	19.8413	2.16975	5.18891	9.2204	1	0	0	60.6667	0	0	54	0	19	218	70	110	0	0	64.1697	#NULL!	#NULL!	#NULL!	#NULL!	#NULL!	#NULL!	#NULL!	#NULL!	#NULL!	49	1
56	159	0	1	0	0	0	14.3176	14.3176	14.3176	14.3176	1	44	1	56	1.3	229	0	100	58	20.0796	2.3833	4.38056	10.3285	0	0	0	57.4359	1	1	60	0	20	#NULL!	70	120	#NULL!	0	46.3833	#NULL!	#NULL!	#NULL!	#NULL!	#NULL!	#NULL!	#NULL!	#NULL!	#NULL!	#NULL!	#NULL!
59	160	0	0	0	0	0	14.7851	14.7851	14.7851	14.7851	2	37	0	51	1.5	202	0	108	68	19.6752	2.29979	4.29979	10.2478	0	0	0	41.3431	1	0	76	0	19	166	74	114	0	0	39.2998	#NULL!	#NULL!	#NULL!	#NULL!	#NULL!	#NULL!	#NULL!	#NULL!	#NULL!	#NULL!	#NULL!
59	161	0	0	0	0	0	14.6797	14.6797	14.6797	14.6797	2	38	0	48	0.7	162	0	105	75	19.7239	2.19986	4.1191	9.14237	0	0	0	82.5714	0	0	75	0	19	177	76	112	0	0	40.1999	70	0	22.0741	171	72	92	0	0	42.1191	#NULL!	#NULL!
60	162	0	0	0	0	0	14.6797	14.6797	14.6797	14.6797	1	42	1	58	1	187	0	110	72	22.1003	2.1807	4.1191	9.14237	0	0	0	78.9444	0	1	81	0	22	162	76	116	0	0	44.1807	44	0	23.5355	180	70	110	0	0	46.1191	#NULL!	#NULL!
50	163	0	1	0	0	0	2.88364	2.88364	2.88364	2.88364	2	70	0	50	1.3	222	1	176	88	23.1385	2.14511	#NULL!	#NULL!	0	0	1	31.7842	1	0	66	0	23	185	78	160	0	1	72.1451	#NULL!	#NULL!	#NULL!	#NULL!	#NULL!	#NULL!	#NULL!	#NULL!	#NULL!	#NULL!	#NULL!
64	164	0	1	0	0	0	13.4709	13.4709	13.4709	13.4709	1	72	2	46	1.4	201	0	146	82	17.9687	2.14237	4.11636	10.1164	0	0	1	31.0317	1	1	70	0	17	166	90	140	0	1	74.1424	74	0	16.0231	168	82	154	0	1	76.1164	#NULL!	#NULL!
55	165	0	0	0	0	0	14.6879	14.6879	14.6879	14.6879	1	70	0	51	0.9	148	0	138	78	20.6905	2.14237	4.10541	10.1027	0	0	1	55.0926	1	0	44	0	20	138	70	125	0	0	72.1424	52	0	20.2395	146	80	120	0	0	74.1054	60	0
65	166	0	1	0	0	0	6.4846	6.4846	6.4846	6.4846	1	73	1	48	1.5	202	0	162	84	21.0517	2.19165	4.22861	#NULL!	0	0	1	29.7778	1	1	60	0	21	182	80	146	0	1	75.1916	#NULL!	#NULL!	#NULL!	#NULL!	#NULL!	#NULL!	#NULL!	#NULL!	#NULL!	#NULL!	#NULL!
56	167	0	1	0	0	1	1.30116	1.30116	1.30116	1.30116	1	70	1	50	0.9	167	0	118	68	18.3655	#NULL!	#NULL!	#NULL!	0	0	0	54.0123	1	1	#NULL!	#NULL!	#NULL!	#NULL!	#NULL!	#NULL!	#NULL!	#NULL!	#NULL!	#NULL!	#NULL!	#NULL!	#NULL!	#NULL!	#NULL!	#NULL!	#NULL!	#NULL!	#NULL!	#NULL!
72	168	0	1	0	0	0	8.60438	8.60438	8.60438	8.60438	1	61	1	56	11.7	174	1	160	94	22.4323	2.01643	4.03012	#NULL!	0	1	1	5.25166	1	1	80	0	22	169	80	140	0	1	63.0164	#NULL!	#NULL!	#NULL!	#NULL!	#NULL!	#NULL!	#NULL!	#NULL!	#NULL!	#NULL!	#NULL!
75	169	0	0	0	0	0	14.6797	14.6797	14.6797	14.6797	1	68	0	53	0.9	250	0	116	66	22.6409	2.0616	4.13142	9.15058	0	0	0	58.8889	1	0	48	0	22	213	72	128	0	0	70.0616	56	0	24.6711	200	70	120	0	0	72.1314	#NULL!	#NULL!
67	170	0	1	0	0	1	8.57153	8.57153	8.57153	8.57153	2	60	0	46	0.7	199	0	104	62	21.8787	2.00548	5.07255	#NULL!	1	0	0	62.0635	0	0	#NULL!	#NULL!	#NULL!	#NULL!	#NULL!	#NULL!	#NULL!	#NULL!	#NULL!	65	0	22.3543	218	60	106	1	0	65.0726	#NULL!	#NULL!
76	171	0	0	0	0	0	14.7878	14.7878	14.7878	14.7878	2	45	0	53	0.7	152	0	120	70	21.5019	2.17796	4.23135	10.2615	0	0	0	84.9157	0	0	96	0	21	166	58	100	0	0	47.178	68	0	#NULL!	176	80	116	0	0	49.2313	#NULL!	#NULL!
71	172	0	1	0	0	0	12.4018	12.4018	12.4018	12.4018	2	76	0	45	0.9	259	0	118	58	20	1.88638	3.89733	9.98084	0	1	0	37.7778	1	0	72	0	20	315	46	126	0	0	77.8864	73	0	19.736	276	66	126	0	0	79.8973	#NULL!	#NULL!
60	173	0	0	0	0	0	14.7906	14.7906	14.7906	14.7906	1	49	0	61	1.2	262	0	106	76	23.533	2.23956	5.22724	9.29158	0	0	0	64.2477	0	0	68	0	23	242	88	126	0	0	51.2396	63	0	23.1473	213	70	110	0	0	54.2272	#NULL!	#NULL!
62	174	0	1	0	0	0	5.03833	5.03833	5.03833	5.03833	2	73	0	53	0.7	261	0	140	70	21.7784	2.24504	4.23409	#NULL!	1	1	1	59.8879	1	0	60	0	21	227	56	132	1	1	75.245	83	0	21.0828	268	68	160	1	1	77.2341	#NULL!	#NULL!
60	175	0	0	0	0	0	14.7906	14.7906	14.7906	14.7906	2	58	1	52	0.5	234	0	110	74	21.9261	2.24504	5.22724	10.245	0	0	0	100.678	0	1	70	0	21	278	70	112	0	0	60.245	63	0	#NULL!	#NULL!	62	104	#NULL!	0	63.2272	#NULL!	#NULL!
78	176	0	1	0	1	0	11.885	11.885	11.885	11.885	1	60	1	55	0.9	189	0	170	90	20.4491	2.19165	4.22998	10.2026	0	0	1	67.9012	0	1	65	0	20	171	74	148	0	1	62.1916	60	0	17.7183	160	90	180	0	1	64.23	49	0
66	177	0	0	0	0	0	14.7906	14.7906	14.7906	14.7906	2	59	0	60	0.7	307	0	120	75	23.1473	2.19165	4.22998	10.2026	0	0	0	81.9643	0	0	64	0	23	252	68	106	0	0	61.1916	72	0	20.1733	263	56	102	0	0	63.23	70	0
72	178	0	0	0	0	0	14.7906	14.7906	14.7906	14.7906	1	49	0	71	0.8	253	0	136	88	27.0538	2.24778	#NULL!	10.245	0	0	1	112.17	0	0	88	0	27	#NULL!	84	138	#NULL!	1	51.2478	#NULL!	#NULL!	#NULL!	#NULL!	#NULL!	#NULL!	#NULL!	#NULL!	#NULL!	#NULL!	#NULL!
57	179	0	0	0	0	0	14.7906	14.7906	14.7906	14.7906	1	71	1	59	1	207	0	90	60	23.3377	2.21903	4.29432	10.2697	0	0	0	56.5417	1	1	67	0	23	179	72	100	0	0	73.219	#NULL!	#NULL!	#NULL!	#NULL!	#NULL!	#NULL!	#NULL!	#NULL!	#NULL!	89	0
88	180	0	0	0	0	0	14.7906	14.7906	14.7906	14.7906	2	70	0	38	0.7	240	0	120	70	17.5853	2.23956	4.29432	10.2697	0	0	0	44.8611	1	0	#NULL!	#NULL!	#NULL!	#NULL!	#NULL!	#NULL!	#NULL!	#NULL!	#NULL!	#NULL!	#NULL!	#NULL!	#NULL!	#NULL!	#NULL!	#NULL!	#NULL!	#NULL!	#NULL!	#NULL!
87	181	0	1	0	0	0	11.8973	11.8973	11.8973	11.8973	1	59	1	55	0.8	230	0	134	90	23.1911	3.25051	5.29158	9.25051	0	0	1	77.3438	0	1	#NULL!	#NULL!	#NULL!	#NULL!	#NULL!	#NULL!	#NULL!	#NULL!	#NULL!	#NULL!	#NULL!	#NULL!	#NULL!	#NULL!	#NULL!	#NULL!	#NULL!	#NULL!	70	0
62	185	0	0	0	0	0	14.7906	14.7906	14.7906	14.7906	2	53	0	49	0.5	247	0	115	70	22.6757	2.17248	4.25873	10.2587	0	0	0	100.654	0	0	75	0	22	206	92	152	0	1	55.1725	#NULL!	#NULL!	#NULL!	#NULL!	#NULL!	#NULL!	#NULL!	#NULL!	#NULL!	#NULL!	#NULL!
99	186	0	0	0	0	0	14.577	14.577	14.577	14.577	2	51	0	64	0.5	174	0	110	70	25.9645	3.05886	5.07803	9.99179	0	0	0	134.489	0	0	74	0	25	152	84	130	0	1	54.0589	85	0	#NULL!	#NULL!	85	110	#NULL!	0	56.078	80	0
72	187	0	0	0	0	0	14.577	14.577	14.577	14.577	2	63	0	59	0.5	240	0	130	70	24.8777	1.96715	4.06434	9.04244	0	0	1	107.265	0	0	80	0	24	200	70	126	0	0	64.9671	#NULL!	#NULL!	#NULL!	#NULL!	#NULL!	#NULL!	#NULL!	#NULL!	#NULL!	68	0
84	188	0	1	0	0	0	8.98357	8.98357	8.98357	8.98357	1	70	1	62	0.9	220	0	120	70	24.8358	1.96715	4.06434	#NULL!	0	0	0	66.9753	0	1	64	0	24	219	70	112	0	0	71.9671	#NULL!	#NULL!	#NULL!	#NULL!	#NULL!	#NULL!	#NULL!	#NULL!	#NULL!	#NULL!	#NULL!
67	189	0	0	0	0	0	14.577	14.577	14.577	14.577	1	39	1	43	1	288	0	130	95	13.2716	3.05339	#NULL!	#NULL!	0	0	1	60.3194	0	1	#NULL!	#NULL!	#NULL!	#NULL!	#NULL!	#NULL!	#NULL!	#NULL!	#NULL!	#NULL!	#NULL!	#NULL!	#NULL!	#NULL!	#NULL!	#NULL!	#NULL!	#NULL!	#NULL!	#NULL!
64	190	0	0	0	0	0	14.577	14.577	14.577	14.577	2	39	0	67	0.5	302	0	100	60	27.1816	2.03696	#NULL!	#NULL!	0	0	0	159.776	0	0	79	0	27	238	80	118	0	0	41.037	#NULL!	#NULL!	#NULL!	#NULL!	#NULL!	#NULL!	#NULL!	#NULL!	#NULL!	#NULL!	#NULL!
69	191	0	0	0	0	0	14.577	14.577	14.577	14.577	2	47	0	55	0.6	185	0	105	65	27.2763	3.03696	4.99452	10.0616	0	0	0	100.642	0	0	56	0	27	165	64	112	0	0	50.037	64	0	26.5306	161	70	110	0	0	51.9945	71	0
83	192	0	1	0	0	0	0.861739	0.861739	0.861739	0.861739	1	65	0	50	2.6	193	0	130	70	20.8117	#NULL!	#NULL!	#NULL!	0	0	1	20.0321	1	0	#NULL!	#NULL!	#NULL!	#NULL!	#NULL!	#NULL!	#NULL!	#NULL!	#NULL!	#NULL!	#NULL!	#NULL!	#NULL!	#NULL!	#NULL!	#NULL!	#NULL!	#NULL!	#NULL!	#NULL!
78	193	0	0	0	0	1	13.577	13.577	-3.9822	13.577	2	47	0	59	0.5	193	0	130	85	25.5367	#NULL!	3.02327	8.0835	1	0	1	129.554	0	0	#NULL!	#NULL!	#NULL!	#NULL!	#NULL!	#NULL!	#NULL!	#NULL!	#NULL!	70	0	25.5367	242	76	128	0	0	50.0233	60	0
70	194	0	0	0	0	0	13.5633	13.5633	13.5633	13.5633	1	73	0	61	0.8	135	0	116	80	23.2434	0.956194	2.97536	8.00411	0	0	0	70.9549	0	0	#NULL!	#NULL!	#NULL!	#NULL!	#NULL!	#NULL!	#NULL!	#NULL!	#NULL!	78	0	25.0762	185	92	110	0	0	75.9754	#NULL!	#NULL!
94	197	0	0	0	0	0	13.5044	13.5044	13.5044	13.5044	1	48	0	59	0.7	177	0	124	82	21.6713	0.994524	2.9165	8.93018	0	0	0	107.698	0	0	79	0	21	213	90	126	0	0	48.9945	93	0	22.3081	248	82	122	0	0	50.9165	83	0
68	198	0	0	0	0	0	13.5017	13.5017	13.5017	13.5017	2	43	0	70	0.5	133	0	130	86	27.6888	1.98357	2.91376	8.92745	0	0	1	160.319	0	0	66	0	27	316	100	144	1	1	44.9836	79	0	27.2932	273	92	130	0	1	45.9138	#NULL!	#NULL!
67	199	0	1	1	0	0	7.5551	7.5551	7.5551	7.5551	2	78	0	39	0.7	171	0	195	90	21.0856	1.98631	3.94524	#NULL!	0	0	1	40.7798	1	0	76	0	21	265	80	190	0	1	79.9863	83	0	21.0856	216	100	230	0	1	81.9452	#NULL!	#NULL!
55	200	0	0	0	0	0	13.5044	13.5044	13.5044	13.5044	1	42	0	58	0.8	158	0	112	80	23.5304	1.98084	3.94387	8.93018	0	0	0	98.6806	0	0	65	0	23	219	80	120	0	0	43.9808	73	0	19.6752	#NULL!	65	110	#NULL!	0	45.9439	#NULL!	#NULL!
62	201	0	0	0	0	0	13.5044	13.5044	13.5044	13.5044	2	55	0	55	0.6	180	0	126	70	25.4524	1.98084	2.93292	8.00274	1	0	0	91.985	0	0	64	0	25	198	74	120	1	0	56.9808	66	0	24.9896	222	68	110	1	0	57.9329	#NULL!	#NULL!
70	202	0	0	0	0	0	13.5044	13.5044	13.5044	13.5044	2	50	1	60	0.7	198	0	126	90	26.3146	1.99452	2.92471	7.95346	0	0	0	91.0714	0	1	67	0	26	237	68	110	0	0	51.9945	69	0	27.268	343	64	94	0	0	52.9247	80	0
68	203	0	0	0	0	0	13.5044	13.5044	13.5044	13.5044	2	65	0	49	0.7	193	0	150	96	25.7299	1.97262	3.94114	8.95072	0	0	1	61.9792	0	0	76	0	25	205	98	140	0	1	66.9726	83	0	21.2191	236	92	132	0	1	68.9411	68	0
85	204	0	0	0	0	0	13.5044	13.5044	13.5044	13.5044	1	37	1	65	0.8	193	0	138	88	26.0375	2.01369	3.94114	8.96715	0	0	1	116.233	0	1	#NULL!	#NULL!	#NULL!	#NULL!	#NULL!	#NULL!	#NULL!	#NULL!	#NULL!	99	0	27.5873	275	100	140	0	1	40.9411	#NULL!	#NULL!
49	205	0	0	0	0	0	13.5044	13.5044	13.5044	13.5044	2	39	0	58	0.7	177	0	120	74	23.2335	1.98084	3.94114	8.99726	0	0	0	98.7956	0	0	54	0	23	166	80	120	0	0	40.9808	55	0	22.7615	191	80	116	0	0	42.9411	#NULL!	#NULL!
87	211	0	1	0	0	1	1.32307	1.32307	1.32307	1.32307	1	71	1	50	0.8	184	0	158	90	20.2848	#NULL!	#NULL!	#NULL!	1	0	1	59.8958	1	1	#NULL!	#NULL!	#NULL!	#NULL!	#NULL!	#NULL!	#NULL!	#NULL!	#NULL!	#NULL!	#NULL!	#NULL!	#NULL!	#NULL!	#NULL!	#NULL!	#NULL!	#NULL!	#NULL!	#NULL!
58	213	0	0	0	0	0	13.5017	13.5017	13.5017	13.5017	2	44	0	48	0.7	119	0	130	70	21.6206	1.98631	4.00274	8.93292	0	0	1	77.7143	0	0	58	0	21	147	70	120	0	0	45.9863	66	0	#NULL!	#NULL!	#NULL!	#NULL!	#NULL!	#NULL!	48.0027	51	0
118	216	0	0	0	0	0	13.5017	13.5017	13.5017	13.5017	1	58	1	65	0.6	166	0	114	82	23.03	1.98905	4.00274	8.9781	0	0	0	123.38	0	1	77	0	23	#NULL!	94	132	#NULL!	1	59.989	#NULL!	#NULL!	#NULL!	#NULL!	#NULL!	#NULL!	#NULL!	#NULL!	#NULL!	#NULL!	#NULL!
56	218	0	1	0	1	0	1.49624	1.49624	1.49624	1.49624	2	41	0	#NULL!	0.7	177	1	136	96	#NULL!	#NULL!	#NULL!	#NULL!	0	0	1	#NULL!	#NULL!	0	#NULL!	#NULL!	#NULL!	#NULL!	#NULL!	#NULL!	#NULL!	#NULL!	#NULL!	#NULL!	#NULL!	#NULL!	#NULL!	#NULL!	#NULL!	#NULL!	#NULL!	#NULL!	#NULL!	#NULL!
59	219	0	1	0	0	0	10.4209	10.4209	10.4209	10.4209	2	88	0	39	0.7	235	0	142	60	23.4361	0.969884	3.0219	8.9781	0	0	1	34.2024	1	0	52	0	23	235	64	136	0	1	88.9699	#NULL!	#NULL!	#NULL!	#NULL!	#NULL!	#NULL!	#NULL!	#NULL!	#NULL!	#NULL!	#NULL!
78	221	0	1	0	0	1	1.54689	1.54689	1.54689	1.54689	1	68	1	51	0.9	137	0	96	70	20.4294	0.969884	#NULL!	#NULL!	0	0	0	56.6667	1	1	57	0	20	178	64	98	0	0	68.9699	#NULL!	#NULL!	#NULL!	#NULL!	#NULL!	#NULL!	#NULL!	#NULL!	#NULL!	#NULL!	#NULL!
64	222	0	0	0	0	0	13.5017	13.5017	13.5017	13.5017	2	62	0	44	0.7	179	0	94	70	18.5529	2	3.93566	8.93018	0	0	0	57.881	1	0	60	0	18	202	84	140	1	1	64	60	0	#NULL!	#NULL!	85	130	#NULL!	1	65.9357	62	0
61	223	0	0	0	0	0	13.5017	13.5017	13.5017	13.5017	1	36	1	59	1.2	111	0	112	66	19.7133	1.98631	4.01369	8.93292	0	0	0	71.0185	0	1	#NULL!	#NULL!	#NULL!	#NULL!	#NULL!	#NULL!	#NULL!	#NULL!	#NULL!	75	0	20.6193	#NULL!	84	128	#NULL!	0	40.0137	66	0
61	225	0	0	0	0	0	13.5017	13.5017	13.5017	13.5017	1	56	1	60	1	191	0	110	64	20.2812	1.98631	4.00274	8.93292	0	0	0	70	0	1	58	0	20	209	70	110	0	0	57.9863	#NULL!	#NULL!	#NULL!	#NULL!	#NULL!	#NULL!	#NULL!	#NULL!	#NULL!	59	0
72	227	0	0	0	0	0	13.4908	13.4908	13.4908	13.4908	2	66	0	48	0.5	151	0	150	80	21.9138	#NULL!	3.92471	8.91923	1	0	1	83.8667	0	0	#NULL!	#NULL!	#NULL!	#NULL!	#NULL!	#NULL!	#NULL!	#NULL!	#NULL!	80	0	#NULL!	#NULL!	80	150	1	1	69.9247	#NULL!	#NULL!
72	228	0	0	0	0	0	13.4908	13.4908	13.4908	13.4908	2	42	0	52	0.5	140	0	114	70	20.3125	#NULL!	#NULL!	#NULL!	0	0	0	120.322	0	0	#NULL!	#NULL!	#NULL!	#NULL!	#NULL!	#NULL!	#NULL!	#NULL!	#NULL!	#NULL!	#NULL!	#NULL!	#NULL!	#NULL!	#NULL!	#NULL!	#NULL!	#NULL!	#NULL!	#NULL!
57	229	0	0	0	0	0	13.4908	13.4908	13.4908	13.4908	1	51	0	60	0.6	111	0	120	80	21.2585	1.98357	#NULL!	#NULL!	0	0	0	123.611	0	0	#NULL!	#NULL!	#NULL!	#NULL!	#NULL!	#NULL!	#NULL!	#NULL!	#NULL!	#NULL!	#NULL!	#NULL!	#NULL!	#NULL!	#NULL!	#NULL!	#NULL!	#NULL!	#NULL!	#NULL!
72	401	0	0	0	0	0	14.7741	14.7741	14.7741	14.7741	2	52	0	51	0.6	249	0	115	70	22.0741	2.17796	4.21492	9.25325	0	0	0	88.3056	0	0	73	0	22	180	66	112	1	0	54.178	82	0	22.8269	187	80	108	0	0	56.2149	#NULL!	#NULL!
68	402	0	0	0	0	0	14.7577	14.7577	14.7577	14.7577	2	41	0	45	0.6	193	0	110	76	18.7305	2.2423	5.26968	10.1697	0	0	0	87.6563	0	0	54	0	18	176	70	112	0	0	43.2423	#NULL!	#NULL!	#NULL!	#NULL!	#NULL!	#NULL!	#NULL!	#NULL!	#NULL!	#NULL!	#NULL!
63	403	0	0	0	0	0	14.7741	14.7741	14.7741	14.7741	1	56	1	55	0.9	231	0	105	70	20.202	2.16427	4.21492	9.26968	0	0	0	71.2963	0	1	64	0	20	239	80	114	0	0	58.1643	78	0	22.9591	218	82	114	0	0	60.2149	#NULL!	#NULL!
73	404	0	0	0	0	0	14.7796	14.7796	14.7796	14.7796	1	50	0	55	1.1	185	0	118	78	21.2183	2.26694	4.29158	9.24504	0	0	0	62.5	0	0	60	0	21	221	78	118	0	0	52.2669	71	0	22.4323	210	70	108	0	0	54.2916	#NULL!	#NULL!
92	405	0	1	0	0	0	8.37509	8.37509	8.37509	8.37509	2	61	0	54	0.8	222	0	124	70	23.3726	2.2642	#NULL!	#NULL!	0	0	0	62.9531	0	0	96	0	23	216	76	150	0	1	63.2642	#NULL!	#NULL!	#NULL!	#NULL!	#NULL!	#NULL!	#NULL!	#NULL!	#NULL!	#NULL!	#NULL!
67	406	0	0	0	0	0	14.7823	14.7823	14.7823	14.7823	2	43	0	55	1.3	181	0	106	68	24.1217	2.26694	4.29432	9.24778	0	0	0	48.4482	1	0	59	0	24	156	66	100	0	0	45.2669	72	0	26.2713	207	72	110	0	0	47.2943	56	0
69	407	0	0	0	0	0	14.7823	14.7823	14.7823	14.7823	2	51	0	49	0.9	257	0	118	66	21.2084	2.26694	4.30253	10.2396	0	0	0	57.2045	1	0	60	0	21	204	70	122	0	0	53.2669	61	0	22.8269	212	60	110	0	0	55.3025	#NULL!	#NULL!
63	408	0	1	0	1	0	11.334	7.19576	11.334	11.334	2	66	0	51	0.9	265	0	134	80	21.7865	2.14237	4.23409	10.2204	0	0	1	49.5046	1	0	64	0	21	250	70	120	0	0	68.1424	#NULL!	#NULL!	#NULL!	#NULL!	#NULL!	#NULL!	#NULL!	#NULL!	#NULL!	#NULL!	#NULL!
47	409	0	0	0	0	0	14.7741	14.7741	14.7741	14.7741	2	39	0	65	1.1	171	0	118	70	24.4646	2.16701	5.21492	9.25051	0	0	0	70.4577	0	0	64	0	24	230	78	126	0	0	41.167	60	0	26.7229	218	66	122	0	0	44.2149	#NULL!	#NULL!
60	410	0	0	0	0	0	14.7741	14.7741	14.7741	14.7741	1	41	1	60	0.8	150	0	102	64	24.0346	2.16701	5.18344	9.23956	0	0	0	103.125	0	1	72	0	24	217	60	98	0	0	43.167	86	0	#NULL!	#NULL!	70	102	#NULL!	0	46.1834	#NULL!	#NULL!
85	411	0	0	0	0	0	14.7577	14.7577	14.7577	14.7577	2	60	2	56	0.6	253	0	112	76	24.2382	2.17522	5.27242	10.2149	0	0	0	88.1481	0	1	72	0	24	309	88	126	0	0	62.1752	78	0	23.4952	195	68	121	1	0	65.2724	#NULL!	#NULL!
64	412	0	0	0	0	0	14.7577	14.7577	14.7577	14.7577	1	67	1	61	0.8	228	0	110	76	23.2434	2.17522	4.19849	9.24504	0	0	0	77.309	0	1	60	0	23	270	84	138	0	1	69.1752	61	0	23.0469	236	80	110	0	0	71.1985	#NULL!	#NULL!
69	413	0	0	0	0	0	14.7769	14.7769	14.7769	14.7769	2	44	0	67	0.7	227	0	104	70	30.1788	2.24778	4.25051	10.2204	0	0	0	108.476	0	0	60	0	30	179	58	100	0	0	46.2478	57	0	31.4684	219	62	114	0	0	48.2505	55	0
65	414	0	0	0	0	0	14.7577	14.7577	14.7577	14.7577	1	70	2	54	0.9	190	0	118	68	19.5965	2.25599	4.2423	10.1697	1	0	0	58.3333	1	1	76	0	19	188	70	138	0	1	72.256	61	0	20.5761	209	68	138	1	1	74.2423	#NULL!	#NULL!
75	415	0	1	0	0	0	9.69336	9.69336	9.69336	9.69336	1	74	1	63	2	127	1	170	90	24.0055	2.16701	4.23956	9.23135	0	0	1	28.875	1	1	49	0	24	158	72	128	0	0	76.167	#NULL!	#NULL!	#NULL!	#NULL!	#NULL!	#NULL!	#NULL!	#NULL!	#NULL!	#NULL!	#NULL!
64	416	0	1	0	1	0	12.1561	12.1561	12.1561	12.1561	1	70	0	59	1	173	0	136	78	19.7133	2.2423	4.25599	10.1752	0	0	1	57.3611	1	0	72	0	19	184	88	140	0	1	72.2423	60	0	21.7079	192	80	142	0	1	74.256	75	0
75	417	1	1	0	0	0	9.1588	9.1588	9.1588	9.1588	1	60	1	46	1.1	182	0	110	72	19.1467	2.22861	5.16427	#NULL!	0	0	0	46.4646	1	1	91	1	19	158	74	99	0	0	62.2286	80	1	19.2234	166	78	110	0	0	65.1643	#NULL!	#NULL!
64	418	0	0	1	1	0	11.6947	11.1958	14.755	14.755	1	68	1	78	#NULL!	#NULL!	0	120	70	29.0006	2.13963	4.18344	9.23682	0	0	0	#NULL!	#NULL!	1	64	0	29	245	78	116	0	0	70.1396	60	0	30.8532	204	74	106	0	0	72.1834	#NULL!	#NULL!
63	419	0	0	0	0	0	14.755	14.755	14.755	14.755	1	66	1	44	0.9	224	0	130	75	17.4044	2.22313	5.22587	9.23409	0	0	1	50.2469	1	1	71	0	17	267	74	116	0	0	68.2231	106	0	17.2066	244	70	106	0	0	71.2259	90	0
80	420	0	0	0	0	0	14.755	14.755	14.755	14.755	2	65	0	48	0.7	197	0	124	70	18.9866	2.40383	4.22861	9.21766	1	0	0	60.7143	0	0	72	0	18	193	68	130	1	1	67.4038	65	0	21.7778	197	70	128	1	0	69.2286	#NULL!	#NULL!
57	421	0	0	0	0	0	10.2286	10.2286	10.2286	10.2286	2	63	0	50	0.6	213	0	118	80	22.2222	2.16153	4.20671	10.2286	#NULL!	0	0	75.7523	0	0	60	0	22	213	80	124	0	0	65.1615	76	0	26.3971	250	50	102	0	0	67.2067	70	0
66	422	0	0	0	0	0	14.7577	14.7577	14.7577	14.7577	2	40	0	56	0.7	175	0	110	70	24.2382	2.15058	4.16153	10.1697	0	0	0	94.4444	0	0	69	0	24	198	65	100	0	0	42.1506	61	0	24.8889	222	60	98	0	0	44.1615	71	0
59	423	0	0	0	0	0	14.6071	14.6071	14.6071	14.6071	2	36	0	60	0.6	211	0	118	70	24.6548	3.0616	4.0219	9.08624	0	0	0	122.778	0	0	60	0	24	205	80	122	0	0	39.0616	76	0	24.4352	229	84	124	0	0	40.0219	75	0
63	424	0	0	0	0	0	14.7659	14.7659	14.7659	14.7659	2	42	0	55	0.6	197	0	110	60	21.4844	2.19439	5.25599	9.25599	0	0	0	106.053	0	0	60	0	21	252	48	110	0	0	44.1944	76	0	#NULL!	#NULL!	70	115	#NULL!	0	47.256	#NULL!	#NULL!
81	425	0	0	0	0	0	14.7632	14.7632	14.7632	14.7632	1	66	1	64	1	203	0	118	80	21.3839	2.20671	4.23409	9.23135	0	0	0	65.7778	0	1	72	0	21	182	88	130	0	1	68.2067	62	0	21.5451	217	78	128	0	0	70.2341	#NULL!	#NULL!
73	426	0	0	0	0	0	14.7769	14.7769	14.7769	14.7769	1	55	1	79	1.1	222	0	114	74	27.0169	2.2204	4.18891	10.178	1	0	0	84.7854	0	1	68	0	27	205	70	128	0	0	57.2204	83	0	27.3356	256	70	120	1	0	59.1889	73	0
58	427	0	0	0	0	0	14.7659	14.7659	14.7659	14.7659	2	69	0	41	0.9	199	0	106	60	17.5146	#NULL!	#NULL!	9.23682	1	0	0	38.1844	1	0	#NULL!	#NULL!	#NULL!	#NULL!	#NULL!	#NULL!	#NULL!	#NULL!	#NULL!	#NULL!	#NULL!	#NULL!	#NULL!	#NULL!	#NULL!	#NULL!	#NULL!	#NULL!	74	0
57	428	0	0	0	0	0	14.7659	14.7659	14.7659	14.7659	1	48	1	58	1	121	0	115	70	20.7967	2.23409	5.25599	9.25325	0	0	0	74.1111	0	1	#NULL!	#NULL!	#NULL!	#NULL!	#NULL!	#NULL!	#NULL!	#NULL!	#NULL!	80	0	#NULL!	#NULL!	75	105	#NULL!	0	53.256	#NULL!	#NULL!
68	429	0	1	0	0	0	13.8741	13.8741	13.8741	13.8741	1	77	1	54	1	179	0	124	74	22.1893	2.17248	4.21492	10.1862	1	0	0	47.25	1	1	60	0	22	146	70	110	0	0	79.1725	64	0	23.4952	157	72	106	0	0	81.2149	80	0
64	430	0	0	0	0	0	14.7577	14.7577	14.7577	14.7577	1	50	1	73	1.1	199	0	110	70	26.1752	2.22587	4.23682	10.2533	1	0	0	82.9545	0	1	63	0	26	226	72	110	1	0	52.2259	#NULL!	#NULL!	#NULL!	#NULL!	#NULL!	#NULL!	#NULL!	#NULL!	#NULL!	#NULL!	#NULL!
85	431	0	1	0	0	0	8.7577	8.7577	8.7577	8.7577	1	68	1	67	1.1	187	0	134	70	24.0238	2.26694	5.24504	#NULL!	1	0	1	60.9091	0	1	92	0	24	180	76	142	0	1	70.2669	86	0	#NULL!	#NULL!	100	145	#NULL!	1	73.245	#NULL!	#NULL!
82	432	0	1	0	0	1	11.6201	11.6201	11.6201	11.6201	2	77	0	47	0.9	190	0	115	74	20.6131	2.2204	5.18891	10.1889	0	0	0	38.8403	1	0	76	0	20	185	62	126	0	0	79.2204	72	0	#NULL!	166	70	178	0	1	82.1889	#NULL!	#NULL!
54	433	0	0	0	0	0	14.5743	14.5743	14.5743	14.5743	2	55	0	58	0.9	212	0	100	72	24.4561	2.08624	4	10.0082	0	0	0	64.6682	0	0	#NULL!	#NULL!	#NULL!	#NULL!	#NULL!	#NULL!	#NULL!	#NULL!	#NULL!	73	0	26.8352	219	62	108	0	0	59	93	0
63	434	0	1	0	1	0	14.4066	5.00137	14.4066	14.4066	2	76	0	41	0.8	130	0	124	74	18.4676	1.96988	4.00137	10.0096	0	0	0	38.7222	1	0	64	0	18	149	70	126	0	0	77.9699	74	0	20.4958	137	70	104	0	0	80.0014	#NULL!	#NULL!
53	435	0	0	0	0	0	14.5606	14.5606	14.5606	14.5606	1	52	1	66	0.8	163	0	114	78	23.1084	3.01232	5.06708	9.99452	0	0	0	100.833	0	1	72	0	23	#NULL!	78	120	#NULL!	0	55.0123	#NULL!	#NULL!	#NULL!	#NULL!	#NULL!	#NULL!	#NULL!	#NULL!	#NULL!	93	0
61	436	0	0	0	1	0	14.5291	5.96988	14.5291	14.5291	2	49	0	52	0.7	264	0	132	78	23.1111	#NULL!	#NULL!	10	0	0	1	79.8056	0	0	64	0	23	#NULL!	76	104	#NULL!	0	#NULL!	#NULL!	#NULL!	#NULL!	#NULL!	#NULL!	#NULL!	#NULL!	#NULL!	#NULL!	64	0
70	437	0	1	0	0	0	8.07529	8.07529	8.07529	8.07529	2	62	0	57	0.8	128	1	160	100	26.7405	2.18891	4.16153	#NULL!	1	0	1	65.6094	0	0	66	0	26	128	96	176	1	1	64.1889	57	0	27.1106	125	78	120	1	0	66.1615	#NULL!	#NULL!
75	438	1	0	1	1	0	5.98631	10.9863	14.5455	14.5455	1	67	2	65	1.4	178	0	110	80	25.711	1.98494	#NULL!	9.95209	0	0	0	47.0734	1	1	60	0	25	152	60	130	0	1	68.9849	#NULL!	#NULL!	#NULL!	#NULL!	#NULL!	#NULL!	#NULL!	#NULL!	#NULL!	68	1
54	439	0	0	0	0	0	14.7358	14.7358	14.7358	14.7358	1	56	1	46	1.1	406	0	118	48	19.6506	2.1848	5.22861	10.1396	0	0	0	48.7879	1	1	58	0	19	287	56	110	0	0	58.1848	69	0	#NULL!	#NULL!	#NULL!	#NULL!	#NULL!	#NULL!	61.2286	68	0
78	440	0	0	0	0	0	14.7358	14.7358	14.7358	14.7358	2	52	0	53	0.7	231	0	108	70	23.2446	2.21766	5.14511	10.1958	0	0	0	78.6587	0	0	58	0	23	182	76	116	0	0	54.2177	#NULL!	#NULL!	#NULL!	#NULL!	#NULL!	#NULL!	#NULL!	#NULL!	#NULL!	75	0
52	441	0	0	0	0	0	14.7358	14.7358	14.7358	14.7358	1	63	1	51	0.9	203	0	100	60	20.4294	2.21492	5.23682	9.22861	0	0	0	60.6019	0	1	62	0	20	224	58	98	0	0	65.2149	58	0	18.591	157	66	110	0	0	68.2368	#NULL!	#NULL!
45	442	0	1	0	0	0	5.68652	5.68652	5.68652	5.68652	1	64	0	48	1	208	0	124	76	19.2277	1.97536	#NULL!	#NULL!	0	0	0	50.6667	1	0	72	0	19	175	76	138	0	1	65.9754	#NULL!	#NULL!	#NULL!	#NULL!	#NULL!	#NULL!	#NULL!	#NULL!	#NULL!	#NULL!	#NULL!
50	443	0	1	0	0	0	4.61123	4.61123	4.61123	4.61123	2	67	0	62	1.2	243	1	172	102	26.8352	2.15606	#NULL!	#NULL!	1	0	1	44.5266	1	0	64	0	26	283	100	206	1	1	69.1561	#NULL!	#NULL!	#NULL!	#NULL!	#NULL!	#NULL!	#NULL!	#NULL!	#NULL!	#NULL!	#NULL!
73	444	0	1	0	0	1	13.0589	13.0589	13.0589	13.0589	2	70	0	60	0.9	278	0	142	88	24.974	1.88364	4.97536	9.98631	0	0	1	55.0926	1	0	90	0	24	238	90	124	0	0	71.8836	74	0	27.1111	266	86	140	0	1	74.9754	83	0
64	445	0	0	0	0	0	14.7385	14.7385	14.7385	14.7385	1	71	1	55	0.9	194	0	106	70	22.0317	2.15058	5.14511	10.1369	0	0	0	58.5648	1	1	56	0	22	193	68	104	0	0	73.1506	66	0	#NULL!	200	88	124	0	0	76.1451	68	0
67	446	0	0	0	0	0	14.7385	14.7385	14.7385	14.7385	2	62	0	51	0.7	155	1	142	90	22.9719	2.2204	5.14511	10.1396	0	0	1	67.0893	0	0	69	0	22	170	98	172	0	1	64.2204	84	0	24.7737	175	90	142	0	1	67.1451	82	0
58	447	0	0	0	0	0	14.7385	14.7385	14.7385	14.7385	1	69	1	51	0.9	140	0	98	64	20.1733	2.12594	4.15058	9.2204	0	0	0	55.8796	1	1	49	0	20	192	68	104	0	0	71.1259	78	0	22.232	159	70	120	0	0	73.1506	69	0
78	448	0	0	0	0	0	14.7385	14.7385	14.7385	14.7385	1	55	0	60	0.9	167	0	110	76	22.0386	3.19576	5.14784	9.21766	0	0	0	78.7037	0	0	47	0	22	144	90	130	0	1	58.1958	70	0	19.1953	146	70	110	1	0	60.1478	#NULL!	#NULL!
61	449	0	0	0	0	0	14.718	14.718	14.718	14.718	1	59	0	53	0.6	121	0	120	80	23.5556	2.18617	5.21081	10.1246	0	0	0	99.375	0	0	64	0	23	151	75	108	0	0	61.1862	49	0	#NULL!	#NULL!	76	110	#NULL!	0	64.2108	53	0
63	450	0	0	0	0	0	14.718	14.718	14.718	14.718	2	48	0	47	0.5	208	0	110	70	21.4573	2.16153	4.20808	10.2136	0	0	0	102.094	0	0	69	0	21	199	50	102	0	0	50.1615	#NULL!	#NULL!	#NULL!	#NULL!	#NULL!	#NULL!	#NULL!	#NULL!	#NULL!	#NULL!	#NULL!
66	451	0	0	0	0	0	14.718	14.718	14.718	14.718	2	42	0	59	0.7	354	0	90	60	27.3034	2.22998	5.23546	10.1191	0	0	0	97.5139	0	0	58	0	27	428	70	96	0	0	44.23	#NULL!	#NULL!	#NULL!	#NULL!	#NULL!	#NULL!	#NULL!	#NULL!	#NULL!	64	0
50	454	0	0	1	0	0	11.8248	14.718	14.718	14.718	1	65	1	57	1.2	256	1	194	100	23.4221	2.11088	4.14921	9.19713	0	0	1	49.4792	1	1	78	0	23	233	96	170	0	1	67.1109	61	0	24.136	208	100	170	0	1	69.1492	80	0
84	455	0	1	0	0	0	4.19028	4.19028	4.19028	4.19028	1	90	0	49	1.7	225	0	110	60	20.1348	2.05065	3.98905	#NULL!	0	0	0	20.0163	1	0	80	0	20	#NULL!	64	120	1	0	92.0507	#NULL!	#NULL!	#NULL!	#NULL!	#NULL!	#NULL!	#NULL!	#NULL!	#NULL!	#NULL!	#NULL!
76	456	0	1	0	0	0	1.90554	1.90554	1.90554	1.90554	2	75	0	70	1.2	208	0	130	78	29.903	#NULL!	#NULL!	#NULL!	0	0	1	44.7627	1	0	#NULL!	#NULL!	#NULL!	#NULL!	#NULL!	#NULL!	#NULL!	#NULL!	#NULL!	#NULL!	#NULL!	#NULL!	#NULL!	#NULL!	#NULL!	#NULL!	#NULL!	#NULL!	#NULL!	#NULL!
71	457	0	0	0	0	0	13.5797	13.5797	13.5797	13.5797	2	60	0	56	1.1	332	0	140	70	25.9151	2.03149	3.99179	8.04244	0	0	1	48.0808	1	0	51	0	25	256	68	120	0	0	62.0315	60	0	26.4072	276	75	140	0	1	63.9918	#NULL!	#NULL!
47	458	0	0	0	0	0	13.5797	13.5797	13.5797	13.5797	2	68	0	49	1.1	219	0	130	78	22.9874	2.05065	3.02053	8.05886	0	0	1	37.8636	1	0	62	0	22	178	60	110	0	0	70.0507	#NULL!	#NULL!	#NULL!	#NULL!	#NULL!	#NULL!	#NULL!	#NULL!	#NULL!	#NULL!	#NULL!
64	459	0	0	0	0	0	13.5797	13.5797	13.5797	13.5797	1	63	1	48	0.8	129	0	120	80	18.2899	1.98631	#NULL!	8.99452	0	0	0	64.1667	0	1	61	0	18	141	110	146	0	1	64.9863	#NULL!	#NULL!	#NULL!	#NULL!	#NULL!	#NULL!	#NULL!	#NULL!	#NULL!	70	0
66	460	0	0	0	0	0	13.5099	13.5099	13.5099	13.5099	1	56	0	53	0.8	154	0	114	72	20.1951	1.96167	4	7.9781	0	0	0	77.2917	0	0	63	0	20	200	108	170	0	1	57.9617	96	0	#NULL!	#NULL!	#NULL!	#NULL!	#NULL!	#NULL!	60	71	0
73	461	0	0	0	0	0	13.5483	13.5483	13.5483	13.5483	2	73	0	57	0.5	199	0	126	66	25.6745	2.02464	3.95483	#NULL!	0	0	0	90.1708	0	0	69	0	25	#NULL!	68	126	#NULL!	0	75.0246	76	0	22.3478	228	95	128	0	0	76.9548	#NULL!	#NULL!
56	462	0	1	0	0	1	4.52361	4.52361	4.52361	4.52361	1	63	0	66	0.8	123	0	124	86	27.4714	1.99179	2.91923	#NULL!	0	0	0	88.2292	0	0	62	0	27	185	92	148	0	1	64.9918	86	0	24.677	148	100	150	0	1	65.9192	#NULL!	#NULL!
58	463	0	0	0	0	0	13.5099	13.5099	13.5099	13.5099	1	47	1	56	0.8	179	0	116	64	20.5693	2.01095	4.00274	9.01369	0	0	0	90.4167	0	1	75	0	20	201	74	104	1	0	49.011	85	0	22.3081	#NULL!	78	102	#NULL!	0	51.0027	#NULL!	#NULL!
62	464	0	0	0	0	0	13.5099	13.5099	13.5099	13.5099	2	56	0	60	0.6	168	0	100	90	26.3146	1.99179	2.9165	8.95893	0	0	0	99.1667	0	0	72	0	26	245	92	144	0	1	57.9918	75	0	27.7008	194	74	128	0	0	58.9165	#NULL!	#NULL!
64	465	0	0	0	0	0	13.5099	13.5099	13.5099	13.5099	1	58	1	61	0.7	137	0	142	108	27.1111	2.01095	3.91923	8.91102	0	0	1	99.246	0	1	72	0	27	#NULL!	110	142	#NULL!	1	60.011	73	0	#NULL!	#NULL!	110	160	#NULL!	1	61.9192	64	0
89	466	0	1	0	0	1	12.1396	12.1396	11.5332	12.1396	2	63	0	42	0.7	160	0	120	78	19.4363	1.98631	3.91923	7.98084	0	0	0	54.5417	1	0	#NULL!	#NULL!	#NULL!	#NULL!	#NULL!	#NULL!	#NULL!	#NULL!	#NULL!	84	0	#NULL!	#NULL!	90	120	#NULL!	0	66.9192	#NULL!	#NULL!
59	467	0	0	0	0	0	13.5099	13.5099	13.5099	13.5099	1	47	1	61	0.8	145	0	120	78	21.8724	2.01095	#NULL!	8.92197	0	0	0	98.4896	0	1	66	0	21	190	78	120	#NULL!	0	49.011	#NULL!	#NULL!	#NULL!	#NULL!	#NULL!	#NULL!	#NULL!	#NULL!	#NULL!	#NULL!	#NULL!
72	468	0	1	0	0	1	12.3854	12.3854	12.3854	12.3854	2	52	1	55	0.7	167	0	114	68	22.0317	0.983573	4.00274	8.95893	0	0	0	81.627	0	1	72	0	22	169	66	112	0	0	52.9836	83	0	#NULL!	#NULL!	88	134	#NULL!	1	56.0027	#NULL!	#NULL!
66	469	0	1	0	0	0	8.06982	8.06982	8.06982	8.06982	1	52	1	67	0.7	161	0	114	74	23.1834	1.98357	3.91923	7.92197	1	0	0	116.984	0	1	#NULL!	#NULL!	#NULL!	#NULL!	#NULL!	#NULL!	#NULL!	#NULL!	#NULL!	72	0	23.6614	153	90	120	1	0	55.9192	63	0
69	471	0	0	0	0	0	13.5072	13.5072	13.5072	13.5072	2	43	0	45	0.6	166	0	122	82	21.7014	1.98357	3.91376	7.91923	0	0	0	85.8854	0	0	62	0	21	214	#NULL!	#NULL!	0	#NULL!	44.9836	60	0	24.7325	181	75	110	0	0	46.9138	#NULL!	#NULL!
58	472	0	0	0	0	0	13.5099	13.5099	13.5099	13.5099	2	47	0	64	1.1	176	0	120	80	27.3399	#NULL!	4	7.98357	0	0	0	63.8788	0	0	#NULL!	#NULL!	#NULL!	#NULL!	#NULL!	#NULL!	#NULL!	#NULL!	#NULL!	72	0	#NULL!	#NULL!	88	132	#NULL!	1	51	#NULL!	#NULL!
85	473	0	0	0	0	0	13.5072	13.5072	13.5072	13.5072	2	78	0	49	0.7	214	1	166	92	22.9874	1.9781	3.91376	7.97536	0	0	1	51.2361	1	0	60	0	22	267	74	138	0	1	79.9781	60	0	23.9257	219	80	140	0	1	81.9138	66	0
83	474	1	1	1	0	0	1.56879	1.56879	1.56879	1.56879	2	73	0	48	0.7	169	1	220	130	21.9138	#NULL!	#NULL!	#NULL!	0	0	1	54.2381	1	0	#NULL!	#NULL!	#NULL!	#NULL!	#NULL!	#NULL!	#NULL!	#NULL!	#NULL!	#NULL!	#NULL!	#NULL!	#NULL!	#NULL!	#NULL!	#NULL!	#NULL!	#NULL!	#NULL!	#NULL!
78	475	0	0	0	0	0	13.5072	13.5072	13.5072	13.5072	2	53	0	61	0.6	217	0	114	74	26.7532	1.98357	3.91376	7.97536	0	0	0	104.42	0	0	66	0	26	#NULL!	78	114	#NULL!	0	54.9836	73	0	27.268	252	70	110	0	0	56.9138	72	0
51	476	0	0	0	0	0	13.5072	13.5072	13.5072	13.5072	2	55	0	45	0.6	169	0	114	74	20.5442	0.938398	3.91102	7.9384	0	0	0	75.2604	0	0	66	0	20	189	92	146	0	1	55.9384	72	0	19.0443	158	82	120	0	0	58.911	70	0
63	477	0	0	0	0	0	13.5072	13.5072	13.5072	13.5072	1	64	0	61	0.7	159	0	136	86	23.8281	1.96167	3.91923	7.96988	0	0	1	91.9841	0	0	72	0	23	160	80	124	0	0	65.9617	60	1	24.0882	189	85	130	0	1	67.9192	#NULL!	#NULL!
65	478	0	0	0	0	0	13.4798	13.4798	13.4798	13.4798	2	52	0	46	0.6	158	0	94	68	18.902	1.95893	3.97262	8.88638	0	0	0	79.6481	0	0	54	0	18	257	68	104	1	0	53.9589	#NULL!	#NULL!	#NULL!	#NULL!	#NULL!	#NULL!	#NULL!	#NULL!	#NULL!	53	0
67	479	0	0	0	0	0	13.5072	13.5072	13.5072	13.5072	2	36	0	55	0.5	191	0	132	78	25.1096	2.01916	3.97536	8.97262	0	0	1	135.056	0	0	69	0	25	194	74	138	#NULL!	1	38.0192	#NULL!	#NULL!	#NULL!	#NULL!	#NULL!	#NULL!	#NULL!	#NULL!	#NULL!	75	0
56	480	0	0	0	0	0	13.5072	13.5072	13.5072	13.5072	2	58	0	40	0.6	141	0	112	78	19.2901	1.98357	3.99452	7.98905	0	0	0	64.537	0	0	62	0	19	161	74	108	0	0	59.9836	#NULL!	#NULL!	#NULL!	#NULL!	#NULL!	#NULL!	#NULL!	#NULL!	#NULL!	#NULL!	#NULL!
79	481	0	0	0	0	0	13.5072	13.5072	13.5072	13.5072	2	42	0	45	0.8	183	0	120	60	18.9745	0.932923	3.99726	7.98631	0	0	0	65.0781	0	0	58	0	18	221	68	112	0	0	42.9329	52	0	19.563	194	84	138	0	1	45.9973	#NULL!	#NULL!
54	482	0	0	0	0	0	13.5072	13.5072	13.5072	13.5072	1	65	0	50	0.8	141	0	104	68	20.8117	1.01095	3.01916	7.9781	0	0	0	65.1042	0	0	81	0	20	159	70	100	0	0	66.011	60	0	21.5729	220	70	112	0	0	68.0192	60	0
73	483	0	0	0	0	0	13.5072	13.5072	13.5072	13.5072	1	50	1	48	0.7	178	0	108	80	21.3333	0.927447	2.99179	7.98357	0	0	0	85.7143	0	1	67	0	21	171	76	108	0	0	50.9274	#NULL!	#NULL!	#NULL!	#NULL!	#NULL!	#NULL!	#NULL!	#NULL!	#NULL!	#NULL!	#NULL!
77	484	0	0	0	0	0	13.5072	13.5072	13.5072	13.5072	2	61	0	51	0.6	150	0	130	86	23.2834	1.97536	3.99726	7.97536	0	0	1	79.2743	0	0	56	0	23	126	82	130	0	1	62.9754	57	0	#NULL!	#NULL!	85	145	#NULL!	1	64.9973	72	0
86	485	0	0	0	0	0	13.5072	13.5072	13.5072	13.5072	2	53	0	40	0.7	216	0	108	80	20.1197	1.99726	3.92197	7.98084	0	1	0	58.6905	1	0	68	0	20	#NULL!	70	118	#NULL!	0	54.9973	64	0	#NULL!	#NULL!	85	120	#NULL!	0	56.922	#NULL!	#NULL!
71	486	0	0	0	0	0	13.5072	13.5072	13.5072	13.5072	1	63	1	47	0.7	152	0	100	68	18.132	2.00821	3.9165	8.95619	0	0	0	71.8056	0	1	72	0	18	#NULL!	70	96	#NULL!	0	65.0082	60	0	#NULL!	#NULL!	75	110	#NULL!	0	66.9165	#NULL!	#NULL!
79	487	0	1	0	0	0	0.875428	0.875428	0.875428	0.875428	2	76	0	40	0.7	207	0	134	84	20.4082	#NULL!	#NULL!	#NULL!	0	0	1	43.1746	1	0	#NULL!	#NULL!	#NULL!	#NULL!	#NULL!	#NULL!	#NULL!	#NULL!	#NULL!	#NULL!	#NULL!	#NULL!	#NULL!	#NULL!	#NULL!	#NULL!	#NULL!	#NULL!	#NULL!	#NULL!
73	488	0	0	0	0	0	13.5072	13.5072	13.5072	13.5072	2	58	0	56	0.7	183	0	110	64	23.3091	2.00821	3.9165	8.95619	0	0	0	77.4444	0	0	73	0	23	#NULL!	76	114	#NULL!	0	60.0082	60	0	#NULL!	#NULL!	80	110	#NULL!	0	61.9165	76	0
85	489	0	0	0	0	0	13.5072	13.5072	13.5072	13.5072	1	56	1	56	0.8	190	0	128	70	21.875	1.99726	3.91923	7.9781	0	0	0	81.6667	0	1	70	0	21	#NULL!	70	140	#NULL!	1	57.9973	70	0	#NULL!	#NULL!	110	145	#NULL!	1	59.9192	#NULL!	#NULL!
50	490	0	1	0	0	0	7.38809	7.38809	7.38809	7.38809	1	71	1	52	0.7	210	0	132	66	19.1001	1.9781	4	#NULL!	0	0	1	71.1905	0	1	53	0	19	172	68	130	0	1	72.9781	#NULL!	#NULL!	#NULL!	#NULL!	#NULL!	#NULL!	#NULL!	#NULL!	#NULL!	#NULL!	#NULL!
59	491	0	1	1	0	0	6.69747	6.69747	6.69747	6.69747	1	71	1	64	0.8	197	0	146	86	24.3865	1.9781	3.90554	#NULL!	0	1	1	76.6667	0	1	56	0	24	219	80	156	0	1	72.9781	60	0	24.6097	203	70	130	0	1	74.9055	#NULL!	#NULL!
61	492	0	0	0	0	0	13.5072	13.5072	13.5072	13.5072	1	56	0	58	0.6	193	0	124	74	21.3039	2.00821	4	9.00274	0	0	0	112.778	0	0	66	0	21	#NULL!	76	136	#NULL!	1	58.0082	65	0	22.4059	#NULL!	#NULL!	#NULL!	#NULL!	#NULL!	60	80	0
56	493	0	0	0	0	0	13.5044	13.5044	13.5044	13.5044	2	41	0	53	0.4	201	0	128	78	24.1965	1.9781	3.9165	7.96715	0	0	0	154.859	0	0	#NULL!	#NULL!	#NULL!	#NULL!	#NULL!	#NULL!	#NULL!	#NULL!	#NULL!	60	0	#NULL!	#NULL!	95	120	#NULL!	0	44.9165	#NULL!	#NULL!
51	494	0	0	0	0	0	13.5072	13.5072	13.5072	13.5072	2	49	0	46	0.7	185	0	120	80	18.902	#NULL!	3.9165	7.98631	0	0	0	70.5972	0	0	#NULL!	#NULL!	#NULL!	#NULL!	#NULL!	#NULL!	#NULL!	#NULL!	#NULL!	50	0	#NULL!	#NULL!	90	130	#NULL!	1	52.9165	#NULL!	#NULL!
66	495	0	0	0	0	0	13.5044	13.5044	13.5044	13.5044	1	62	1	63	0.8	166	0	110	60	25.8876	1.97536	3.9165	7.99179	0	0	0	85.3125	0	1	62	0	25	193	66	110	0	0	63.9754	70	0	#NULL!	#NULL!	80	120	#NULL!	0	65.9165	#NULL!	#NULL!
60	496	0	0	0	0	0	13.5044	13.5044	13.5044	13.5044	2	56	0	44	0.7	202	0	104	68	20.3619	1.97536	#NULL!	7.99726	0	0	0	62.3333	0	0	59	0	20	233	70	110	0	0	57.9754	#NULL!	#NULL!	#NULL!	#NULL!	#NULL!	#NULL!	#NULL!	#NULL!	#NULL!	61	0
83	497	0	1	0	1	0	3.99452	3.99452	3.99452	3.99452	2	69	0	54	0.7	195	1	206	102	28.7708	1.97536	3.91376	#NULL!	0	0	1	64.6607	0	0	72	0	28	#NULL!	80	180	#NULL!	1	70.9754	#NULL!	#NULL!	#NULL!	#NULL!	#NULL!	#NULL!	#NULL!	#NULL!	#NULL!	#NULL!	#NULL!
84	498	0	0	0	0	0	13.5044	13.5044	13.5044	13.5044	1	63	1	54	0.7	151	0	120	48	23.3726	1.99452	3.9165	#NULL!	0	0	0	82.5	0	1	#NULL!	#NULL!	#NULL!	#NULL!	#NULL!	#NULL!	#NULL!	#NULL!	#NULL!	70	0	#NULL!	#NULL!	70	110	#NULL!	0	66.9165	#NULL!	#NULL!
67	499	0	0	0	0	0	13.5044	13.5044	13.5044	13.5044	1	47	1	53	0.9	162	0	100	70	19.7055	1.98357	3.95346	7.93566	0	0	0	76.0648	0	1	54	0	19	193	68	120	0	0	48.9836	#NULL!	#NULL!	#NULL!	#NULL!	#NULL!	#NULL!	#NULL!	#NULL!	#NULL!	58	0
86	500	0	0	0	0	0	13.5044	13.5044	13.5044	13.5044	2	42	0	51	0.6	166	0	110	68	22.9719	1.98357	3.92197	7.93566	1	0	0	98.3403	0	0	60	0	22	134	60	100	0	0	43.9836	84	0	25.7944	207	66	108	1	0	45.922	65	0
87	501	0	0	0	0	0	13.5044	13.5044	13.5044	13.5044	2	39	0	42	0.6	161	0	128	80	20.2546	1.99452	3.99452	#NULL!	0	0	0	83.4653	0	0	#NULL!	#NULL!	#NULL!	#NULL!	#NULL!	#NULL!	#NULL!	#NULL!	#NULL!	#NULL!	#NULL!	#NULL!	#NULL!	#NULL!	#NULL!	#NULL!	#NULL!	#NULL!	#NULL!	#NULL!
73	502	0	0	0	0	0	8.96167	8.96167	8.96167	8.96167	1	41	1	60	0.8	117	0	118	70	22.3081	1.99452	#NULL!	8.96167	0	0	0	103.125	0	1	#NULL!	#NULL!	#NULL!	#NULL!	#NULL!	#NULL!	#NULL!	#NULL!	#NULL!	#NULL!	#NULL!	#NULL!	#NULL!	#NULL!	#NULL!	#NULL!	#NULL!	#NULL!	#NULL!	#NULL!
70	504	0	0	0	0	0	13.499	13.499	13.499	13.499	2	60	0	#NULL!	0.6	251	0	#NULL!	#NULL!	#NULL!	1.98905	#NULL!	8.98905	0	0	#NULL!	#NULL!	#NULL!	0	#NULL!	#NULL!	#NULL!	#NULL!	#NULL!	#NULL!	#NULL!	#NULL!	#NULL!	#NULL!	#NULL!	#NULL!	#NULL!	#NULL!	#NULL!	#NULL!	#NULL!	#NULL!	68	0
65	509	0	0	0	1	0	13.4853	8.2601	13.4853	13.4853	2	65	0	70	0.6	156	1	178	90	28.0404	#NULL!	3.96715	8.92608	0	0	1	103.299	0	0	#NULL!	#NULL!	#NULL!	#NULL!	#NULL!	#NULL!	#NULL!	#NULL!	#NULL!	72	0	26.0375	#NULL!	96	136	#NULL!	1	68.9671	#NULL!	#NULL!
54	510	0	0	0	0	0	13.4853	13.4853	13.4853	13.4853	2	51	0	55	0.5	211	0	118	72	24.4444	1.97536	4	8.90281	0	0	0	115.576	0	0	78	0	24	#NULL!	76	108	#NULL!	0	52.9754	60	0	25.1096	215	70	100	0	0	55	72	0
72	601	0	0	0	0	0	14.6126	14.6126	14.6126	14.6126	1	37	1	61	1	164	0	120	70	23.2434	#NULL!	5.11088	10.1027	0	0	0	87.2639	0	1	#NULL!	#NULL!	#NULL!	#NULL!	#NULL!	#NULL!	#NULL!	#NULL!	#NULL!	#NULL!	#NULL!	#NULL!	#NULL!	#NULL!	#NULL!	#NULL!	#NULL!	#NULL!	63	0
73	602	0	0	0	0	0	14.6099	14.6099	14.6099	14.6099	1	56	0	63	1.1	231	0	132	78	24.6094	2.00274	4.07803	9.11636	1	0	1	66.8182	0	0	79	0	24	207	80	124	1	0	58.0027	78	0	24.9199	280	80	145	1	1	60.078	#NULL!	#NULL!
61	603	0	0	0	0	0	14.6099	14.6099	14.6099	14.6099	2	46	0	55	0.6	227	0	100	64	23.8054	2.03285	4.09993	9.05339	1	0	0	101.725	0	0	76	0	23	185	70	106	0	0	48.0329	64	0	25.1096	250	60	116	0	0	50.0999	72	0
67	604	0	0	0	0	0	14.6099	14.6099	14.6099	14.6099	2	48	0	62	0.9	200	0	110	58	26.1427	2.03285	4.09993	9.05339	0	0	0	74.821	0	0	64	0	26	197	70	104	0	0	50.0329	#NULL!	#NULL!	#NULL!	#NULL!	#NULL!	#NULL!	#NULL!	#NULL!	#NULL!	64	0
68	605	0	0	0	0	0	14.6071	14.6071	14.6071	14.6071	2	54	0	60	0.7	193	0	90	60	24.974	1.99726	4.08624	9.0219	1	0	0	87.0238	0	0	54	0	24	221	70	104	0	0	55.9973	53	0	26.0584	199	62	100	0	0	58.0862	72	0
76	606	0	0	0	0	0	14.6071	14.6071	14.6071	14.6071	2	56	0	48	0.7	251	0	108	78	19.2277	1.98905	5.10541	9.05613	0	1	0	68	0	0	66	0	19	233	72	100	0	0	57.989	72	0	20.4444	#NULL!	72	110	#NULL!	0	61.1054	78	0
99	607	0	0	0	0	0	14.6044	14.6044	14.6044	14.6044	1	35	1	55	1.1	151	0	116	76	19.9594	#NULL!	5.10267	#NULL!	0	0	0	72.9167	0	1	#NULL!	#NULL!	#NULL!	#NULL!	#NULL!	#NULL!	#NULL!	#NULL!	#NULL!	68	0	20.5693	#NULL!	80	120	#NULL!	0	40.1027	#NULL!	#NULL!
101	608	0	1	0	1	0	2.3258	2.3258	2.3258	2.3258	1	67	1	49	0.9	177	0	116	68	20.1348	2.06708	#NULL!	#NULL!	1	0	0	55.2006	1	1	102	0	20	194	80	110	1	0	69.0671	#NULL!	#NULL!	#NULL!	#NULL!	#NULL!	#NULL!	#NULL!	#NULL!	#NULL!	#NULL!	#NULL!
67	609	0	0	0	0	0	14.6044	14.6044	14.6044	14.6044	2	51	0	53	0.7	204	0	110	80	22.0604	2.02464	5.10267	10.0246	0	0	0	79.5526	0	0	60	0	22	158	68	104	0	0	53.0246	#NULL!	#NULL!	#NULL!	#NULL!	#NULL!	#NULL!	#NULL!	#NULL!	#NULL!	#NULL!	#NULL!
56	610	0	0	0	0	0	14.6044	14.6044	14.6044	14.6044	1	55	1	54	1.1	203	0	100	76	21.6311	2.0219	4.04107	9.05065	1	0	0	57.9545	1	1	55	0	21	255	64	100	0	0	57.0219	58	0	22.0604	200	70	110	0	0	59.0411	57	0
67	611	0	0	0	0	0	13.9274	13.9274	13.9274	13.9274	1	57	0	78	1	172	0	130	80	27.968	1.31759	#NULL!	9.37372	0	0	1	89.9167	0	0	#NULL!	#NULL!	#NULL!	#NULL!	#NULL!	#NULL!	#NULL!	#NULL!	#NULL!	#NULL!	#NULL!	#NULL!	#NULL!	#NULL!	#NULL!	#NULL!	#NULL!	#NULL!	63	0
76	612	0	0	0	0	0	14.6016	14.6016	14.6016	14.6016	2	49	0	42	0.9	196	1	130	89	17.7096	2.0616	5.09993	10.0219	1	0	1	50.1343	1	0	72	0	17	213	90	142	0	1	51.0616	62	0	20.1746	216	80	110	0	0	54.0999	#NULL!	#NULL!
59	613	0	0	0	0	0	14.6016	14.6016	14.6016	14.6016	2	64	0	47	0.6	276	0	155	95	24.6797	2.0616	5.08898	10.0219	0	0	1	70.2824	0	0	99	0	24	251	94	150	0	1	66.0616	82	0	21.7014	247	80	142	0	1	69.089	#NULL!	#NULL!
65	614	1	1	0	0	0	10.2916	10.2916	10.2916	10.2916	1	59	1	54	0.8	228	0	138	80	21.6311	1.99452	4.03833	#NULL!	1	0	1	75.9375	0	1	78	1	21	235	74	120	1	0	60.9945	126	1	20.5457	195	74	120	1	0	63.0383	#NULL!	#NULL!
87	615	0	0	0	1	0	14.6016	11.5414	14.6016	14.6016	1	62	1	46	1.3	237	0	116	80	16.2982	1.98631	4.03559	9.0835	1	0	0	38.3333	1	1	72	0	16	190	78	140	0	1	63.9863	86	0	16.1616	194	70	118	0	0	66.0356	#NULL!	#NULL!
99	616	0	0	0	0	0	14.5907	14.5907	14.5907	14.5907	2	64	1	55	1.4	218	0	112	75	25.1096	1.98631	4.07529	9.03696	0	0	0	35.248	1	1	#NULL!	#NULL!	#NULL!	#NULL!	#NULL!	#NULL!	#NULL!	#NULL!	#NULL!	63	0	28.1479	232	72	130	0	1	68.0753	64	0
55	617	0	1	0	0	0	3.05065	3.05065	3.05065	3.05065	1	80	1	54	1.2	257	0	120	80	20.3244	#NULL!	#NULL!	#NULL!	0	1	0	37.5	1	1	#NULL!	#NULL!	#NULL!	#NULL!	#NULL!	#NULL!	#NULL!	#NULL!	#NULL!	#NULL!	#NULL!	#NULL!	#NULL!	#NULL!	#NULL!	#NULL!	#NULL!	#NULL!	#NULL!	#NULL!
65	618	0	1	0	0	0	3.23956	3.23956	3.23956	3.23956	1	76	0	60	1.1	270	0	130	74	21.5139	2.07255	#NULL!	#NULL!	1	0	1	48.4848	1	0	60	0	21	187	76	136	1	1	78.0726	#NULL!	#NULL!	#NULL!	#NULL!	#NULL!	#NULL!	#NULL!	#NULL!	#NULL!	#NULL!	#NULL!
58	619	0	0	1	0	0	9.05065	14.6099	14.6099	14.6099	1	56	1	64	1	219	0	104	74	25	2.06982	4.04381	9.04107	0	0	0	74.6667	0	1	53	0	25	195	74	110	0	0	58.0698	64	0	26.8386	205	78	114	0	0	60.0438	73	0
59	620	0	1	0	0	0	4.56879	4.56879	4.56879	4.56879	2	78	0	51	1.2	218	0	160	80	24.2568	#NULL!	#NULL!	#NULL!	0	1	1	31.1076	1	0	#NULL!	#NULL!	#NULL!	#NULL!	#NULL!	#NULL!	#NULL!	#NULL!	#NULL!	#NULL!	#NULL!	#NULL!	#NULL!	#NULL!	#NULL!	#NULL!	#NULL!	#NULL!	#NULL!	#NULL!
74	621	0	1	0	1	0	6.85763	6.85763	6.85763	6.85763	2	84	0	48	1.5	285	1	122	78	19.4734	2	4.09993	#NULL!	0	1	0	21.1556	1	0	90	0	19	260	78	128	0	0	86	86	0	20.0777	189	74	126	0	0	88.0999	#NULL!	#NULL!
79	622	0	0	0	0	0	14.6099	14.6099	14.6099	14.6099	2	44	0	62	1	264	0	118	66	25.8065	2.06982	4.05886	10.0301	0	0	0	70.2667	0	0	77	0	25	225	70	110	0	0	46.0698	84	0	26.1427	214	68	118	0	0	48.0589	72	0
71	623	0	0	0	0	0	14.6099	14.6099	14.6099	14.6099	1	65	0	55	0.6	311	0	105	65	18.1662	2.01369	5.10815	10.0301	0	0	0	95.4861	0	0	49	0	18	184	56	124	0	0	67.0137	#NULL!	#NULL!	#NULL!	#NULL!	#NULL!	#NULL!	#NULL!	#NULL!	#NULL!	#NULL!	#NULL!
66	624	0	1	0	0	0	4.45311	4.45311	4.45311	4.45311	1	89	0	38	1.3	245	0	120	64	16.2331	1.99179	#NULL!	#NULL!	0	0	0	20.7051	1	0	60	0	16	220	78	152	1	1	90.9918	#NULL!	#NULL!	#NULL!	#NULL!	#NULL!	#NULL!	#NULL!	#NULL!	#NULL!	#NULL!	#NULL!
70	625	0	1	0	0	1	11.7919	11.7919	11.7919	11.7919	1	68	1	47	1.4	244	0	110	60	19.563	#NULL!	4.06708	9.02875	0	0	0	33.5714	1	1	#NULL!	#NULL!	#NULL!	#NULL!	#NULL!	#NULL!	#NULL!	#NULL!	#NULL!	#NULL!	#NULL!	#NULL!	#NULL!	#NULL!	#NULL!	#NULL!	#NULL!	#NULL!	67	0
79	626	0	0	0	0	0	14.5715	14.5715	14.5715	14.5715	2	57	0	52	0.8	177	0	108	70	24.7325	1.95346	4.00274	9.99179	0	0	0	63.691	0	0	56	0	24	195	72	105	0	0	58.9535	57	0	27.2763	211	70	100	0	0	61.0027	67	0
65	627	0	0	0	0	0	14.5688	14.5688	14.5688	14.5688	2	68	0	54	0.9	302	0	132	80	23.0681	#NULL!	#NULL!	#NULL!	0	0	1	51	1	0	#NULL!	#NULL!	#NULL!	#NULL!	#NULL!	#NULL!	#NULL!	#NULL!	#NULL!	#NULL!	#NULL!	#NULL!	#NULL!	#NULL!	#NULL!	#NULL!	#NULL!	#NULL!	#NULL!	#NULL!
70	628	0	0	0	0	0	14.6099	14.6099	14.6099	14.6099	2	41	0	66	0.8	193	0	128	71	25.462	1.99452	4.03559	9.10815	0	0	0	96.4219	0	0	69	0	25	179	78	118	0	0	42.9945	82	0	26.6728	196	82	134	0	1	45.0356	80	0
54	629	0	0	0	0	0	14.6099	14.6099	14.6099	14.6099	1	49	1	68	1.1	271	0	120	60	24.977	1.99726	4.03559	9.10815	0	0	0	78.1313	0	1	82	0	24	218	76	130	1	1	50.9973	68	0	23.0518	289	66	106	0	0	53.0356	68	0
63	630	0	0	0	0	0	14.5606	14.5606	14.5606	14.5606	2	55	0	52	0.6	311	0	116	76	19.8141	1.95619	5.07529	10.0534	0	0	0	86.9676	0	0	80	0	19	294	70	108	0	0	56.9562	80	0	#NULL!	#NULL!	72	108	#NULL!	0	60.0753	#NULL!	#NULL!
55	631	0	0	0	1	0	14.5606	8.58385	14.5606	14.5606	2	50	1	54	0.8	184	0	124	86	22.7694	3.00958	5.05613	10.037	0	0	0	71.7188	0	1	64	0	22	187	80	110	0	0	53.0096	84	0	#NULL!	#NULL!	#NULL!	#NULL!	#NULL!	#NULL!	55.0561	79	0
56	632	0	0	0	0	0	14.6099	14.6099	14.6099	14.6099	2	58	0	52	0.8	172	0	150	90	21.3675	2.07255	4.08898	10.0465	0	0	1	62.9236	0	0	74	0	21	156	90	140	0	1	60.0726	67	0	22.137	179	100	186	0	1	62.089	#NULL!	#NULL!
59	633	0	0	0	0	0	14.6099	14.6099	14.6099	14.6099	1	64	1	57	1.1	247	0	106	70	19.9573	2.07529	4.01643	10.0465	0	0	0	54.697	1	1	68	0	19	231	70	100	0	0	66.0753	108	0	21.6128	300	70	110	0	0	68.0164	#NULL!	#NULL!
57	634	0	0	0	0	0	14.5565	14.5565	14.5565	14.5565	2	50	0	56	0.8	193	0	114	68	22.4323	2.06571	4.97125	10.0602	0	0	0	74.375	0	0	80	0	22	215	62	104	0	0	52.0657	70	0	26.0375	#NULL!	108	130	#NULL!	1	54.9713	#NULL!	#NULL!
62	635	0	1	0	0	0	14.3641	14.3641	14.3641	14.3641	1	71	2	52	1.1	143	0	105	68	21.3675	2.01643	4.03559	10.0301	1	0	0	45.303	1	1	64	0	21	139	60	112	1	0	73.0164	77	0	20	70	62	138	0	1	75.0356	60	0
91	636	0	0	0	0	0	14.5428	14.5428	14.5428	14.5428	1	69	1	47	0.9	193	0	114	70	18.8271	1.93292	4.03285	9.98905	0	0	0	51.4969	1	1	56	0	18	165	66	106	0	0	70.9329	#NULL!	#NULL!	#NULL!	#NULL!	#NULL!	#NULL!	#NULL!	#NULL!	#NULL!	#NULL!	#NULL!
62	637	0	0	0	0	0	14.6099	14.6099	14.6099	14.6099	1	59	2	71	0.8	156	0	120	74	26.079	1.99726	4.11088	10.0465	0	0	0	99.8438	0	1	60	0	26	145	76	122	1	0	60.9973	#NULL!	#NULL!	#NULL!	#NULL!	#NULL!	#NULL!	#NULL!	#NULL!	#NULL!	70	0
79	638	0	0	0	0	0	14.6099	14.6099	14.6099	14.6099	2	59	0	53	1	202	1	124	78	23.2446	2	4.11088	10.0465	0	0	0	50.6812	1	0	54	0	23	170	74	118	0	0	61	#NULL!	#NULL!	#NULL!	#NULL!	#NULL!	#NULL!	#NULL!	#NULL!	#NULL!	#NULL!	#NULL!
56	639	0	1	0	0	0	9.47981	9.47981	9.47981	9.47981	1	55	1	70	0.9	217	0	134	80	25.4028	2.07529	4.11088	#NULL!	1	0	1	91.821	0	1	80	0	25	191	94	144	1	1	57.0753	#NULL!	#NULL!	#NULL!	#NULL!	#NULL!	#NULL!	#NULL!	#NULL!	#NULL!	#NULL!	#NULL!
69	640	0	1	0	0	0	10.9836	10.9836	10.9836	10.9836	2	78	1	38	1	195	0	96	52	17.5853	2	4.03833	10.0465	0	0	0	27.8139	1	1	69	0	17	167	78	148	0	1	80	#NULL!	#NULL!	#NULL!	#NULL!	#NULL!	#NULL!	#NULL!	#NULL!	#NULL!	#NULL!	#NULL!
62	641	0	0	0	0	0	14.5236	14.5236	14.5236	14.5236	2	49	0	57	0.9	246	0	110	74	24.3496	1.98631	4.01369	9.96988	0	0	0	68.0394	0	0	65	0	24	200	78	113	0	0	50.9863	#NULL!	#NULL!	#NULL!	#NULL!	#NULL!	#NULL!	#NULL!	#NULL!	#NULL!	#NULL!	#NULL!
65	642	0	0	1	0	0	12.1342	14.6099	14.6099	14.6099	1	56	1	77	1.1	210	0	108	70	29.34	2.07255	4.11088	10.0465	0	0	0	81.6667	0	1	61	0	29	205	74	106	1	0	58.0726	#NULL!	#NULL!	#NULL!	#NULL!	#NULL!	#NULL!	#NULL!	#NULL!	#NULL!	#NULL!	#NULL!
74	643	0	0	0	0	0	14.6099	14.6099	14.6099	14.6099	2	53	0	42	0.6	149	1	170	50	17.4818	2.07255	4.11088	10.0465	0	0	1	71.8958	0	0	#NULL!	#NULL!	#NULL!	#NULL!	#NULL!	#NULL!	#NULL!	#NULL!	#NULL!	#NULL!	#NULL!	#NULL!	#NULL!	#NULL!	#NULL!	#NULL!	#NULL!	#NULL!	#NULL!	#NULL!
65	644	0	0	0	0	0	14.6099	14.6099	14.6099	14.6099	1	56	0	60	1.9	241	0	120	74	24.3418	2	4.02738	9.08077	1	0	0	36.8421	1	0	64	0	24	182	64	104	0	0	58	67	0	24.1415	182	82	124	0	0	60.0274	#NULL!	#NULL!
46	645	0	1	0	0	0	0.689254	0.689254	0.689254	0.689254	1	52	1	61	1	166	0	104	72	21.3578	#NULL!	#NULL!	#NULL!	0	0	0	74.5556	0	1	#NULL!	#NULL!	#NULL!	#NULL!	#NULL!	#NULL!	#NULL!	#NULL!	#NULL!	#NULL!	#NULL!	#NULL!	#NULL!	#NULL!	#NULL!	#NULL!	#NULL!	#NULL!	#NULL!	#NULL!
82	646	0	0	0	0	0	14.6988	14.6988	14.6988	14.6988	1	48	0	64	0.9	219	0	108	70	25	2.0835	4.17248	9.16701	0	0	0	90.8642	0	0	53	0	25	266	60	112	0	0	50.0835	52	0	24.8358	256	66	100	0	0	52.1725	45	0
51	647	0	0	0	0	0	14.6988	14.6988	14.6988	14.6988	2	38	0	59	0.7	185	0	114	70	25.8761	2.0835	4.17248	9.16701	0	0	0	101.494	0	0	70	0	25	199	60	126	0	0	40.0835	63	0	27.8488	231	76	116	0	0	42.1725	72	0
66	648	0	1	0	0	0	6.66598	6.66598	6.66598	6.66598	2	67	0	58	0.9	251	1	100	66	27.5862	1.98631	3.95756	#NULL!	0	0	0	55.5386	1	0	51	0	27	236	66	120	0	0	68.9863	80	0	26.635	255	70	132	0	1	70.9576	#NULL!	#NULL!
89	649	0	0	0	0	0	14.5209	14.5209	14.5209	14.5209	2	44	0	54	0.9	143	0	114	70	22.7694	1.91102	3.94935	8.93292	0	0	0	68	0	0	61	0	22	124	70	105	0	0	45.911	62	0	25.2182	185	70	100	0	0	47.9493	74	0
85	650	0	0	0	0	0	14.6099	14.6099	14.6099	14.6099	1	40	1	58	0.8	170	0	110	70	22.1003	2.07255	4.04381	9.10815	0	0	0	100.694	0	1	70	0	22	166	70	124	0	0	42.0726	69	0	22.7615	209	68	120	0	0	44.0438	#NULL!	#NULL!
81	651	0	0	0	0	0	14.6099	14.6099	14.6099	14.6099	2	40	0	42	0.6	147	0	120	76	20.5389	2.07255	4.04381	9.10815	1	0	0	82.6389	0	0	72	0	20	159	80	114	0	0	42.0726	67	0	22.8862	177	80	120	0	0	44.0438	72	0
87	652	0	0	0	0	0	14.5181	14.5181	14.5181	14.5181	1	46	1	56	0.8	191	0	102	72	19.1512	#NULL!	5.01643	9.99726	0	0	0	91.3889	0	1	#NULL!	#NULL!	#NULL!	#NULL!	#NULL!	#NULL!	#NULL!	#NULL!	#NULL!	79	0	#NULL!	#NULL!	78	120	#NULL!	0	51.0164	63	0
52	653	0	0	0	0	0	14.5181	14.5181	14.5181	14.5181	2	42	0	46	0.6	183	0	118	80	21.8787	1.91102	3.95756	9.99726	0	0	0	88.6991	0	0	76	0	21	190	74	114	0	0	43.911	#NULL!	#NULL!	#NULL!	#NULL!	#NULL!	#NULL!	#NULL!	#NULL!	#NULL!	#NULL!	#NULL!
69	654	0	0	0	0	0	14.6099	14.6099	14.6099	14.6099	1	50	1	64	0.4	243	0	114	60	25	2.06434	5.05065	9.04381	0	0	0	200	0	1	68	0	25	194	76	110	0	0	52.0643	#NULL!	#NULL!	#NULL!	#NULL!	#NULL!	#NULL!	#NULL!	#NULL!	#NULL!	57	0
62	655	0	0	0	0	0	14.4962	14.4962	14.4962	14.4962	1	49	1	55	0.8	161	0	114	65	19.721	1.95619	4.98631	9.00548	0	0	0	86.8924	0	1	56	0	19	142	76	118	0	0	50.9562	60	0	19.8347	#NULL!	74	110	#NULL!	0	53.9863	56	0
64	656	0	1	0	1	0	5.86995	5.93429	5.86995	5.86995	1	57	1	91	1	181	0	128	80	32.2421	#NULL!	4.98905	#NULL!	1	0	0	104.903	0	1	#NULL!	#NULL!	#NULL!	#NULL!	#NULL!	#NULL!	#NULL!	#NULL!	#NULL!	#NULL!	#NULL!	#NULL!	#NULL!	#NULL!	#NULL!	#NULL!	#NULL!	#NULL!	#NULL!	#NULL!
53	657	0	1	0	0	0	1.05613	1.05613	1.05613	1.05613	1	86	0	62	0.8	195	0	120	60	24.5243	#NULL!	#NULL!	#NULL!	0	0	0	58.125	1	0	#NULL!	#NULL!	#NULL!	#NULL!	#NULL!	#NULL!	#NULL!	#NULL!	#NULL!	#NULL!	#NULL!	#NULL!	#NULL!	#NULL!	#NULL!	#NULL!	#NULL!	#NULL!	#NULL!	#NULL!
77	658	0	1	0	0	0	1.01643	1.01643	1.01643	1.01643	1	70	2	43	1.9	152	0	100	70	15.7943	#NULL!	#NULL!	#NULL!	0	0	0	22.0029	1	1	#NULL!	#NULL!	#NULL!	#NULL!	#NULL!	#NULL!	#NULL!	#NULL!	#NULL!	#NULL!	#NULL!	#NULL!	#NULL!	#NULL!	#NULL!	#NULL!	#NULL!	#NULL!	#NULL!	#NULL!
72	659	0	1	0	0	0	9.11362	9.11362	9.11362	9.11362	2	74	0	67	0.6	261	0	170	95	28.251	2.06982	5.10541	#NULL!	0	0	1	87.0069	0	0	68	0	28	185	70	134	0	1	76.0698	76	0	#NULL!	#NULL!	80	135	#NULL!	1	79.1054	#NULL!	#NULL!
85	660	0	0	0	0	0	14.1164	14.1164	14.1164	14.1164	2	56	0	53	0.6	239	0	148	92	24.5268	1.55031	4.6037	9.60643	1	0	1	87.5972	0	0	72	0	24	183	96	166	1	1	57.5503	#NULL!	#NULL!	#NULL!	#NULL!	#NULL!	#NULL!	#NULL!	#NULL!	#NULL!	78	0
68	661	0	0	0	0	0	14.0465	14.0465	14.0465	14.0465	1	83	0	56	0.7	196	0	164	74	22.4323	2.48049	#NULL!	9.4668	0	0	1	63.3333	0	0	75	0	22	#NULL!	74	110	#NULL!	0	85.4805	#NULL!	#NULL!	#NULL!	#NULL!	#NULL!	#NULL!	#NULL!	#NULL!	#NULL!	#NULL!	#NULL!
81	662	0	0	0	0	0	14.0465	14.0465	14.0465	14.0465	2	64	0	52	0.4	243	0	150	82	23.74	2.48734	4.45311	8.49008	0	0	1	116.639	0	0	70	0	23	235	72	134	0	1	66.4873	60	0	22.5183	262	84	132	0	1	68.4531	#NULL!	#NULL!
61	663	0	0	0	1	0	14.0465	10.4873	14.0465	14.0465	2	40	0	57	0.3	228	0	120	70	24.0344	2.48734	4.54483	9.48734	0	0	0	224.306	0	0	56	0	24	#NULL!	64	114	#NULL!	0	42.4873	#NULL!	#NULL!	#NULL!	#NULL!	#NULL!	#NULL!	#NULL!	#NULL!	#NULL!	#NULL!	#NULL!
48	664	0	0	0	0	0	14.0465	14.0465	14.0465	14.0465	1	60	1	59	0.8	228	1	134	86	23.3377	2.5065	4.4668	9.48597	0	0	1	81.9444	0	1	70	0	23	179	80	142	0	1	62.5065	70	0	21.3599	182	86	144	0	1	64.4668	63	0
82	665	0	0	0	0	0	14.0465	14.0465	14.0465	14.0465	1	73	1	68	1.1	275	0	120	76	27.2392	2.46133	4.5065	#NULL!	1	0	0	57.5253	1	1	52	0	27	189	76	136	1	1	75.4613	53	0	22.2656	212	76	123	1	0	77.5065	#NULL!	#NULL!
67	666	0	1	0	0	0	2.97673	2.97673	2.97673	2.97673	1	51	0	49	0.6	280	0	130	88	20.3954	2.45585	#NULL!	#NULL!	0	0	1	100.949	0	0	105	0	20	#NULL!	120	160	0	1	53.4559	#NULL!	#NULL!	#NULL!	#NULL!	#NULL!	#NULL!	#NULL!	#NULL!	#NULL!	#NULL!	#NULL!
56	667	0	1	0	0	0	6.43943	6.43943	6.43943	6.43943	2	83	0	40	0.4	203	1	230	90	22.6129	2.46133	#NULL!	#NULL!	0	0	1	67.2917	0	0	72	0	22	179	62	160	0	1	85.4613	#NULL!	#NULL!	#NULL!	#NULL!	#NULL!	#NULL!	#NULL!	#NULL!	#NULL!	#NULL!	#NULL!
59	668	0	0	0	0	0	14.0465	14.0465	14.0465	14.0465	2	56	0	60	0.5	235	0	112	60	23.4375	2.49829	4.46133	9.4668	0	0	0	119	0	0	68	0	23	243	74	118	1	0	58.4983	86	0	24.6904	239	68	110	1	0	60.4613	72	0
60	669	0	0	0	0	0	14.6099	14.6099	14.6099	14.6099	2	60	0	45	0.5	285	0	120	70	20	3.04381	4.04381	9.10267	0	0	0	85	0	0	72	0	20	229	58	120	0	0	63.0438	63	0	20.7198	257	66	110	0	0	64.0438	60	0
59	670	0	0	0	0	0	14.0465	14.0465	14.0465	14.0465	1	61	1	65	0.7	177	0	152	94	23.8751	2.46133	4.45311	9.54209	0	0	1	101.885	0	1	82	0	23	191	88	134	1	1	63.4613	120	1	23.7118	159	98	156	0	1	65.4531	#NULL!	#NULL!
76	671	0	0	0	0	0	14.0465	14.0465	14.0465	14.0465	2	49	0	46	0.9	185	0	110	68	20.7198	#NULL!	#NULL!	9.48734	1	0	0	54.909	1	0	#NULL!	#NULL!	#NULL!	#NULL!	#NULL!	#NULL!	#NULL!	#NULL!	#NULL!	#NULL!	#NULL!	#NULL!	#NULL!	#NULL!	#NULL!	#NULL!	#NULL!	#NULL!	#NULL!	#NULL!
64	672	0	0	0	0	0	14.0465	14.0465	14.0465	14.0465	2	59	0	40	1.2	233	0	120	80	18.0172	2.48049	4.53388	9.48734	0	0	0	31.875	1	0	72	0	18	205	78	114	0	0	61.4805	60	0	18.048	172	70	104	0	0	63.5339	#NULL!	#NULL!
58	673	0	0	0	0	0	14.0465	14.0465	14.0465	14.0465	2	76	0	44	0.7	240	0	120	80	21.5169	1.42847	3.48049	#NULL!	0	0	0	47.4921	1	0	#NULL!	#NULL!	#NULL!	#NULL!	#NULL!	#NULL!	#NULL!	#NULL!	#NULL!	60	0	19.7724	187	70	130	0	1	79.4805	#NULL!	#NULL!
72	674	0	1	0	0	0	2.90281	2.90281	2.90281	2.90281	2	52	0	69	0.6	197	0	100	64	25.0399	#NULL!	#NULL!	#NULL!	0	0	0	119.472	0	0	#NULL!	#NULL!	#NULL!	#NULL!	#NULL!	#NULL!	#NULL!	#NULL!	#NULL!	#NULL!	#NULL!	#NULL!	#NULL!	#NULL!	#NULL!	#NULL!	#NULL!	#NULL!	#NULL!	#NULL!
78	675	0	0	0	0	0	14.0465	14.0465	14.0465	14.0465	2	68	0	62	0.7	248	0	120	64	24.2187	2.49555	4.49008	9.4668	0	0	0	75.2857	0	0	#NULL!	#NULL!	#NULL!	#NULL!	#NULL!	#NULL!	#NULL!	#NULL!	#NULL!	70	0	25.4767	223	65	120	0	0	72.4901	61	0
50	676	0	1	0	1	0	8.41205	8.0178	8.41205	8.41205	1	58	0	57	1	180	0	188	98	22.2656	3.40657	5.07255	#NULL!	1	0	1	64.9167	0	0	70	0	22	216	80	142	0	1	61.4066	78	0	22.1003	#NULL!	110	160	#NULL!	1	63.0726	#NULL!	#NULL!
77	677	0	0	1	0	0	7.93429	13.577	13.577	13.577	1	70	1	50	0.6	155	0	120	74	19.052	2.03696	4.0178	9.01369	0	1	0	81.0185	0	1	#NULL!	#NULL!	#NULL!	#NULL!	#NULL!	#NULL!	#NULL!	#NULL!	#NULL!	65	0	17.5697	#NULL!	68	116	#NULL!	0	74.0178	77	0
61	678	0	0	0	0	0	13.577	13.577	13.577	13.577	2	51	0	60	0.4	196	0	120	80	22.5827	1.99179	4.07255	8.02875	0	0	0	157.604	0	0	46	0	22	201	88	138	0	1	52.9918	#NULL!	#NULL!	#NULL!	#NULL!	#NULL!	#NULL!	#NULL!	#NULL!	#NULL!	61	0
70	679	0	0	0	0	0	13.5537	13.5537	13.5537	13.5537	2	56	1	58	0.5	178	0	118	64	23.5304	1.99316	3.99316	7.98494	0	0	0	115.033	0	1	72	0	23	207	74	116	0	0	57.9932	72	0	24.2439	209	80	130	0	1	59.9932	81	0
71	680	0	1	0	0	1	0.316222	0.316222	0.316222	0.316222	1	58	0	51	0.8	166	0	120	82	18.2868	#NULL!	#NULL!	#NULL!	0	0	0	72.6042	0	0	#NULL!	#NULL!	#NULL!	#NULL!	#NULL!	#NULL!	#NULL!	#NULL!	#NULL!	#NULL!	#NULL!	#NULL!	#NULL!	#NULL!	#NULL!	#NULL!	#NULL!	#NULL!	#NULL!	#NULL!
58	681	0	1	0	0	0	1.09446	1.09446	1.09446	1.09446	1	69	2	48	1.5	118	0	124	86	21.3333	#NULL!	#NULL!	#NULL!	0	0	0	31.5556	1	1	#NULL!	#NULL!	#NULL!	#NULL!	#NULL!	#NULL!	#NULL!	#NULL!	#NULL!	#NULL!	#NULL!	#NULL!	#NULL!	#NULL!	#NULL!	#NULL!	#NULL!	#NULL!	#NULL!	#NULL!
60	682	0	1	0	0	1	11.7604	11.7604	11.7604	11.7604	1	38	1	54	0.7	192	0	110	74	20.3244	1.99452	3.98084	8.96851	0	1	0	109.286	0	1	61	0	20	260	90	130	0	1	39.9945	72	0	20.9572	196	66	116	0	0	41.9808	72	0
60	683	0	1	1	0	0	3.97262	6.40726	6.40726	6.40726	1	74	1	49	0.7	164	0	120	70	20.1348	1.9781	4.02738	#NULL!	0	0	0	64.1667	0	1	68	0	20	142	80	132	0	1	75.9781	60	0	#NULL!	#NULL!	70	110	#NULL!	0	78.0274	#NULL!	#NULL!
62	684	0	0	0	0	0	13.5318	13.5318	13.5318	13.5318	1	46	0	62	0.7	216	0	156	114	26.1427	1.97536	3.97125	8.03012	0	0	1	115.635	0	0	63	0	26	#NULL!	80	126	#NULL!	0	47.9754	#NULL!	#NULL!	#NULL!	#NULL!	#NULL!	#NULL!	#NULL!	#NULL!	#NULL!	#NULL!	#NULL!
59	685	0	0	0	0	0	13.5318	13.5318	13.5318	13.5318	2	37	0	51	0.7	193	0	125	75	21.5045	1.97536	3.97125	8.03012	0	0	0	88.5923	0	0	75	0	21	#NULL!	64	112	#NULL!	0	38.9754	66	0	22.151	149	66	116	0	0	40.9713	#NULL!	#NULL!
69	686	0	0	0	0	0	13.5291	13.5291	13.5291	13.5291	1	63	1	47	0.7	151	0	110	64	17.9089	1.9384	4.02464	7.97536	0	0	0	71.8056	0	1	52	0	17	142	90	120	0	0	64.9384	#NULL!	#NULL!	#NULL!	#NULL!	#NULL!	#NULL!	#NULL!	#NULL!	#NULL!	64	0
60	687	0	0	0	0	0	13.5264	13.5264	13.5264	13.5264	2	53	0	46	0.4	170	0	110	80	21.8787	1.96988	4.02464	9.0219	0	0	0	118.115	0	0	86	0	21	213	72	124	0	0	54.9699	76	0	#NULL!	#NULL!	78	110	#NULL!	0	57.0246	#NULL!	#NULL!
74	688	0	0	0	0	0	13.5209	13.5209	13.5209	13.5209	1	48	1	55	0.9	110	0	122	96	21.4844	1.97536	4.04107	7.97262	0	0	0	78.0864	0	1	64	0	21	142	70	100	0	0	49.9754	70	0	21.0937	132	82	118	1	0	52.0411	65	0
49	690	0	0	0	0	0	13.5209	13.5209	13.5209	13.5209	2	45	0	56	0.4	153	0	100	60	22.151	1.95483	4.03833	7.97262	0	0	0	157.014	0	0	84	0	22	171	80	110	0	0	46.9548	#NULL!	#NULL!	#NULL!	#NULL!	#NULL!	#NULL!	#NULL!	#NULL!	#NULL!	#NULL!	#NULL!
68	691	1	1	0	0	0	5.63313	5.63313	5.63313	5.63313	2	51	0	70	0.6	117	0	170	110	27.0051	1.97262	4.01643	#NULL!	0	0	1	122.581	0	0	120	1	27	172	52	160	0	1	52.9726	#NULL!	#NULL!	#NULL!	#NULL!	#NULL!	#NULL!	#NULL!	#NULL!	#NULL!	#NULL!	#NULL!
61	693	0	0	0	0	0	13.5181	13.5181	13.5181	13.5181	1	36	0	59	0.6	133	0	110	72	24.2439	1.95893	3.93018	8.96715	0	0	0	142.037	0	0	72	0	24	138	72	118	0	0	37.9589	61	0	23.9361	138	70	114	0	0	39.9302	64	0
91	694	0	0	0	0	0	13.5209	13.5209	13.5209	13.5209	2	55	0	48	0.4	138	0	120	80	#NULL!	1.96715	#NULL!	#NULL!	0	0	0	120.417	0	0	#NULL!	#NULL!	#NULL!	#NULL!	#NULL!	#NULL!	#NULL!	#NULL!	#NULL!	#NULL!	#NULL!	#NULL!	#NULL!	#NULL!	#NULL!	#NULL!	#NULL!	#NULL!	#NULL!	#NULL!
43	695	0	0	0	0	0	13.5181	13.5181	13.5181	13.5181	1	64	1	51	0.6	196	0	138	96	19.9219	#NULL!	#NULL!	#NULL!	0	0	1	89.7222	0	1	#NULL!	#NULL!	#NULL!	#NULL!	#NULL!	#NULL!	#NULL!	#NULL!	#NULL!	#NULL!	#NULL!	#NULL!	#NULL!	#NULL!	#NULL!	#NULL!	#NULL!	#NULL!	#NULL!	#NULL!
64	696	0	0	0	0	0	13.5209	13.5209	13.5209	13.5209	2	58	0	50	0.4	142	0	98	50	20.8117	1.93018	#NULL!	8.9603	0	1	0	121.007	0	0	66	0	20	172	62	94	0	0	59.9302	#NULL!	#NULL!	#NULL!	#NULL!	#NULL!	#NULL!	#NULL!	#NULL!	#NULL!	#NULL!	#NULL!
66	697	0	0	0	0	0	13.5181	13.5181	13.5181	13.5181	2	61	0	35	0.5	139	0	140	80	16.197	#NULL!	#NULL!	8.99726	0	0	1	65.2847	0	0	#NULL!	#NULL!	#NULL!	#NULL!	#NULL!	#NULL!	#NULL!	#NULL!	#NULL!	#NULL!	#NULL!	#NULL!	#NULL!	#NULL!	#NULL!	#NULL!	#NULL!	#NULL!	#NULL!	#NULL!
65	698	0	0	0	0	0	13.5209	13.5209	13.5209	13.5209	1	58	1	50	0.5	144	0	105	70	25.5102	#NULL!	#NULL!	#NULL!	0	0	0	113.889	0	1	#NULL!	#NULL!	#NULL!	#NULL!	#NULL!	#NULL!	#NULL!	#NULL!	#NULL!	#NULL!	#NULL!	#NULL!	#NULL!	#NULL!	#NULL!	#NULL!	#NULL!	#NULL!	#NULL!	#NULL!
53	699	0	0	0	0	0	13.5181	13.5181	13.5181	13.5181	1	65	0	55	0.7	156	1	150	85	24.4444	0.91102	2.94114	7.98357	0	0	1	81.8452	0	0	60	0	24	186	80	130	1	1	65.911	58	0	26.6667	187	78	166	0	1	67.9411	#NULL!	#NULL!
80	700	0	0	0	0	0	13.5181	13.5181	13.5181	13.5181	1	47	0	63	0.8	142	0	118	78	24.0055	0.935661	2.99452	7.95209	0	0	0	101.719	0	0	80	0	24	192	72	114	0	0	47.9357	#NULL!	#NULL!	#NULL!	#NULL!	#NULL!	#NULL!	#NULL!	#NULL!	#NULL!	59	0
75	701	0	0	0	0	0	13.5181	13.5181	13.5181	13.5181	1	43	2	68	0.7	154	0	132	68	23.8087	1.93292	3.99179	9.01643	0	0	1	130.873	0	1	60	0	23	179	110	170	0	1	44.9329	60	0	24.9135	170	80	120	1	0	46.9918	68	0
53	702	0	0	0	0	0	13.5181	13.5181	13.5181	13.5181	1	58	1	#NULL!	0.6	152	0	#NULL!	#NULL!	#NULL!	#NULL!	4.01643	8.00274	0	0	#NULL!	#NULL!	#NULL!	1	#NULL!	#NULL!	#NULL!	#NULL!	#NULL!	#NULL!	#NULL!	#NULL!	#NULL!	72	0	#NULL!	#NULL!	78	120	#NULL!	0	62.0164	72	0
56	703	0	0	0	0	0	13.5181	13.5181	13.5181	13.5181	2	39	0	49	0.7	141	0	90	58	21.2084	1.93292	4.01369	7.96715	0	0	0	83.4653	0	0	60	0	21	137	58	94	0	0	40.9329	68	0	19.9792	#NULL!	68	104	#NULL!	0	43.0137	#NULL!	#NULL!
53	704	0	0	0	0	0	13.5181	13.5181	13.5181	13.5181	1	50	0	55	0.7	145	0	120	80	22.8928	1.95209	4.01643	8.98631	0	0	0	98.2143	0	0	68	0	22	165	54	100	0	0	51.9521	#NULL!	#NULL!	#NULL!	#NULL!	#NULL!	#NULL!	#NULL!	#NULL!	#NULL!	57	0
72	705	0	0	0	0	0	13.5181	13.5181	13.5181	13.5181	1	36	1	54	0.8	142	0	120	80	20.5761	1.93566	3.99179	7.97536	0	0	0	97.5	0	1	70	0	20	190	75	125	0	0	37.9357	58	0	22.6562	161	80	120	0	0	39.9918	72	0
62	707	0	0	0	0	0	13.5154	13.5154	13.5154	13.5154	1	56	1	55	0.8	180	0	116	80	19.721	1.95893	2.96715	9.01095	0	0	0	80.2083	0	1	#NULL!	#NULL!	#NULL!	#NULL!	#NULL!	#NULL!	#NULL!	#NULL!	#NULL!	62	0	18.8707	150	70	92	0	0	58.9671	#NULL!	#NULL!
71	710	0	0	0	0	0	13.5181	13.5181	13.5181	13.5181	1	54	1	62	0.6	150	0	102	68	20.7157	1.94935	4.01643	8.98631	0	0	0	123.426	0	1	55	0	20	209	64	106	0	0	55.9493	#NULL!	#NULL!	#NULL!	#NULL!	#NULL!	#NULL!	#NULL!	#NULL!	#NULL!	72	0
91	712	0	0	0	0	0	13.5181	13.5181	13.5181	13.5181	2	48	0	52	0.6	195	0	158	90	21.9261	1.95209	#NULL!	8.95893	0	0	1	94.1296	0	0	#NULL!	#NULL!	#NULL!	#NULL!	#NULL!	#NULL!	#NULL!	#NULL!	#NULL!	#NULL!	#NULL!	#NULL!	#NULL!	#NULL!	#NULL!	#NULL!	#NULL!	#NULL!	#NULL!	#NULL!
67	718	0	1	0	0	1	12.8439	12.8439	12.8439	12.8439	1	72	1	49	0.7	141	0	126	88	18.6709	0.94935	4.01095	8.98631	0	0	0	66.1111	0	1	64	0	18	166	72	112	0	0	72.9493	72	0	19.1001	#NULL!	68	120	#NULL!	0	76.011	60	0
75	719	0	0	0	0	0	13.5127	13.5127	13.5127	13.5127	1	43	0	65	0.8	197	0	150	100	25.711	1.92745	4.01095	8.98905	1	0	1	109.462	0	0	76	0	25	265	110	158	1	1	44.9274	88	0	28.0404	#NULL!	100	145	#NULL!	1	47.011	70	0
56	720	0	0	0	0	0	13.5127	13.5127	13.5127	13.5127	2	71	0	44	0.7	147	0	168	94	21.8211	0.94935	4.01095	8.98631	0	0	1	51.2024	1	0	56	0	21	175	80	146	0	1	71.9493	58	0	#NULL!	#NULL!	68	130	#NULL!	1	75.011	60	0
63	721	0	1	0	0	0	7.71663	7.71663	7.71663	7.71663	2	67	0	#NULL!	0.6	126	0	170	100	#NULL!	1.96167	4.00821	#NULL!	0	0	1	#NULL!	#NULL!	0	62	0	#NULL!	#NULL!	64	144	#NULL!	1	68.9617	#NULL!	#NULL!	#NULL!	#NULL!	#NULL!	#NULL!	#NULL!	#NULL!	#NULL!	#NULL!	#NULL!
75	722	0	0	0	0	0	13.5127	13.5127	13.5127	13.5127	1	44	1	60	0.7	147	0	148	84	21.7738	1.94661	4.01095	8.93292	0	0	1	114.286	0	1	#NULL!	#NULL!	#NULL!	#NULL!	#NULL!	#NULL!	#NULL!	#NULL!	#NULL!	66	0	#NULL!	#NULL!	100	150	#NULL!	1	48.011	#NULL!	#NULL!
60	724	0	0	0	0	0	13.5127	13.5127	13.5127	13.5127	1	65	1	63	0.7	173	0	114	60	26.2227	1.94661	4.01095	8.95346	0	0	0	93.75	0	1	92	0	26	#NULL!	70	120	#NULL!	0	66.9466	64	0	#NULL!	#NULL!	#NULL!	#NULL!	#NULL!	#NULL!	69.011	#NULL!	#NULL!
62	725	0	0	0	1	0	13.5127	8.70294	13.5127	13.5127	1	60	1	62	0.7	182	0	124	86	21.9671	0.943874	3.98631	8.98631	0	0	0	98.4127	0	1	80	1	21	221	80	120	0	0	60.9439	84	1	23.3355	187	90	130	0	1	63.9863	#NULL!	#NULL!
65	726	0	0	0	0	0	13.5072	13.5072	13.5072	13.5072	2	46	0	57	0.7	151	0	120	72	23.7253	1.94661	4.00548	8.92745	0	0	0	90.3631	0	0	64	0	23	#NULL!	86	110	#NULL!	0	47.9466	61	0	#NULL!	#NULL!	88	115	#NULL!	0	50.0055	#NULL!	#NULL!
59	801	0	0	0	0	0	14.6126	14.6126	14.6126	14.6126	1	39	1	65	0.8	203	0	96	60	22.4913	#NULL!	#NULL!	#NULL!	0	0	0	113.976	0	1	#NULL!	#NULL!	#NULL!	#NULL!	#NULL!	#NULL!	#NULL!	#NULL!	#NULL!	#NULL!	#NULL!	#NULL!	#NULL!	#NULL!	#NULL!	#NULL!	#NULL!	#NULL!	#NULL!	#NULL!
59	802	0	1	0	0	1	2.17522	2.17522	2.17522	2.17522	1	59	1	53	1.4	187	0	100	75	22.6409	1.97536	#NULL!	#NULL!	0	0	0	42.5893	1	1	88	0	22	164	70	114	0	0	60.9754	#NULL!	#NULL!	#NULL!	#NULL!	#NULL!	#NULL!	#NULL!	#NULL!	#NULL!	#NULL!	#NULL!
73	803	0	1	0	0	0	12.5332	12.5332	12.5332	12.5332	1	65	1	45	1.1	211	1	142	78	18.7305	1.99452	4.00548	10.0534	0	0	1	42.6136	1	1	56	0	18	236	64	154	0	1	66.9945	67	0	19.4771	244	66	144	0	1	69.0055	#NULL!	#NULL!
69	804	0	1	0	0	0	14.3066	14.3066	14.3066	14.3066	1	56	1	62	1	197	0	#NULL!	#NULL!	22.7732	2.05613	5.00274	10.0479	1	0	#NULL!	72.3333	0	1	62	0	22	186	60	108	0	0	58.0561	69	0	24.841	167	72	126	0	0	61.0027	#NULL!	#NULL!
58	805	0	1	0	0	1	9.11499	9.11499	9.11499	9.11499	1	57	1	86	0.7	199	0	130	88	32.7694	2.06708	4.04517	#NULL!	1	0	1	141.627	0	1	85	0	32	220	74	124	1	0	59.0671	#NULL!	#NULL!	#NULL!	#NULL!	#NULL!	#NULL!	#NULL!	#NULL!	#NULL!	#NULL!	#NULL!
66	806	0	0	0	0	0	14.5797	14.5797	14.5797	14.5797	2	71	0	46	1.1	244	0	120	70	19.91	2.01916	4.0835	10.0534	0	0	0	34.0644	1	0	60	0	19	226	74	124	0	0	73.0192	60	0	22.0711	245	70	120	0	0	75.0835	67	0
67	807	0	0	0	0	0	14.5688	14.5688	14.5688	14.5688	2	36	0	57	0.9	185	0	98	70	24.6711	3.05339	3.97536	9.98631	1	1	0	77.7593	0	0	68	0	24	204	78	110	0	0	39.0534	96	0	26.9127	205	86	120	0	0	39.9754	91	0
60	808	0	0	0	0	0	14.5661	14.5661	14.5661	14.5661	1	38	1	62	1.2	233	0	120	84	21.4533	3.05065	3.97262	10.0643	0	0	0	73.1944	0	1	69	0	21	237	74	114	0	0	41.0507	68	0	21.7993	251	68	90	0	0	41.9726	59	0
55	809	0	0	0	0	0	14.5633	14.5633	14.5633	14.5633	1	42	0	57	0.8	149	0	114	82	20.9366	3.05065	#NULL!	10.0452	0	0	0	96.9792	0	0	54	0	20	154	68	122	0	0	45.0507	#NULL!	#NULL!	#NULL!	#NULL!	#NULL!	#NULL!	#NULL!	#NULL!	#NULL!	#NULL!	#NULL!
62	810	0	0	0	0	0	14.5606	14.5606	14.5606	14.5606	1	60	1	46	1.1	188	0	128	94	20.1746	2.02601	#NULL!	10.0424	0	0	0	46.4646	1	1	80	0	20	166	66	104	0	0	62.026	#NULL!	#NULL!	#NULL!	#NULL!	#NULL!	#NULL!	#NULL!	#NULL!	#NULL!	72	0
63	811	0	0	0	0	0	14.5606	14.5606	14.5606	14.5606	2	54	0	71	0.8	210	0	134	82	27.3909	1.99452	3.97262	#NULL!	1	0	1	90.1059	0	0	74	0	27	180	70	134	1	1	55.9945	88	0	24.6094	226	88	150	1	1	57.9726	#NULL!	#NULL!
55	812	0	0	0	0	0	14.5592	14.5592	14.5592	14.5592	2	55	0	41	0.8	203	0	98	66	17.7458	2	3.97673	10.0055	0	0	0	51.428	1	0	62	0	17	181	60	106	0	0	57	#NULL!	#NULL!	#NULL!	#NULL!	#NULL!	#NULL!	#NULL!	#NULL!	#NULL!	61	0
51	813	0	0	0	0	0	14.5565	14.5565	14.5565	14.5565	2	44	0	45	0.8	165	0	106	78	19.2234	2.0219	5.02464	10.0301	0	0	0	63.75	0	0	73	0	19	154	60	102	0	0	46.0219	#NULL!	#NULL!	#NULL!	#NULL!	#NULL!	#NULL!	#NULL!	#NULL!	#NULL!	#NULL!	#NULL!
60	814	0	0	0	0	0	14.5565	14.5565	14.5565	14.5565	2	59	0	56	0.8	263	0	118	82	25.2241	1.94114	3.98494	9.05476	0	0	0	66.9375	0	0	70	0	25	258	76	118	0	0	60.9411	82	0	24.8875	198	70	116	0	0	62.9849	#NULL!	#NULL!
58	815	0	0	0	0	1	14.5565	14.5565	6.99726	14.5565	1	62	0	55	1.1	218	0	124	78	22.6003	1.94114	3.98494	9.9603	0	1	0	54.1667	1	0	#NULL!	#NULL!	#NULL!	#NULL!	#NULL!	#NULL!	#NULL!	#NULL!	#NULL!	67	0	20.0288	142	60	110	0	0	65.9849	68	0
93	816	0	0	0	0	0	14.5565	14.5565	14.5565	14.5565	2	49	0	53	0.7	221	0	131	73	22.9398	1.95756	4.04381	#NULL!	0	0	1	81.3403	0	0	58	0	22	233	78	140	0	1	50.9576	65	0	24.2382	222	76	148	0	1	53.0438	#NULL!	#NULL!
79	817	0	0	0	0	1	14.5565	14.5565	5.99726	14.5565	2	62	0	42	1	186	0	90	70	20.8292	1.95756	4.97399	9.07118	0	1	0	38.675	1	0	60	0	20	208	72	112	0	0	63.9576	85	0	24.6466	143	90	110	0	0	66.974	67	0
72	818	0	0	0	0	0	14.5537	14.5537	14.5537	14.5537	2	68	0	41	0.9	194	0	158	92	19.5006	2.98494	4.96851	10.0383	0	0	1	38.7222	1	0	60	0	19	221	76	128	0	0	70.9849	80	0	21.7615	219	80	140	0	1	72.9685	#NULL!	#NULL!
61	819	0	0	0	0	0	14.5537	14.5537	14.5537	14.5537	2	61	0	57	0.7	235	0	150	75	27.1106	3.03285	4.97125	9.9603	0	1	1	75.9435	0	0	#NULL!	#NULL!	#NULL!	#NULL!	#NULL!	#NULL!	#NULL!	#NULL!	#NULL!	#NULL!	#NULL!	#NULL!	#NULL!	#NULL!	#NULL!	#NULL!	#NULL!	#NULL!	50	0
74	820	0	0	0	0	0	14.551	14.551	14.551	14.551	1	67	1	52	0.9	160	0	108	60	19.1001	1.97947	#NULL!	9.96851	0	0	0	58.5802	1	1	66	0	19	184	60	106	0	0	68.9795	74	0	22.2063	140	60	120	0	0	#NULL!	70	0
59	821	0	0	0	0	0	14.5455	14.5455	14.5455	14.5455	2	52	0	50	0.8	232	1	138	76	23.7812	1.96578	4.05476	9.96304	0	0	1	64.9306	0	0	70	0	23	240	78	134	0	1	53.9658	71	0	25.0772	228	76	128	0	0	56.0548	#NULL!	#NULL!
63	822	0	0	0	0	0	14.5455	14.5455	14.5455	14.5455	2	48	0	52	0.8	191	0	110	70	21.3675	1.98494	3.97399	8.9603	1	0	0	70.5972	0	0	64	0	21	197	66	120	1	0	49.9849	67	0	21.3675	181	66	130	1	1	51.974	73	0
54	823	0	0	0	0	0	14.5455	14.5455	14.5455	14.5455	1	64	1	56	0.9	192	0	104	74	21.875	1.98905	4.05202	10.0274	0	0	0	65.679	0	1	48	0	21	174	70	120	0	0	65.989	#NULL!	#NULL!	#NULL!	#NULL!	#NULL!	#NULL!	#NULL!	#NULL!	#NULL!	#NULL!	#NULL!
62	824	0	1	0	0	1	12.6044	12.6044	12.6044	12.6044	1	56	1	61	1.4	169	0	124	78	22.4059	1.96578	3.97125	8.98357	0	1	0	50.8333	1	1	#NULL!	#NULL!	#NULL!	#NULL!	#NULL!	#NULL!	#NULL!	#NULL!	#NULL!	50	0	22.5827	149	60	104	0	0	59.9713	57	0
70	825	0	1	0	0	1	3.40726	3.40726	3.40726	3.40726	1	68	1	52	1.1	225	0	122	74	20.83	2.01369	#NULL!	#NULL!	0	0	0	47.2727	1	1	66	0	20	159	70	146	0	1	70.0137	#NULL!	#NULL!	#NULL!	#NULL!	#NULL!	#NULL!	#NULL!	#NULL!	#NULL!	#NULL!	#NULL!
83	826	0	1	0	0	1	10.8275	10.8275	10.8275	10.8275	2	65	0	69	0.9	217	0	110	70	28.7201	1.9603	3.95756	9.95756	0	0	0	67.8819	0	0	59	0	28	171	58	126	0	0	66.9603	56	0	28.6726	223	70	112	0	0	68.9576	61	0
46	827	0	1	0	0	0	9.00274	9.00274	9.00274	9.00274	2	84	0	38	1	233	0	122	70	17.3484	2.00821	4.04654	#NULL!	0	0	0	25.1222	1	0	96	0	17	258	72	114	0	0	86.0082	#NULL!	#NULL!	#NULL!	#NULL!	#NULL!	#NULL!	#NULL!	#NULL!	#NULL!	#NULL!	#NULL!
63	828	0	1	0	0	0	6.0835	6.0835	6.0835	6.0835	2	66	0	55	1.3	234	1	166	78	24.4444	1.93018	#NULL!	#NULL!	1	0	1	36.9605	1	0	84	0	24	296	82	140	1	1	67.9302	#NULL!	#NULL!	#NULL!	#NULL!	#NULL!	#NULL!	#NULL!	#NULL!	#NULL!	#NULL!	#NULL!
56	829	0	0	0	0	0	14.54	14.54	14.54	14.54	2	65	0	52	0.8	172	0	126	80	25.0772	1.95483	3.96304	8.98631	0	0	0	57.5521	1	0	84	0	25	198	78	140	1	1	66.9548	76	0	25.1496	184	80	120	0	0	68.963	64	0
59	830	0	0	0	1	0	14.54	13.0602	14.54	14.54	1	65	0	71	1.1	214	0	146	94	26.079	1.95483	3.9603	8.99179	0	0	1	67.2348	0	0	64	0	26	219	80	122	0	0	66.9548	64	0	28.578	212	86	136	0	1	68.9603	60	0
73	831	0	0	0	0	0	9.94387	9.94387	9.94387	9.94387	1	65	2	66	1.1	169	0	126	82	26.1066	1.9384	3.97399	9.94387	0	0	0	62.5	0	1	63	0	26	162	70	110	0	0	66.9384	#NULL!	#NULL!	#NULL!	#NULL!	#NULL!	#NULL!	#NULL!	#NULL!	#NULL!	46	0
51	832	0	0	0	1	0	14.5373	5.14511	14.5373	14.5373	2	55	0	62	0.7	265	1	174	100	24.8358	1.98357	4.97399	#NULL!	0	1	1	88.879	0	0	72	0	24	213	92	144	0	1	56.9836	59	0	25.9645	282	70	102	0	0	59.974	#NULL!	#NULL!
59	833	0	0	0	0	0	14.5373	14.5373	14.5373	14.5373	2	63	0	56	0.8	174	0	120	80	23.6128	1.92197	4.96851	9.00821	0	0	0	63.6319	0	0	72	0	23	214	95	150	1	1	64.922	#NULL!	#NULL!	#NULL!	#NULL!	#NULL!	#NULL!	#NULL!	#NULL!	#NULL!	75	0
79	834	0	0	0	0	0	10.1725	10.1725	10.1725	10.1725	2	70	0	42	0.9	261	0	144	85	19.9762	2.21218	4.17522	10.1725	0	0	1	38.5648	1	0	84	0	19	210	100	170	0	1	72.2122	90	0	18.4265	260	90	164	0	1	74.1752	#NULL!	#NULL!
66	835	0	0	0	0	0	14.5236	14.5236	14.5236	14.5236	2	43	0	56	0.7	179	0	108	60	24.2382	3.02464	#NULL!	#NULL!	0	0	0	91.6111	0	0	58	0	24	258	58	98	0	0	46.0246	#NULL!	#NULL!	#NULL!	#NULL!	#NULL!	#NULL!	#NULL!	#NULL!	#NULL!	#NULL!	#NULL!
62	836	0	0	0	0	0	14.5373	14.5373	14.5373	14.5373	2	58	0	46	0.8	219	0	130	80	19.1467	2.02738	#NULL!	#NULL!	0	0	1	55.6632	1	0	98	0	19	216	80	110	0	0	60.0274	#NULL!	#NULL!	#NULL!	#NULL!	#NULL!	#NULL!	#NULL!	#NULL!	#NULL!	#NULL!	#NULL!
61	837	0	0	0	0	0	14.5373	14.5373	14.5373	14.5373	1	56	1	70	1	270	0	128	88	23.939	2.00274	4.00548	9.95483	0	0	0	81.6667	0	1	50	0	23	253	86	124	0	0	58.0027	#NULL!	#NULL!	#NULL!	#NULL!	#NULL!	#NULL!	#NULL!	#NULL!	#NULL!	#NULL!	#NULL!
59	838	0	1	1	0	0	2.76318	2.76318	2.76318	2.76318	2	63	0	66	1.9	269	1	180	58	27.4714	1.99726	#NULL!	#NULL!	1	1	1	31.5768	1	0	54	0	27	183	40	180	1	1	64.9973	#NULL!	#NULL!	#NULL!	#NULL!	#NULL!	#NULL!	#NULL!	#NULL!	#NULL!	#NULL!	#NULL!
60	839	0	0	0	0	0	14.6605	14.6605	14.6605	14.6605	1	73	1	50	1	164	0	130	80	21.6413	2.07255	4.13415	9.1013	0	0	1	46.5278	1	1	#NULL!	#NULL!	#NULL!	#NULL!	#NULL!	#NULL!	#NULL!	#NULL!	#NULL!	78	0	#NULL!	#NULL!	64	110	#NULL!	0	77.1342	#NULL!	#NULL!
56	840	0	0	0	0	0	14.5346	14.5346	14.5346	14.5346	1	35	1	68	0.8	159	0	112	44	23.8087	1.99726	5.00274	9.94935	0	0	0	123.958	0	1	56	0	23	151	66	108	0	0	36.9973	#NULL!	#NULL!	#NULL!	#NULL!	#NULL!	#NULL!	#NULL!	#NULL!	#NULL!	74	0
57	841	0	0	0	0	0	14.5318	14.5318	14.5318	14.5318	2	63	0	55	0.8	187	0	90	65	22.0317	1.94114	4.03833	9.9781	1	1	0	62.4957	0	0	64	0	22	192	64	106	1	0	64.9411	#NULL!	#NULL!	#NULL!	#NULL!	#NULL!	#NULL!	#NULL!	#NULL!	#NULL!	74	0
57	842	0	1	0	0	1	4.74127	4.74127	4.74127	4.74127	2	51	0	60	0.7	192	0	132	86	25.6312	1.9384	3.97125	#NULL!	1	1	1	90.0595	0	0	#NULL!	#NULL!	#NULL!	#NULL!	#NULL!	#NULL!	#NULL!	#NULL!	#NULL!	65	0	24.8777	193	78	120	0	0	54.9713	#NULL!	#NULL!
64	843	0	0	0	0	0	14.5318	14.5318	14.5318	14.5318	2	41	0	71	0.8	163	0	112	76	28.8044	2.00821	#NULL!	10.0027	0	0	0	103.727	0	0	60	0	28	183	76	112	0	0	43.0082	#NULL!	#NULL!	#NULL!	#NULL!	#NULL!	#NULL!	#NULL!	#NULL!	#NULL!	84	0
54	844	0	0	0	0	0	14.5291	14.5291	14.5291	14.5291	2	64	0	54	0.9	261	0	120	72	23.0681	1.95756	3.95483	9	0	0	0	53.8333	1	0	60	0	23	208	80	140	1	1	65.9576	70	0	24	237	70	120	0	0	67.9548	75	0
59	845	0	0	0	0	0	14.5291	14.5291	14.5291	14.5291	1	38	0	66	1.2	226	0	130	75	23.6652	1.98905	4.96578	10.0411	0	0	1	77.9167	0	0	98	0	23	161	70	126	1	0	39.989	89	0	21.8724	214	90	124	0	0	42.9658	#NULL!	#NULL!
62	846	0	0	0	0	0	14.5291	14.5291	14.5291	14.5291	1	52	2	64	1.2	138	0	145	86	22.9481	1.93566	3.96851	8.96851	0	1	1	65.1852	0	1	72	0	22	129	76	134	0	1	53.9357	74	0	23.5078	134	90	150	0	1	55.9685	65	0
57	847	0	1	1	0	0	8.54004	8.54004	8.54004	8.54004	1	89	1	43	1.1	203	0	138	52	18.6115	1.99452	3.99726	#NULL!	0	0	1	27.6894	1	1	72	0	18	165	66	146	0	1	90.9945	#NULL!	#NULL!	#NULL!	#NULL!	#NULL!	#NULL!	#NULL!	#NULL!	#NULL!	#NULL!	#NULL!
50	848	0	0	0	0	0	14.5264	14.5264	14.5264	14.5264	2	54	0	61	0.8	187	1	124	70	29.0131	1.94387	3.94387	8.94114	0	0	0	77.4149	0	0	64	0	29	228	66	146	1	1	55.9439	78	0	27.3484	172	54	110	1	0	57.9439	76	0
62	849	0	0	0	0	0	14.5264	14.5264	14.5264	14.5264	2	44	0	59	1	223	0	116	76	26.5754	2.03012	4	8.98631	0	1	0	66.8667	0	0	#NULL!	#NULL!	#NULL!	#NULL!	#NULL!	#NULL!	#NULL!	#NULL!	#NULL!	#NULL!	#NULL!	#NULL!	#NULL!	#NULL!	#NULL!	#NULL!	#NULL!	#NULL!	#NULL!	#NULL!
60	850	0	0	0	0	0	14.5264	14.5264	14.5264	14.5264	2	51	0	73	1.1	307	0	146	86	28.1625	1.94661	3.94661	8.98084	0	0	1	69.7279	0	0	68	0	28	222	80	126	0	0	52.9466	64	0	28.5483	338	60	124	0	0	54.9466	#NULL!	#NULL!
69	851	0	0	0	0	0	14.5236	14.5236	14.5236	14.5236	1	60	1	58	1.1	292	0	128	76	21.3039	1.94114	3.96441	9.94661	0	0	0	58.5859	1	1	63	0	21	267	74	126	0	0	61.9411	61	0	22.8624	237	70	120	0	0	63.9644	62	0
66	852	0	0	0	0	0	14.5236	14.5236	14.5236	14.5236	1	37	1	64	1.1	155	0	108	78	24.3865	2.9781	4.99179	9.9603	0	0	0	83.2323	0	1	66	0	24	133	88	112	0	0	39.9781	#NULL!	#NULL!	#NULL!	#NULL!	#NULL!	#NULL!	#NULL!	#NULL!	#NULL!	80	0
55	853	0	0	0	0	0	9.95756	9.95756	9.95756	9.95756	2	47	0	64	0.7	167	0	130	84	25.9645	1.99179	3.95209	9.95756	0	0	1	100.381	0	0	70	0	25	189	88	136	0	1	48.9918	76	0	28.3987	181	74	140	0	1	50.9521	#NULL!	#NULL!
68	854	0	0	0	0	0	14.5236	14.5236	14.5236	14.5236	2	53	0	47	0.9	203	0	120	76	19.563	1.99179	3.9384	10.011	0	0	0	53.6366	1	0	60	0	19	176	70	112	0	0	54.9918	66	0	21.2936	188	72	118	0	0	56.9384	#NULL!	#NULL!
61	855	0	0	0	0	1	14.5209	14.5209	12.2957	14.5209	1	58	1	59	0.7	135	0	90	64	20.9042	1.96715	4.95756	#NULL!	0	0	0	95.9921	0	1	64	0	20	145	60	90	0	0	59.9671	71	0	24.5089	157	80	110	0	0	62.9576	#NULL!	#NULL!
61	856	0	0	0	0	0	14.5209	14.5209	14.5209	14.5209	1	64	0	61	1.3	156	0	115	72	20.8611	1.97262	3.95756	9.92745	0	0	0	49.5299	1	0	72	0	20	150	68	122	0	0	65.9726	62	0	21.5139	184	78	118	0	0	67.9576	68	0
63	857	0	1	0	0	1	7.37235	7.37235	7.37235	7.37235	1	61	2	70	1.1	168	1	110	78	25.4028	1.96441	3.93018	#NULL!	0	0	0	69.8232	0	1	84	0	25	223	96	134	0	1	62.9644	71	0	22.231	266	68	118	0	0	64.9302	#NULL!	#NULL!
53	858	0	0	0	0	0	14.5209	14.5209	14.5209	14.5209	2	59	0	47	0.8	200	0	130	78	21.1702	1.96441	4.00821	9.9384	0	0	1	56.1797	1	0	72	0	21	194	86	136	0	1	60.9644	65	0	22.7694	234	70	124	0	0	63.0082	#NULL!	#NULL!
63	859	0	1	0	0	1	7.5551	7.5551	7.5551	7.5551	1	75	1	61	1.2	219	0	140	92	25.3902	1.98905	3.94935	#NULL!	1	0	1	45.8912	1	1	60	0	25	184	76	124	1	0	76.989	58	0	22.5466	205	80	130	1	1	78.9493	#NULL!	#NULL!
106	860	0	0	0	0	0	14.5209	14.5209	14.5209	14.5209	2	36	0	53	0.8	167	0	100	60	20.1951	2.01369	4.00821	9.93566	0	0	0	81.3403	0	0	66	0	20	171	58	100	0	0	38.0137	#NULL!	#NULL!	#NULL!	#NULL!	#NULL!	#NULL!	#NULL!	#NULL!	#NULL!	#NULL!	#NULL!
60	861	0	0	0	0	0	14.5209	14.5209	14.5209	14.5209	2	52	0	43	0.7	194	0	96	76	19.1111	2.01369	3.96441	9.01095	0	0	0	63.8175	0	0	71	0	19	178	70	90	0	0	54.0137	61	0	20	211	56	94	0	0	55.9644	#NULL!	#NULL!
54	862	0	0	0	0	0	14.5209	14.5209	14.5209	14.5209	2	49	0	47	0.7	169	0	130	70	22.0492	2.01369	4.00821	9.93566	0	0	1	72.1319	0	0	76	0	22	166	68	108	0	0	51.0137	#NULL!	#NULL!	#NULL!	#NULL!	#NULL!	#NULL!	#NULL!	#NULL!	#NULL!	79	0
65	863	0	1	1	0	0	14.0999	14.0999	14.0999	14.0999	1	58	1	57	0.9	279	0	134	80	26.0226	2.01369	3.94935	9.00821	0	0	1	72.1296	0	1	72	0	26	243	78	154	0	1	60.0137	82	0	23.5304	227	80	140	0	1	61.9493	#NULL!	#NULL!
65	864	0	0	0	0	0	14.5209	14.5209	14.5209	14.5209	1	47	1	52	0.9	254	0	90	60	20.061	1.9384	4.02738	8.93292	0	0	0	74.6296	0	1	55	0	20	305	62	84	0	0	48.9384	66	0	20.7031	303	78	118	0	0	51.0274	#NULL!	#NULL!
55	865	0	0	0	0	0	14.5236	14.5236	14.5236	14.5236	2	40	0	57	0.7	192	0	110	75	26.0226	1.94114	4.04381	8.9384	0	0	0	96.131	0	0	63	0	26	249	78	118	0	0	41.9411	#NULL!	#NULL!	#NULL!	#NULL!	#NULL!	#NULL!	#NULL!	#NULL!	#NULL!	66	0
59	866	0	0	0	0	0	14.5209	14.5209	14.5209	14.5209	2	48	0	60	0.6	162	0	118	80	24.974	3.01095	4.99726	9.95483	0	1	0	108.611	0	0	147	0	24	232	78	138	1	1	51.011	84	0	26.6389	227	70	110	0	0	52.9973	#NULL!	#NULL!
68	867	0	0	0	0	1	14.5209	14.5209	10.5441	14.5209	1	#NULL!	0	66	#NULL!	#NULL!	0	130	98	23.3844	2.93292	4.92745	10.0192	#NULL!	0	1	#NULL!	#NULL!	0	60	0	23	130	68	128	0	0	#NULL!	64	0	23.1084	183	76	152	0	1	#NULL!	#NULL!	#NULL!
64	868	0	0	0	0	0	14.5181	14.5181	14.5181	14.5181	2	43	0	53	0.9	188	0	106	70	20.7031	#NULL!	4.98631	8.9781	0	0	0	67.436	0	0	#NULL!	#NULL!	#NULL!	#NULL!	#NULL!	#NULL!	#NULL!	#NULL!	#NULL!	73	0	23.7253	#NULL!	80	116	#NULL!	0	47.9863	#NULL!	#NULL!
45	869	0	0	0	0	0	14.5181	14.5181	14.5181	14.5181	1	64	1	77	1	164	1	140	80	29.34	2.02464	4.00821	8.96441	0	0	1	81.2778	0	1	60	0	29	192	76	140	0	1	66.0246	#NULL!	#NULL!	#NULL!	#NULL!	#NULL!	#NULL!	#NULL!	#NULL!	#NULL!	#NULL!	#NULL!
70	870	0	1	0	0	0	5.4935	5.4935	5.4935	5.4935	1	71	2	57	1.1	233	1	164	86	21.9899	3	4.9384	#NULL!	0	1	1	49.6591	1	1	84	0	21	#NULL!	90	150	#NULL!	1	74	#NULL!	#NULL!	#NULL!	#NULL!	#NULL!	#NULL!	#NULL!	#NULL!	#NULL!	#NULL!	#NULL!
67	871	0	0	0	0	0	14.744	14.744	14.744	14.744	2	39	0	41	0.8	196	0	135	90	20.9184	2.2204	4.25051	10.1615	0	0	1	61.1085	0	0	78	0	20	171	81	118	0	0	41.2204	#NULL!	#NULL!	#NULL!	#NULL!	#NULL!	#NULL!	#NULL!	#NULL!	#NULL!	#NULL!	#NULL!
62	872	0	0	0	0	0	14.5181	14.5181	14.5181	14.5181	1	54	1	66	0.7	247	0	126	96	22.3094	2.99452	#NULL!	9.99726	0	0	0	112.619	0	1	72	0	22	#NULL!	86	130	#NULL!	1	56.9945	#NULL!	#NULL!	#NULL!	#NULL!	#NULL!	#NULL!	#NULL!	#NULL!	#NULL!	#NULL!	#NULL!
56	873	0	0	0	0	0	14.5181	14.5181	14.5181	14.5181	1	37	1	67	1	226	0	98	64	24.0238	1.98084	3.94661	8.97262	0	0	0	95.8472	0	1	55	0	24	211	74	110	0	0	38.9808	#NULL!	#NULL!	#NULL!	#NULL!	#NULL!	#NULL!	#NULL!	#NULL!	#NULL!	#NULL!	#NULL!
49	874	0	0	0	0	0	14.5181	14.5181	14.5181	14.5181	2	38	0	66	0.9	228	0	110	70	30.9627	1.98631	4.01916	9.93292	1	0	0	88.3056	0	0	63	0	30	227	66	108	0	0	39.9863	#NULL!	#NULL!	#NULL!	#NULL!	#NULL!	#NULL!	#NULL!	#NULL!	#NULL!	71	0
64	875	0	0	0	0	0	14.5181	14.5181	14.5181	14.5181	1	43	1	64	1	262	0	118	70	25.3155	1.98631	4.01916	9.93292	0	0	0	86.2222	0	1	72	0	25	210	70	110	0	0	44.9863	71	0	27.8876	227	60	100	1	0	47.0192	66	0
64	876	0	0	0	0	0	14.5154	14.5154	14.5154	14.5154	1	54	0	60	1.2	148	0	110	70	20.7612	1.98631	4.93018	8.95619	0	0	0	59.7222	1	0	57	0	20	121	80	136	0	1	55.9863	52	0	21.2031	130	90	130	0	1	58.9302	#NULL!	#NULL!
44	877	0	0	0	0	0	14.5154	14.5154	14.5154	14.5154	1	66	1	87	1	214	0	140	92	31.5721	1.99179	4.00548	9.93018	0	0	1	89.4167	0	1	#NULL!	#NULL!	#NULL!	#NULL!	#NULL!	#NULL!	#NULL!	#NULL!	#NULL!	#NULL!	#NULL!	#NULL!	#NULL!	#NULL!	#NULL!	#NULL!	#NULL!	#NULL!	#NULL!	#NULL!
59	878	0	0	0	0	0	14.5154	14.5154	14.5154	14.5154	2	58	0	49	1	230	0	116	74	21.4903	1.98084	3.92471	9.96441	1	0	0	47.4347	1	0	68	0	21	253	80	120	1	0	59.9808	81	0	24.8875	195	86	144	1	1	61.9247	#NULL!	#NULL!
81	879	0	1	1	0	0	5.78508	5.78508	5.78508	5.78508	1	75	0	60	1.2	244	1	132	84	23.4375	1.98357	3.94935	#NULL!	0	0	1	45.1389	1	0	60	0	23	247	90	164	0	1	76.9836	65	0	25.0361	229	90	168	0	1	78.9493	#NULL!	#NULL!
50	880	0	1	0	0	1	3.61807	3.61807	3.61807	3.61807	1	61	1	69	1.2	167	0	96	60	24.4473	1.92745	#NULL!	#NULL!	0	0	0	63.0903	0	1	45	0	24	177	60	110	0	0	62.9274	#NULL!	#NULL!	#NULL!	#NULL!	#NULL!	#NULL!	#NULL!	#NULL!	#NULL!	#NULL!	#NULL!
94	881	0	0	0	0	0	14.5154	14.5154	14.5154	14.5154	2	59	0	55	1	293	1	130	88	23.1911	1.92745	3.93566	10.011	0	0	1	52.5938	1	0	76	0	23	288	76	128	0	0	60.9274	70	0	23.4952	268	90	142	0	1	62.9357	#NULL!	#NULL!
71	882	0	0	1	0	0	9.95619	14.5154	14.5154	14.5154	1	69	0	48	1	179	0	152	88	21.6206	1.98357	#NULL!	#NULL!	0	0	1	47.3333	1	0	62	0	21	151	82	136	0	1	70.9836	#NULL!	#NULL!	#NULL!	#NULL!	#NULL!	#NULL!	#NULL!	#NULL!	#NULL!	#NULL!	#NULL!
64	883	0	0	0	0	0	14.5154	14.5154	14.5154	14.5154	2	52	0	55	0.8	258	0	140	90	23.8054	1.90828	3.9384	9.93018	0	0	1	71.4236	0	0	72	0	23	244	85	155	0	1	53.9083	#NULL!	#NULL!	#NULL!	#NULL!	#NULL!	#NULL!	#NULL!	#NULL!	#NULL!	71	0
73	884	0	0	0	0	0	14.5154	14.5154	14.5154	14.5154	1	62	2	61	1	264	0	120	72	23.2434	#NULL!	4.92197	#NULL!	0	0	0	66.0833	0	1	#NULL!	#NULL!	#NULL!	#NULL!	#NULL!	#NULL!	#NULL!	#NULL!	#NULL!	64	0	22.7615	251	70	110	0	0	66.922	#NULL!	#NULL!
60	885	0	0	0	0	0	14.5154	14.5154	14.5154	14.5154	2	66	0	59	1.1	284	0	158	86	25.8761	1.98357	4.00548	#NULL!	0	0	1	46.8573	1	0	#NULL!	#NULL!	#NULL!	#NULL!	#NULL!	#NULL!	#NULL!	#NULL!	#NULL!	#NULL!	#NULL!	#NULL!	#NULL!	#NULL!	#NULL!	#NULL!	#NULL!	#NULL!	#NULL!	#NULL!
74	886	0	0	0	0	0	14.5154	14.5154	14.5154	14.5154	2	54	0	60	0.8	252	0	134	80	27.0258	1.91923	3.93018	9.02464	0	0	1	76.1458	0	0	81	0	27	201	60	124	0	0	55.9192	70	0	#NULL!	215	74	120	0	0	57.9302	#NULL!	#NULL!
63	887	0	0	0	0	0	14.5154	14.5154	14.5154	14.5154	1	47	1	59	0.8	176	0	118	78	22.7615	2.00548	4.98357	8.92745	0	0	0	95.2604	0	1	80	0	22	182	70	116	0	0	49.0055	#NULL!	#NULL!	#NULL!	#NULL!	#NULL!	#NULL!	#NULL!	#NULL!	#NULL!	67	0
66	888	0	0	0	0	0	14.5127	14.5127	14.5127	14.5127	1	38	1	52	1	204	0	120	80	20.5688	1.9781	4.92745	9.91923	0	0	0	73.6667	0	1	52	0	20	162	60	100	0	0	39.9781	70	0	20.9644	165	70	110	0	0	42.9274	67	0
62	889	0	0	0	0	0	14.5127	14.5127	14.5127	14.5127	2	39	0	53	0.6	175	0	104	66	22.9398	2.00274	4.98084	9.96715	0	0	0	105.325	0	0	72	0	22	198	66	96	0	0	41.0027	#NULL!	#NULL!	#NULL!	#NULL!	#NULL!	#NULL!	#NULL!	#NULL!	#NULL!	58	0
62	890	0	0	0	0	0	14.5127	14.5127	14.5127	14.5127	2	73	0	47	0.8	177	0	170	90	21.7502	1.98084	3.94661	9.93018	0	1	1	46.4696	1	0	78	0	21	#NULL!	90	140	0	1	74.9808	84	0	23.7812	176	80	144	0	1	76.9466	#NULL!	#NULL!
57	891	0	0	0	0	0	14.5127	14.5127	14.5127	14.5127	1	61	1	55	0.9	210	0	130	90	20.202	1.93018	4.00274	9.98631	0	0	1	67.0525	0	1	#NULL!	#NULL!	#NULL!	#NULL!	#NULL!	#NULL!	#NULL!	#NULL!	#NULL!	#NULL!	#NULL!	#NULL!	#NULL!	#NULL!	#NULL!	#NULL!	#NULL!	#NULL!	57	0
80	892	0	1	0	0	1	4.90007	4.90007	4.90007	4.90007	2	60	0	45	0.9	250	0	118	78	20.2694	1.93018	4.00274	#NULL!	0	0	0	47.2222	1	0	72	0	20	220	78	126	1	0	61.9302	#NULL!	#NULL!	#NULL!	#NULL!	#NULL!	#NULL!	#NULL!	#NULL!	#NULL!	#NULL!	#NULL!
57	893	1	1	0	1	1	6.96441	4.95346	6.96441	6.96441	1	68	1	54	1	207	0	146	80	19.5965	1.98905	4.01916	#NULL!	0	0	1	54	1	1	80	1	19	173	90	174	0	1	69.989	#NULL!	#NULL!	#NULL!	#NULL!	#NULL!	#NULL!	#NULL!	#NULL!	#NULL!	#NULL!	#NULL!
69	894	0	1	0	1	0	11.7851	11.7851	11.7851	11.7851	2	68	0	42	0.6	159	0	146	76	18.6667	1.98905	4.01916	10.0082	0	0	1	59.5	1	0	68	0	18	142	78	138	0	1	69.989	#NULL!	#NULL!	#NULL!	#NULL!	#NULL!	#NULL!	#NULL!	#NULL!	#NULL!	#NULL!	#NULL!
70	895	0	0	0	0	0	14.5127	14.5127	14.5127	14.5127	2	64	0	66	0.7	250	0	150	70	28.9461	1.98357	3.93292	9.92745	0	0	1	84.5952	0	0	64	0	28	257	86	202	0	1	65.9836	64	0	29.7778	263	78	140	0	1	67.9329	76	0
67	896	0	0	0	0	0	14.5127	14.5127	14.5127	14.5127	2	59	0	49	0.8	207	0	110	66	21.2084	3.00548	4.92745	9.92745	0	1	0	58.5703	1	0	67	0	21	209	70	116	0	0	62.0055	#NULL!	#NULL!	#NULL!	#NULL!	#NULL!	#NULL!	#NULL!	#NULL!	#NULL!	67	0
42	897	0	0	0	0	0	14.5099	14.5099	14.5099	14.5099	2	44	0	58	0.8	167	0	117	68	25.4375	2.00274	4.01369	9.92471	0	0	0	82.1667	0	0	72	0	25	130	72	106	0	0	46.0027	68	0	25.2241	171	76	128	0	0	48.0137	83	0
61	898	0	0	0	0	0	14.5099	14.5099	14.5099	14.5099	1	49	1	69	0.8	131	0	160	100	23.0546	#NULL!	#NULL!	9.98357	0	0	1	109.01	0	1	#NULL!	#NULL!	#NULL!	#NULL!	#NULL!	#NULL!	#NULL!	#NULL!	#NULL!	#NULL!	#NULL!	#NULL!	#NULL!	#NULL!	#NULL!	#NULL!	#NULL!	#NULL!	#NULL!	#NULL!
61	899	0	0	0	0	0	14.5099	14.5099	14.5099	14.5099	2	40	0	46	0.7	251	0	108	70	20.1746	1.98905	#NULL!	9.92471	0	0	0	77.5794	0	0	65	0	20	248	76	116	0	0	41.989	#NULL!	#NULL!	#NULL!	#NULL!	#NULL!	#NULL!	#NULL!	#NULL!	#NULL!	71	0
57	900	0	0	0	0	0	14.5072	14.5072	14.5072	14.5072	2	37	0	64	0.7	305	0	112	68	25.3155	#NULL!	#NULL!	10	0	0	0	111.175	0	0	#NULL!	#NULL!	#NULL!	#NULL!	#NULL!	#NULL!	#NULL!	#NULL!	#NULL!	#NULL!	#NULL!	#NULL!	#NULL!	#NULL!	#NULL!	#NULL!	#NULL!	#NULL!	#NULL!	#NULL!
50	901	0	1	0	0	0	1.07529	1.07529	1.07529	1.07529	1	59	1	54	0.7	188	0	96	60	18.4672	#NULL!	#NULL!	#NULL!	0	0	0	86.7857	0	1	#NULL!	#NULL!	#NULL!	#NULL!	#NULL!	#NULL!	#NULL!	#NULL!	#NULL!	#NULL!	#NULL!	#NULL!	#NULL!	#NULL!	#NULL!	#NULL!	#NULL!	#NULL!	#NULL!	#NULL!
55	902	0	0	0	0	0	14.5099	14.5099	14.5099	14.5099	1	44	1	50	0.8	149	0	108	50	18.3655	1.98357	5.01643	10.0027	0	0	0	83.3333	0	1	56	0	18	175	70	118	0	0	45.9836	#NULL!	#NULL!	#NULL!	#NULL!	#NULL!	#NULL!	#NULL!	#NULL!	#NULL!	#NULL!	#NULL!
59	903	0	0	0	0	0	14.5017	14.5017	14.5017	14.5017	2	66	0	53	0.7	166	0	146	100	27.8303	1.97262	3.90554	8.94251	0	1	1	66.1448	0	0	87	0	27	197	80	130	0	1	67.9726	84	0	27.8303	170	86	112	0	0	69.9055	#NULL!	#NULL!
52	904	0	0	0	0	0	14.5017	14.5017	14.5017	14.5017	2	40	0	55	0.8	195	0	110	70	23.4952	#NULL!	4.96988	8.95346	0	0	0	81.1632	0	0	#NULL!	#NULL!	#NULL!	#NULL!	#NULL!	#NULL!	#NULL!	#NULL!	#NULL!	59	0	23.6832	241	72	102	1	0	44.9699	#NULL!	#NULL!
64	905	0	0	0	0	0	14.7262	14.7262	14.7262	14.7262	2	37	0	51	0.7	157	0	108	70	18.9619	2.13826	4.17522	10.2081	0	0	0	88.5923	0	0	70	0	18	174	60	100	0	0	39.1383	61	0	22.7615	156	64	100	0	0	41.1752	76	0
65	906	0	0	0	0	0	14.4962	14.4962	14.4962	14.4962	2	52	0	43	0.7	183	0	144	80	19.8991	3.00821	#NULL!	9.97536	0	0	1	63.8175	0	0	72	0	19	#NULL!	70	180	#NULL!	1	55.0082	#NULL!	#NULL!	#NULL!	#NULL!	#NULL!	#NULL!	#NULL!	#NULL!	#NULL!	69	0
67	907	1	0	0	0	0	14.744	14.744	14.744	14.744	1	39	0	55	0.8	162	0	96	58	20.7008	2.2204	4.25051	10.1615	0	0	0	96.441	0	0	70	1	20	191	76	104	0	0	41.2204	#NULL!	#NULL!	#NULL!	#NULL!	#NULL!	#NULL!	#NULL!	#NULL!	#NULL!	#NULL!	#NULL!
57	908	0	0	0	0	0	14.6605	14.6605	14.6605	14.6605	1	50	1	52	0.9	145	0	94	70	21.6441	2.09446	4.16427	9.1013	0	0	0	72.2222	0	1	#NULL!	#NULL!	#NULL!	#NULL!	#NULL!	#NULL!	#NULL!	#NULL!	#NULL!	#NULL!	#NULL!	#NULL!	#NULL!	#NULL!	#NULL!	#NULL!	#NULL!	#NULL!	50	0
75	909	0	0	0	0	0	14.6605	14.6605	14.6605	14.6605	2	43	0	52	0.7	153	0	112	84	23.74	2.09446	4.16427	9.1013	0	0	0	85.0675	0	0	60	0	23	144	78	120	0	0	45.0945	#NULL!	#NULL!	#NULL!	#NULL!	#NULL!	#NULL!	#NULL!	#NULL!	#NULL!	68	0
69	910	0	1	0	0	1	4.49897	4.49897	4.49897	4.49897	2	56	0	63	0.9	191	0	124	80	24.3046	2.97262	#NULL!	#NULL!	0	0	0	69.4167	0	0	74	0	24	226	94	130	0	1	58.9726	#NULL!	#NULL!	#NULL!	#NULL!	#NULL!	#NULL!	#NULL!	#NULL!	#NULL!	#NULL!	#NULL!
64	911	0	0	0	0	0	14.488	14.488	14.488	14.488	2	62	0	57	0.7	223	0	158	82	26.0226	1.91376	3.90281	9.90554	0	1	1	74.9821	0	0	60	0	26	219	80	142	0	1	63.9138	58	0	25.5594	233	86	140	0	1	65.9028	54	0
58	912	0	0	0	0	0	14.488	14.488	14.488	14.488	1	64	1	66	1.3	169	0	116	80	21.551	1.9165	3.9165	9.90554	0	0	0	53.5897	1	1	68	0	21	135	66	106	0	0	65.9165	57	0	22.742	164	84	122	0	0	67.9165	69	0
65	913	0	0	0	0	0	14.488	14.488	14.488	14.488	2	52	0	72	0.7	168	1	146	96	28.125	1.9781	3.91923	8.93429	0	0	1	106.857	0	0	64	0	28	194	102	140	0	1	53.9781	56	0	29.6158	204	106	158	0	1	55.9192	60	0
65	914	0	0	0	0	0	14.488	14.488	14.488	14.488	2	48	0	46	1	205	0	100	72	21.8787	2.98631	4.9165	9.90554	0	0	0	49.9611	1	0	57	0	21	179	78	100	0	0	50.9863	67	0	20	161	64	90	0	0	52.9165	#NULL!	#NULL!
84	915	0	0	0	0	0	14.488	14.488	14.488	14.488	2	42	0	52	1.4	197	0	122	76	20.3125	1.98084	3.99452	#NULL!	0	0	0	42.9722	1	0	57	0	20	185	74	104	0	0	43.9808	#NULL!	#NULL!	#NULL!	#NULL!	#NULL!	#NULL!	#NULL!	#NULL!	#NULL!	#NULL!	#NULL!
57	916	0	0	0	1	0	14.488	10.3443	14.488	14.488	1	65	2	53	#NULL!	#NULL!	0	150	94	22.3478	1.95346	3.99452	9.90554	#NULL!	0	1	#NULL!	#NULL!	1	72	0	22	253	80	130	0	1	66.9535	#NULL!	#NULL!	#NULL!	#NULL!	#NULL!	#NULL!	#NULL!	#NULL!	#NULL!	65	0
73	917	0	0	0	0	0	14.4853	14.4853	14.4853	14.4853	1	50	1	55	0.8	181	0	126	94	15.3971	1.95072	3.90007	8.93429	0	0	0	85.9375	0	1	70	0	15	205	82	124	0	0	51.9507	84	0	24.1415	210	76	110	0	0	53.9001	94	0
59	918	0	0	0	0	0	14.4853	14.4853	14.4853	14.4853	2	55	1	45	0.8	218	0	110	76	20	2.98631	4.95346	9.95346	0	0	0	56.4453	1	1	109	1	20	#NULL!	80	126	#NULL!	0	57.9863	60	0	#NULL!	#NULL!	#NULL!	#NULL!	#NULL!	#NULL!	59.9535	#NULL!	#NULL!
49	919	0	0	0	1	0	14.4853	11.4251	14.4853	14.4853	1	60	1	52	0.7	250	0	108	62	19.8141	2.98905	#NULL!	9.9781	0	0	0	82.5397	0	1	67	0	19	#NULL!	80	114	#NULL!	0	62.989	#NULL!	#NULL!	#NULL!	#NULL!	#NULL!	#NULL!	#NULL!	#NULL!	#NULL!	#NULL!	#NULL!
46	920	0	0	0	0	0	14.373	14.373	14.373	14.373	2	63	0	35	0.6	160	0	110	60	15.3502	1.78508	3.8768	9.83847	0	0	0	53.0266	1	0	69	0	15	184	69	110	0	0	64.7851	#NULL!	#NULL!	#NULL!	#NULL!	#NULL!	#NULL!	#NULL!	#NULL!	#NULL!	74	0
67	921	0	1	0	0	1	11.6249	11.6249	11.6249	11.6249	1	60	1	57	1	273	0	150	65	21.1927	1.70568	3.65777	9.70842	0	0	1	63.3333	0	1	66	0	21	173	74	154	0	1	61.7057	76	0	21.3382	188	72	164	0	1	63.6578	#NULL!	#NULL!
75	922	0	0	0	0	0	14.1786	14.1786	14.1786	14.1786	2	47	0	77	0.9	301	0	110	70	30.4577	1.64408	3.64956	9.58522	0	0	0	93.9329	0	0	75	0	30	266	80	111	0	0	48.6441	#NULL!	#NULL!	#NULL!	#NULL!	#NULL!	#NULL!	#NULL!	#NULL!	#NULL!	83	0
55	923	0	0	0	1	0	14.1786	11.6194	14.1786	14.1786	1	58	1	55	1.3	177	0	150	90	20.4491	#NULL!	#NULL!	#NULL!	0	0	1	48.1838	1	1	#NULL!	#NULL!	#NULL!	#NULL!	#NULL!	#NULL!	#NULL!	#NULL!	#NULL!	#NULL!	#NULL!	#NULL!	#NULL!	#NULL!	#NULL!	#NULL!	#NULL!	#NULL!	#NULL!	#NULL!
49	924	0	0	0	0	0	14.1786	14.1786	14.1786	14.1786	2	49	0	64	0.8	226	0	120	85	26.6389	1.67146	3.64956	9.59343	0	0	0	85.9444	0	0	65	0	26	218	82	120	0	0	50.6715	#NULL!	#NULL!	#NULL!	#NULL!	#NULL!	#NULL!	#NULL!	#NULL!	#NULL!	66	0
73	925	0	0	0	0	0	14.1759	14.1759	14.1759	14.1759	2	56	0	56	0.6	233	0	126	84	23.6128	1.64408	3.66598	9.65777	0	0	0	92.5556	0	0	61	0	23	233	70	108	0	0	57.6441	#NULL!	#NULL!	#NULL!	#NULL!	#NULL!	#NULL!	#NULL!	#NULL!	#NULL!	58	0
51	928	0	0	0	0	0	13.8713	13.8713	13.8713	13.8713	2	41	0	53	0.5	346	0	110	70	23.5556	2.35318	4.28884	8.35592	0	0	0	123.888	0	0	#NULL!	#NULL!	#NULL!	#NULL!	#NULL!	#NULL!	#NULL!	#NULL!	#NULL!	69	0	#NULL!	#NULL!	90	125	#NULL!	0	45.2888	#NULL!	#NULL!
60	929	1	1	0	1	0	1.76044	1.76044	1.76044	1.76044	1	76	0	47	1.2	180	1	160	90	17.6898	#NULL!	#NULL!	#NULL!	0	0	1	34.8148	1	0	#NULL!	#NULL!	#NULL!	#NULL!	#NULL!	#NULL!	#NULL!	#NULL!	#NULL!	#NULL!	#NULL!	#NULL!	#NULL!	#NULL!	#NULL!	#NULL!	#NULL!	#NULL!	#NULL!	#NULL!
62	930	0	0	0	0	0	13.833	13.833	13.833	13.833	2	36	0	49	0.5	214	0	110	60	20.3954	1.30116	4.30116	9.25873	0	0	0	120.322	0	0	64	0	20	161	65	105	0	0	37.3012	#NULL!	#NULL!	#NULL!	#NULL!	#NULL!	#NULL!	#NULL!	#NULL!	#NULL!	#NULL!	#NULL!
51	931	0	1	0	0	0	1.68515	1.68515	1.68515	1.68515	1	66	1	#NULL!	1	155	0	98	60	#NULL!	#NULL!	#NULL!	#NULL!	0	1	0	#NULL!	#NULL!	1	#NULL!	#NULL!	#NULL!	#NULL!	#NULL!	#NULL!	#NULL!	#NULL!	#NULL!	#NULL!	#NULL!	#NULL!	#NULL!	#NULL!	#NULL!	#NULL!	#NULL!	#NULL!	#NULL!	#NULL!
52	932	0	1	0	1	0	9.64545	9.64545	9.64545	9.64545	2	64	0	60	0.8	139	1	146	90	24.3418	2.01369	3.98494	9.01643	0	0	1	67.2917	0	0	#NULL!	#NULL!	#NULL!	#NULL!	#NULL!	#NULL!	#NULL!	#NULL!	#NULL!	78	0	23.1911	215	100	174	0	1	67.9849	#NULL!	#NULL!
104	933	0	0	0	0	0	13.5236	13.5236	13.5236	13.5236	1	45	0	60	1	137	0	96	40	24.0346	-59.0301	2.9603	9.01369	0	0	0	79.1667	0	0	60	0	24	188	66	100	0	0	-14.0301	60	0	20.9566	156	60	98	0	0	47.9603	63	0
55	934	0	0	0	0	0	13.5236	13.5236	13.5236	13.5236	2	47	0	80	0.5	130	1	150	100	33.2986	0.978097	2.94387	8.99452	0	0	1	175.667	0	0	78	0	33	132	96	158	0	1	47.9781	78	0	34.5758	194	92	146	0	1	49.9439	#NULL!	#NULL!
47	935	0	0	0	0	0	13.488	13.488	13.488	13.488	2	66	0	58	0.7	160	0	150	90	27.2096	1.93977	3.90828	7.93703	0	1	1	72.3849	0	0	71	0	27	274	79	130	0	1	67.9398	70	0	23.74	169	70	144	0	1	69.9083	#NULL!	#NULL!
66	937	0	0	0	0	0	13.488	13.488	13.488	13.488	2	58	0	50	0.8	164	0	105	60	22.5215	1.96167	#NULL!	8.98084	0	0	0	60.5035	0	0	57	0	22	179	70	90	0	0	59.9617	#NULL!	#NULL!	#NULL!	#NULL!	#NULL!	#NULL!	#NULL!	#NULL!	#NULL!	#NULL!	#NULL!
71	938	0	1	0	0	0	11.6468	11.6468	11.6468	11.6468	2	74	0	51	0.6	215	1	210	104	#NULL!	1.99726	3.90554	8.96167	0	1	1	66.2292	0	0	#NULL!	#NULL!	#NULL!	#NULL!	#NULL!	#NULL!	#NULL!	#NULL!	#NULL!	67	0	23.3893	#NULL!	100	192	#NULL!	1	77.9055	#NULL!	#NULL!
67	939	0	0	0	1	0	13.4853	4.92608	13.4853	13.4853	2	77	0	55	0.7	186	0	186	96	26.1593	0.978097	2.97536	8.95893	1	0	1	58.4375	1	0	60	0	26	232	110	230	1	1	77.9781	60	0	#NULL!	#NULL!	88	184	#NULL!	1	79.9754	#NULL!	#NULL!
66	941	0	0	0	0	0	13.488	13.488	13.488	13.488	2	62	0	63	0.6	199	0	138	88	24.6094	1.96715	3.95893	8.97536	0	0	1	96.6875	0	0	60	0	24	#NULL!	78	136	#NULL!	1	63.9671	#NULL!	#NULL!	#NULL!	#NULL!	#NULL!	#NULL!	#NULL!	#NULL!	#NULL!	#NULL!	#NULL!
81	943	0	0	0	0	0	13.488	13.488	13.488	13.488	1	49	1	60	0.8	152	0	124	86	21.0077	1.96715	4.00274	8.92197	0	0	0	94.7917	0	1	54	0	21	216	84	126	0	0	50.9671	#NULL!	#NULL!	#NULL!	#NULL!	#NULL!	#NULL!	#NULL!	#NULL!	#NULL!	#NULL!	#NULL!
68	944	0	0	0	0	0	13.488	13.488	13.488	13.488	1	40	1	51	0.7	171	0	120	78	20.9566	1.99726	3.90554	8.92471	0	0	0	101.19	0	1	65	0	20	184	80	152	0	1	41.9973	70	0	19.9219	190	80	110	1	0	43.9055	64	0
71	945	0	0	0	0	0	13.488	13.488	13.488	13.488	2	40	0	54	0.6	197	0	110	86	25.3331	1.99726	#NULL!	8.96167	0	0	0	106.25	0	0	78	0	25	221	64	106	0	0	41.9973	#NULL!	#NULL!	#NULL!	#NULL!	#NULL!	#NULL!	#NULL!	#NULL!	#NULL!	#NULL!	#NULL!
57	946	0	0	0	0	0	13.488	13.488	13.488	13.488	1	52	1	53	0.7	148	0	126	74	20.9644	1.96715	3.90281	8.90281	0	0	0	92.5397	0	1	63	0	20	193	90	140	0	1	53.9671	#NULL!	#NULL!	#NULL!	#NULL!	#NULL!	#NULL!	#NULL!	#NULL!	#NULL!	#NULL!	#NULL!
68	947	0	0	0	0	0	13.488	13.488	13.488	13.488	2	49	0	49	0.7	228	0	100	54	20.6612	1.91102	3.90281	7.95346	0	0	0	75.2014	0	0	60	0	20	243	60	100	0	0	50.911	80	0	#NULL!	#NULL!	58	110	#NULL!	0	52.9028	#NULL!	#NULL!
68	948	0	0	0	0	0	13.488	13.488	13.488	13.488	1	50	1	60	0.9	181	0	108	76	23.1473	1.96715	3.90554	8.92197	0	0	0	83.3333	0	1	66	0	23	#NULL!	60	120	#NULL!	0	51.9671	#NULL!	#NULL!	#NULL!	#NULL!	#NULL!	#NULL!	#NULL!	#NULL!	#NULL!	63	0
75	949	0	0	0	0	0	13.488	13.488	13.488	13.488	2	44	0	61	0.7	234	0	120	66	24.7475	1.96715	3.90554	7.99726	1	0	0	98.7619	0	0	72	0	24	#NULL!	70	120	#NULL!	0	45.9671	#NULL!	#NULL!	#NULL!	#NULL!	#NULL!	#NULL!	#NULL!	#NULL!	#NULL!	#NULL!	#NULL!
67	950	0	1	0	0	0	7.02601	7.02601	7.02601	7.02601	1	56	1	79	1	183	0	152	96	27.0169	0.880903	2.97262	#NULL!	1	0	1	92.1667	0	1	52	0	27	199	90	138	1	1	56.8809	#NULL!	#NULL!	#NULL!	#NULL!	#NULL!	#NULL!	#NULL!	#NULL!	#NULL!	#NULL!	#NULL!
60	951	0	0	0	0	0	13.4853	13.4853	13.4853	13.4853	2	64	0	58	0.6	284	0	156	96	24.7768	0.926078	2.97262	8.90281	0	0	1	86.7315	0	0	72	0	24	281	84	142	1	1	64.9261	#NULL!	#NULL!	#NULL!	#NULL!	#NULL!	#NULL!	#NULL!	#NULL!	#NULL!	#NULL!	#NULL!
64	954	0	0	0	0	0	13.4853	13.4853	13.4853	13.4853	1	38	0	76	0.8	131	0	126	70	24.5351	1.99179	#NULL!	#NULL!	0	0	0	134.583	0	0	#NULL!	#NULL!	#NULL!	#NULL!	#NULL!	#NULL!	#NULL!	#NULL!	#NULL!	#NULL!	#NULL!	#NULL!	#NULL!	#NULL!	#NULL!	#NULL!	#NULL!	#NULL!	#NULL!	#NULL!
71	955	0	0	0	0	0	13.4853	13.4853	13.4853	13.4853	2	36	0	53	0.6	168	0	124	74	24.1965	1.95346	3.90007	7.94251	0	0	0	108.454	0	0	71	0	24	182	78	128	0	0	37.9535	76	0	24.1965	134	88	120	0	0	39.9001	67	0
65	956	0	0	0	0	0	13.4853	13.4853	13.4853	13.4853	2	46	0	52	0.6	147	0	110	64	24.7325	1.9781	3.90007	7.95346	0	1	0	96.1759	0	0	66	0	24	164	50	100	0	0	47.9781	70	0	26.5239	180	80	120	0	0	49.9001	64	0
64	957	0	0	0	0	0	6.98631	6.98631	6.98631	6.98631	2	51	1	67	0.6	215	0	136	96	26.1719	1.96988	#NULL!	#NULL!	0	0	1	117.328	0	1	65	0	26	234	80	130	0	1	52.9699	#NULL!	#NULL!	#NULL!	#NULL!	#NULL!	#NULL!	#NULL!	#NULL!	#NULL!	#NULL!	#NULL!
70	958	0	0	0	0	0	13.4853	13.4853	13.4853	13.4853	2	57	1	59	0.6	145	0	110	64	25.8761	1.97262	#NULL!	#NULL!	0	1	0	96.353	0	1	56	0	25	157	68	106	0	0	58.9726	#NULL!	#NULL!	#NULL!	#NULL!	#NULL!	#NULL!	#NULL!	#NULL!	#NULL!	#NULL!	#NULL!
77	960	0	0	0	0	0	13.4853	13.4853	13.4853	13.4853	1	56	0	54	0.6	165	0	106	70	20.8325	#NULL!	3.95346	8.90281	#NULL!	0	0	105	0	0	#NULL!	#NULL!	#NULL!	#NULL!	#NULL!	#NULL!	#NULL!	#NULL!	#NULL!	52	0	19.8347	#NULL!	#NULL!	#NULL!	#NULL!	#NULL!	59.9535	#NULL!	#NULL!
58	961	0	0	0	0	0	13.4853	13.4853	13.4853	13.4853	2	53	0	43	0.7	173	0	148	80	21.0279	#NULL!	3.95346	#NULL!	0	0	1	63.0923	0	0	#NULL!	#NULL!	#NULL!	#NULL!	#NULL!	#NULL!	#NULL!	#NULL!	#NULL!	76	0	#NULL!	#NULL!	58	108	#NULL!	0	56.9535	#NULL!	#NULL!
61	962	0	1	0	0	0	1.82204	1.82204	1.82204	1.82204	1	47	1	58	0.7	105	1	154	98	21.5645	0.964408	#NULL!	#NULL!	0	0	1	107.024	0	1	80	0	21	112	116	150	0	1	47.9644	#NULL!	#NULL!	#NULL!	#NULL!	#NULL!	#NULL!	#NULL!	#NULL!	#NULL!	#NULL!	#NULL!
68	963	0	1	0	1	0	4.17659	4.17659	4.17659	4.17659	2	65	0	43	0.7	150	1	180	96	17.6693	1.95072	3.93703	#NULL!	1	0	1	54.3899	1	0	#NULL!	#NULL!	#NULL!	#NULL!	#NULL!	#NULL!	#NULL!	#NULL!	#NULL!	#NULL!	#NULL!	#NULL!	#NULL!	#NULL!	#NULL!	#NULL!	#NULL!	#NULL!	#NULL!	#NULL!
66	964	0	0	0	0	0	13.4853	13.4853	13.4853	13.4853	2	53	0	58	0.7	191	0	138	92	27.9707	1.95893	2.93429	7.96988	0	0	1	85.1012	0	0	62	0	27	243	88	142	0	1	54.9589	67	0	27.0062	282	80	134	0	1	55.9343	#NULL!	#NULL!
75	965	0	0	0	0	0	13.4853	13.4853	13.4853	13.4853	2	75	0	67	0.7	178	0	156	86	30.1788	0.956194	2.91102	8.91923	0	0	1	73.4474	0	0	63	0	30	187	110	148	0	1	75.9562	74	0	24.4444	178	60	120	0	0	77.911	#NULL!	#NULL!
50	966	0	0	0	0	0	13.4853	13.4853	13.4853	13.4853	2	40	0	59	0.5	165	0	105	60	25.204	2.31485	3.90554	8.92471	0	0	0	139.306	0	0	64	0	25	182	70	100	0	0	42.3149	66	0	26.2985	#NULL!	60	100	#NULL!	0	43.9055	68	0
68	967	0	0	0	0	0	13.4853	13.4853	13.4853	13.4853	1	45	1	55	0.9	127	0	100	60	22.0317	1.98631	3.90281	8.91923	1	0	0	80.6327	0	1	#NULL!	#NULL!	#NULL!	#NULL!	#NULL!	#NULL!	#NULL!	#NULL!	#NULL!	70	0	#NULL!	#NULL!	80	110	#NULL!	0	48.9028	#NULL!	#NULL!
68	968	0	0	0	0	0	13.4853	13.4853	13.4853	13.4853	1	53	1	72	0.8	220	0	124	80	#NULL!	1.96988	3.95346	8.90007	1	0	0	108.75	0	1	#NULL!	#NULL!	#NULL!	#NULL!	#NULL!	#NULL!	#NULL!	#NULL!	#NULL!	#NULL!	#NULL!	#NULL!	#NULL!	#NULL!	#NULL!	#NULL!	#NULL!	#NULL!	66	0
68	969	0	0	0	0	0	13.4853	13.4853	13.4853	13.4853	2	43	0	56	0.7	216	0	110	70	24.5603	#NULL!	3.95346	8.90007	1	0	0	91.6111	0	0	#NULL!	#NULL!	#NULL!	#NULL!	#NULL!	#NULL!	#NULL!	#NULL!	#NULL!	#NULL!	#NULL!	#NULL!	#NULL!	#NULL!	#NULL!	#NULL!	#NULL!	#NULL!	#NULL!	#NULL!
41	970	0	0	0	0	0	13.4853	13.4853	13.4853	13.4853	1	60	1	82	0.9	214	0	126	90	28.3737	1.9781	3.94524	8.96441	0	0	0	101.235	0	1	79	0	28	#NULL!	88	124	#NULL!	0	61.9781	67	0	30.4834	238	80	130	1	1	63.9452	#NULL!	#NULL!
61	971	0	0	0	0	0	13.4853	13.4853	13.4853	13.4853	1	47	0	60	0.9	139	0	120	80	25.6312	1.95346	#NULL!	8.93977	0	0	0	86.1111	0	0	60	0	25	142	94	134	0	1	48.9535	#NULL!	#NULL!	#NULL!	#NULL!	#NULL!	#NULL!	#NULL!	#NULL!	#NULL!	#NULL!	#NULL!
85	972	0	0	0	0	0	13.4853	13.4853	13.4853	13.4853	1	42	0	64	0.9	215	0	120	75	25	1.95619	#NULL!	7.99726	0	0	0	96.7901	0	0	76	0	25	235	88	128	0	0	43.9562	#NULL!	#NULL!	#NULL!	#NULL!	#NULL!	#NULL!	#NULL!	#NULL!	#NULL!	#NULL!	#NULL!
52	973	0	0	0	0	0	13.4853	13.4853	13.4853	13.4853	2	36	0	64	0.6	187	0	112	62	26.986	1.95619	#NULL!	7.99726	0	1	0	130.963	0	0	65	0	26	214	60	104	0	0	37.9562	#NULL!	#NULL!	#NULL!	#NULL!	#NULL!	#NULL!	#NULL!	#NULL!	#NULL!	65	0
62	974	0	0	0	0	0	13.4825	13.4825	13.4825	13.4825	2	38	0	63	0.6	163	0	118	76	28.3771	1.96167	3.89733	8.89733	0	0	0	126.438	0	0	68	0	28	237	80	124	0	0	39.9617	#NULL!	#NULL!	#NULL!	#NULL!	#NULL!	#NULL!	#NULL!	#NULL!	#NULL!	71	0
75	975	0	0	0	0	0	13.4825	13.4825	13.4825	13.4825	1	60	1	60	0.8	130	0	130	70	22.3081	1.96988	3.90828	8.95619	0	0	1	83.3333	0	1	50	0	22	146	72	132	0	1	61.9699	60	0	25.3444	148	70	120	0	0	63.9083	#NULL!	#NULL!
59	976	0	0	0	0	0	13.5072	13.5072	13.5072	13.5072	1	49	1	57	0.6	177	0	168	110	25.6745	2	3.92197	8.92197	0	0	1	120.069	0	1	100	0	25	290	88	140	0	1	51	90	0	26.4024	239	110	150	0	1	52.922	#NULL!	#NULL!
62	977	0	1	0	0	0	6.23135	6.23135	6.23135	6.23135	2	41	0	60	0.7	158	0	120	80	33.415	1.95893	3.89733	#NULL!	0	0	0	100.179	0	0	76	0	33	225	78	118	0	0	42.9589	66	0	28.9597	205	90	130	0	1	44.8973	#NULL!	#NULL!
76	978	0	0	0	0	0	13.4853	13.4853	13.4853	13.4853	1	79	2	42	0.7	206	0	114	72	19.9762	1.95346	3.90007	7.92608	1	0	0	50.8333	1	1	51	0	19	191	70	142	1	1	80.9535	#NULL!	#NULL!	#NULL!	#NULL!	#NULL!	#NULL!	#NULL!	#NULL!	#NULL!	49	0
71	979	0	1	0	0	0	12.9343	12.9343	12.9343	12.9343	2	77	0	55	1	195	1	170	70	24.4444	0.947981	2.98631	8.88638	1	0	1	40.9062	1	0	88	0	24	246	78	156	1	1	77.948	83	0	27.9267	245	80	160	1	1	79.9863	88	0
71	980	0	0	0	0	0	13.4825	13.4825	13.4825	13.4825	1	45	1	53	0.9	198	0	126	80	21.7784	1.98905	3.89733	8.9165	0	0	0	77.7006	0	1	#NULL!	#NULL!	#NULL!	#NULL!	#NULL!	#NULL!	#NULL!	#NULL!	#NULL!	#NULL!	#NULL!	#NULL!	#NULL!	#NULL!	#NULL!	#NULL!	#NULL!	#NULL!	#NULL!	#NULL!
75	981	0	0	0	0	0	13.4825	13.4825	13.4825	13.4825	2	36	0	59	0.6	201	0	142	98	25.204	1.96441	3.89459	7.93703	0	0	1	120.731	0	0	81	0	25	281	88	138	0	1	37.9644	67	0	22.8545	227	78	138	0	1	39.8946	#NULL!	#NULL!
74	982	0	0	0	0	0	13.4825	13.4825	13.4825	13.4825	1	58	0	77	0.8	139	0	142	84	31.2386	2.31211	2.90007	8.92882	0	0	1	109.618	0	0	66	0	31	170	88	142	0	1	60.3121	84	0	32.4622	194	80	120	0	0	60.9001	73	0
68	983	0	0	0	0	0	13.4825	13.4825	13.4825	13.4825	1	53	1	51	0.9	152	0	112	68	17.8565	1.96441	3.95072	#NULL!	0	0	0	68.4722	0	1	#NULL!	#NULL!	#NULL!	#NULL!	#NULL!	#NULL!	#NULL!	#NULL!	#NULL!	64	0	#NULL!	#NULL!	#NULL!	#NULL!	#NULL!	#NULL!	56.9507	#NULL!	#NULL!
94	984	0	0	0	0	0	13.4825	13.4825	13.4825	13.4825	2	48	0	50	0.6	198	0	128	76	22.2222	1.96441	3.90007	8.95072	0	0	0	90.5093	0	0	#NULL!	#NULL!	#NULL!	#NULL!	#NULL!	#NULL!	#NULL!	#NULL!	#NULL!	78	0	#NULL!	#NULL!	90	130	#NULL!	1	51.9001	#NULL!	#NULL!
82	985	0	0	0	0	0	13.4825	13.4825	13.4825	13.4825	2	50	0	50	0.6	130	0	112	72	21.6413	1.98357	3.92608	8.96167	0	0	0	88.5417	0	0	61	0	21	#NULL!	64	92	#NULL!	0	51.9836	57	0	#NULL!	153	64	104	0	0	53.9261	67	0
62	986	0	0	0	0	0	13.4825	13.4825	13.4825	13.4825	1	56	1	69	0.9	226	1	166	96	25.6544	#NULL!	#NULL!	#NULL!	1	1	1	89.4444	0	1	#NULL!	#NULL!	#NULL!	#NULL!	#NULL!	#NULL!	#NULL!	#NULL!	#NULL!	#NULL!	#NULL!	#NULL!	#NULL!	#NULL!	#NULL!	#NULL!	#NULL!	#NULL!	#NULL!	#NULL!
64	987	0	1	0	0	0	9.69199	9.69199	9.69199	9.69199	1	76	1	57	0.7	219	0	166	92	22.8329	1.96441	3.95072	8.90007	0	0	1	72.381	0	1	#NULL!	#NULL!	#NULL!	#NULL!	#NULL!	#NULL!	#NULL!	#NULL!	#NULL!	80	0	#NULL!	#NULL!	#NULL!	#NULL!	#NULL!	#NULL!	79.9507	#NULL!	#NULL!
65	988	0	0	0	0	0	13.4825	13.4825	13.4825	13.4825	1	57	1	70	1	148	0	124	86	25.0995	1.98357	#NULL!	8.96167	0	0	0	80.6944	0	1	55	0	25	#NULL!	86	140	#NULL!	1	58.9836	#NULL!	#NULL!	#NULL!	#NULL!	#NULL!	#NULL!	#NULL!	#NULL!	#NULL!	#NULL!	#NULL!
53	1101	0	0	0	0	0	14.6181	14.6181	14.6181	14.6181	1	60	1	80	1.1	185	1	118	76	31.25	#NULL!	5.13279	10.13	0	0	0	80.8081	0	1	#NULL!	#NULL!	#NULL!	#NULL!	#NULL!	#NULL!	#NULL!	#NULL!	#NULL!	#NULL!	#NULL!	#NULL!	#NULL!	#NULL!	#NULL!	#NULL!	#NULL!	#NULL!	#NULL!	#NULL!
67	1102	0	1	0	0	0	13.6605	13.6605	13.6605	13.6605	1	80	0	66	1.2	153	0	120	68	24.2424	2.99179	3.98631	9.98631	0	0	0	45.8333	1	0	62	0	24	203	85	130	0	1	82.9918	60	0	23.1405	152	68	126	0	0	83.9863	61	0
61	1103	0	0	0	0	0	14.5743	14.5743	14.5743	14.5743	2	39	0	51	0.7	250	0	110	70	21.7865	2.0835	#NULL!	#NULL!	0	0	0	86.872	0	0	72	0	21	188	64	100	0	0	41.0835	#NULL!	#NULL!	#NULL!	#NULL!	#NULL!	#NULL!	#NULL!	#NULL!	#NULL!	#NULL!	#NULL!
69	1104	0	0	0	0	0	14.4045	14.4045	14.4045	14.4045	2	59	0	52	0.7	149	1	165	95	22.806	1.78645	3.87817	9.85352	0	0	1	71.0357	0	0	54	0	22	120	92	188	0	1	60.7864	54	0	24.064	118	94	166	0	1	62.8782	55	0
45	1105	0	1	0	1	0	13.1561	13.1561	13.1561	13.1561	1	56	0	46	0.9	212	0	132	76	18.662	1.95072	4.0397	9.98357	0	0	1	59.6296	1	0	62	0	18	206	78	114	1	0	57.9507	#NULL!	#NULL!	#NULL!	#NULL!	#NULL!	#NULL!	#NULL!	#NULL!	#NULL!	#NULL!	#NULL!
55	1106	0	0	0	0	0	14.5688	14.5688	14.5688	14.5688	2	54	0	63	0.8	238	0	124	80	24.6094	1.95072	4.0178	10.0178	1	0	0	79.9531	0	0	96	0	24	206	80	118	1	0	55.9507	90	0	25.3906	220	70	118	1	0	58.0178	93	0
69	1107	0	0	0	0	0	14.5688	14.5688	14.5688	14.5688	1	58	1	61	1	238	0	120	60	22.1367	2.00958	4.0178	10.0178	0	0	0	69.4722	0	1	56	0	22	224	50	106	1	0	60.0096	57	0	25.3391	252	56	100	0	0	62.0178	#NULL!	#NULL!
63	1108	0	1	0	1	0	13.8973	13.8973	13.8973	13.8973	1	76	2	56	0.7	200	0	184	98	22.151	#NULL!	4.9781	9.97536	0	0	1	71.1111	0	1	#NULL!	#NULL!	#NULL!	#NULL!	#NULL!	#NULL!	#NULL!	#NULL!	#NULL!	50	0	24.2439	#NULL!	90	160	#NULL!	1	80.9781	63	0
59	1109	0	1	0	0	1	14.2875	14.2875	14.2875	14.2875	2	65	0	54	0.9	191	0	118	76	24	2.04517	4.0835	9.00958	0	0	0	53.125	1	0	96	0	24	168	80	118	0	0	67.0452	80	0	26.0226	190	90	146	0	1	69.0835	94	0
52	1110	0	0	0	0	0	14.5633	14.5633	14.5633	14.5633	2	63	0	51	1.1	242	0	136	77	20.6905	2.07255	4.06434	#NULL!	0	0	1	42.1458	1	0	60	0	20	162	88	136	0	1	65.0726	88	0	25.5661	211	76	130	0	1	67.0643	#NULL!	#NULL!
59	1111	0	0	0	0	0	14.5633	14.5633	14.5633	14.5633	1	66	0	55	0.9	195	0	120	78	20.4491	3.02053	4.0835	#NULL!	0	0	0	62.8086	0	0	60	0	20	200	70	110	0	0	69.0205	71	0	21.4844	204	78	130	0	1	70.0835	#NULL!	#NULL!
58	1112	0	0	0	0	0	14.5565	14.5565	14.5565	14.5565	2	55	1	53	0.7	234	0	110	70	21.7784	1.95483	#NULL!	9.0219	0	0	0	75.9772	0	1	56	0	21	218	60	102	0	0	56.9548	#NULL!	#NULL!	#NULL!	#NULL!	#NULL!	#NULL!	#NULL!	#NULL!	#NULL!	56	0
58	1113	0	0	0	0	0	14.5537	14.5537	14.5537	14.5537	1	47	1	70	1	146	1	120	75	26.3465	1.99452	5.04381	10.0192	0	0	0	90.4167	0	1	57	0	26	128	82	128	0	0	48.9945	#NULL!	#NULL!	#NULL!	#NULL!	#NULL!	#NULL!	#NULL!	#NULL!	#NULL!	54	0
66	1114	0	0	0	0	0	14.551	14.551	14.551	14.551	1	49	1	63	1.1	233	0	120	84	22.8625	1.99452	4.02464	9.00548	0	0	0	72.3864	0	1	60	0	22	193	88	130	0	1	50.9945	67	0	23.1405	214	86	128	0	0	53.0246	76	0
67	1115	0	0	0	0	0	14.5483	14.5483	14.5483	14.5483	2	60	0	60	0.8	220	0	108	68	27.0258	2.05749	4.00548	9.96304	0	0	0	70.8333	0	0	65	0	27	161	70	114	0	0	62.0575	58	0	27.2096	218	70	110	0	0	64.0055	63	0
70	1116	0	1	0	0	0	8.88227	8.88227	8.88227	8.88227	1	57	1	76	1.1	185	1	114	80	24.5351	1.98357	4.01095	#NULL!	0	0	0	79.6465	0	1	67	0	24	171	88	136	0	1	58.9836	87	0	30.3233	201	94	158	0	1	61.011	#NULL!	#NULL!
78	1117	0	0	0	0	0	14.5346	14.5346	14.5346	14.5346	2	42	0	47	0.8	262	0	98	70	19.0677	2.01369	3.96578	8.94935	0	0	0	67.9705	0	0	62	0	19	233	72	106	0	0	44.0137	56	0	22.5161	257	68	110	0	0	45.9658	58	0
63	1118	0	0	0	0	0	14.5346	14.5346	14.5346	14.5346	2	54	0	46	1	156	1	178	94	21.0007	1.97536	3.96578	9.93566	0	0	1	46.7028	1	0	64	0	21	154	92	162	0	1	55.9754	66	0	23.9621	211	84	128	0	0	57.9658	57	0
77	1119	0	0	0	0	0	14.5346	14.5346	14.5346	14.5346	2	54	0	51	0.9	253	0	116	86	22.6667	2.01369	4.01095	8.98905	0	0	0	57.5324	1	0	72	0	22	239	84	116	0	0	56.0137	#NULL!	#NULL!	#NULL!	#NULL!	#NULL!	#NULL!	#NULL!	#NULL!	#NULL!	69	0
60	1120	0	0	0	0	0	14.5236	14.5236	14.5236	14.5236	1	51	0	52	0.8	189	1	110	80	21.9261	1.97262	#NULL!	#NULL!	0	0	0	80.3472	0	0	56	0	21	167	74	114	0	0	52.9726	#NULL!	#NULL!	#NULL!	#NULL!	#NULL!	#NULL!	#NULL!	#NULL!	#NULL!	#NULL!	#NULL!
82	1121	0	0	0	0	0	14.5236	14.5236	14.5236	14.5236	1	53	2	51	0.9	163	0	136	84	20.1733	3.01643	5.00821	9.92197	0	0	1	68.4722	0	1	66	0	20	166	82	150	0	1	56.0164	60	0	19.2894	142	75	115	0	0	58.0082	65	0
65	1122	0	0	0	0	0	14.5236	14.5236	14.5236	14.5236	2	46	0	49	0.6	139	0	108	68	20.6612	3.01643	5.00821	9.92197	0	0	0	90.6273	0	0	86	0	20	156	70	126	0	0	49.0164	#NULL!	#NULL!	#NULL!	#NULL!	#NULL!	#NULL!	#NULL!	#NULL!	#NULL!	61	0
67	1123	0	0	0	0	0	14.6797	14.6797	14.6797	14.6797	1	38	1	57	1.1	231	0	118	55	20.9366	2.16153	#NULL!	10.1615	0	0	0	73.4091	0	1	64	0	20	213	68	102	0	0	40.1615	#NULL!	#NULL!	#NULL!	#NULL!	#NULL!	#NULL!	#NULL!	#NULL!	#NULL!	78	0
65	1124	0	0	0	0	0	14.6797	14.6797	14.6797	14.6797	2	47	0	62	0.8	291	0	120	80	25.4767	3.10267	5.09446	9.1588	0	0	0	85.0885	0	0	68	0	25	235	84	114	0	0	50.1027	72	0	#NULL!	#NULL!	72	110	#NULL!	0	52.0945	#NULL!	#NULL!
56	1125	0	0	0	0	0	14.488	14.488	14.488	14.488	1	60	1	52	1.1	242	0	142	74	21.6441	1.96988	#NULL!	9.9165	0	0	1	52.5253	1	1	60	0	21	234	76	150	0	1	61.9699	#NULL!	#NULL!	#NULL!	#NULL!	#NULL!	#NULL!	#NULL!	#NULL!	#NULL!	#NULL!	#NULL!
65	1126	0	1	0	0	1	10.4634	10.4634	6.92882	10.4634	1	46	2	71	0.9	195	0	110	80	25.7657	1.96988	#NULL!	9.91376	0	0	0	102.994	0	1	56	0	25	159	70	104	0	0	47.9699	#NULL!	#NULL!	#NULL!	#NULL!	#NULL!	#NULL!	#NULL!	#NULL!	#NULL!	#NULL!	#NULL!
65	1127	0	0	0	0	0	14.488	14.488	14.488	14.488	2	50	0	56	0.8	219	0	146	88	24.5603	1.97536	4.89733	#NULL!	0	0	1	74.375	0	0	60	0	24	209	80	120	0	0	51.9754	#NULL!	#NULL!	#NULL!	#NULL!	#NULL!	#NULL!	#NULL!	#NULL!	#NULL!	#NULL!	#NULL!
62	1128	0	0	0	0	0	14.4853	14.4853	14.4853	14.4853	2	60	0	39	0.6	182	0	106	72	18.8079	1.92608	3.93429	#NULL!	0	0	0	61.3889	0	0	72	0	18	196	75	114	0	0	61.9261	73	0	18.3256	192	64	108	0	0	63.9343	#NULL!	#NULL!
72	1129	0	0	0	0	1	14.1732	14.1732	6.61396	14.1732	1	64	1	51	0.9	228	0	112	74	18.5078	1.65777	3.62765	8.62765	0	0	0	59.8148	1	1	60	0	18	173	76	122	0	0	65.6578	60	0	18.4425	200	40	90	0	0	67.6277	63	0
60	1130	0	0	0	0	0	13.9083	13.9083	13.9083	13.9083	2	36	0	71	0.6	187	0	100	70	27.0538	#NULL!	4.32033	8.41752	0	0	0	145.287	0	0	#NULL!	#NULL!	#NULL!	#NULL!	#NULL!	#NULL!	#NULL!	#NULL!	#NULL!	#NULL!	#NULL!	#NULL!	#NULL!	#NULL!	#NULL!	#NULL!	#NULL!	#NULL!	#NULL!	#NULL!
70	1131	0	0	0	0	0	13.8713	13.8713	13.8713	13.8713	1	50	1	58	0.7	236	0	120	80	20.7967	2.30801	#NULL!	#NULL!	0	0	0	103.571	0	1	67	0	20	#NULL!	70	120	#NULL!	0	52.308	#NULL!	#NULL!	#NULL!	#NULL!	#NULL!	#NULL!	#NULL!	#NULL!	#NULL!	#NULL!	#NULL!
81	1132	0	0	0	0	0	14.6769	14.6769	14.6769	14.6769	2	36	0	60	0.6	241	0	120	88	24.3418	3.11362	#NULL!	#NULL!	0	0	0	122.778	0	0	77	0	24	183	88	120	0	0	39.1136	#NULL!	#NULL!	#NULL!	#NULL!	#NULL!	#NULL!	#NULL!	#NULL!	#NULL!	#NULL!	#NULL!
58	1133	0	1	0	1	0	8.68241	8.68241	8.68241	8.68241	2	73	0	54	0.7	276	0	130	76	24.3232	3.11362	5.08898	#NULL!	0	1	1	61.0179	0	0	69	0	24	#NULL!	68	130	#NULL!	1	76.1136	76	0	#NULL!	#NULL!	80	130	#NULL!	1	78.089	#NULL!	#NULL!
67	1134	0	1	1	0	0	0.0219028	0.0219028	0.0219028	0.0219028	2	79	0	45	1	244	0	160	100	21.1109	#NULL!	#NULL!	#NULL!	0	0	1	32.4062	1	0	#NULL!	#NULL!	#NULL!	#NULL!	#NULL!	#NULL!	#NULL!	#NULL!	#NULL!	#NULL!	#NULL!	#NULL!	#NULL!	#NULL!	#NULL!	#NULL!	#NULL!	#NULL!	#NULL!	#NULL!
80	1135	0	0	0	0	0	13.8686	13.8686	13.8686	13.8686	1	57	1	57	0.9	228	0	120	80	19.4932	2.29706	4.27789	9.26968	1	0	0	73.0093	0	1	57	0	19	162	64	124	0	0	59.2971	66	0	18.4672	144	90	115	0	0	61.2779	66	0
56	1136	0	0	0	0	0	13.8686	13.8686	13.8686	13.8686	1	58	1	56	0.8	234	0	130	84	21.0772	2.3258	4.35866	9.31759	0	0	1	79.7222	0	1	84	0	21	#NULL!	80	140	#NULL!	1	60.3258	#NULL!	#NULL!	#NULL!	#NULL!	#NULL!	#NULL!	#NULL!	#NULL!	#NULL!	#NULL!	#NULL!
61	1137	0	0	0	0	0	13.8686	13.8686	13.8686	13.8686	2	50	0	49	0.5	283	0	100	70	20.1348	2.3258	4.3614	8.32854	0	0	0	104.125	0	0	60	0	20	#NULL!	60	100	#NULL!	0	52.3258	#NULL!	#NULL!	#NULL!	#NULL!	#NULL!	#NULL!	#NULL!	#NULL!	#NULL!	67	0
63	1138	0	0	0	0	0	13.718	13.718	13.718	13.718	2	48	0	42	0.4	154	0	115	70	18.9181	#NULL!	4.21629	9.20808	0	0	0	114.042	0	0	#NULL!	#NULL!	#NULL!	#NULL!	#NULL!	#NULL!	#NULL!	#NULL!	#NULL!	65	0	20	192	90	124	0	0	52.2163	73	0
75	1158	0	1	0	0	0	4.52772	4.52772	4.52772	4.52772	1	78	1	61	0.9	210	0	114	78	22.4059	1.90828	3.90007	#NULL!	0	1	0	58.3642	1	1	76	0	22	213	84	147	0	1	79.9083	80	0	#NULL!	#NULL!	80	110	#NULL!	0	81.9001	#NULL!	#NULL!
63	1159	0	0	0	0	0	13.488	13.488	13.488	13.488	1	55	1	64	0.8	151	0	104	80	24.3865	0.878166	3.90281	#NULL!	0	0	0	94.4444	0	1	#NULL!	#NULL!	#NULL!	#NULL!	#NULL!	#NULL!	#NULL!	#NULL!	#NULL!	70	0	26.398	196	80	110	0	0	58.9028	#NULL!	#NULL!
61	1160	0	0	0	0	0	13.488	13.488	13.488	13.488	2	52	0	46	0.6	129	0	120	88	19.6506	1.93977	3.90007	8	0	0	0	79.6481	0	0	64	0	19	#NULL!	82	124	#NULL!	0	53.9398	65	0	#NULL!	#NULL!	90	120	#NULL!	0	55.9001	60	0
46	1161	0	0	0	0	0	13.488	13.488	13.488	13.488	2	40	0	45	0.7	148	0	106	70	20	#NULL!	#NULL!	8.91376	0	0	0	75.8929	0	0	#NULL!	#NULL!	#NULL!	#NULL!	#NULL!	#NULL!	#NULL!	#NULL!	#NULL!	#NULL!	#NULL!	#NULL!	#NULL!	#NULL!	#NULL!	#NULL!	#NULL!	#NULL!	#NULL!	#NULL!
63	1162	0	1	0	1	0	6.33402	6.33402	6.33402	6.33402	2	79	0	59	0.9	249	1	108	78	25.204	#NULL!	#NULL!	#NULL!	1	0	0	47.2091	1	0	#NULL!	#NULL!	#NULL!	#NULL!	#NULL!	#NULL!	#NULL!	#NULL!	#NULL!	#NULL!	#NULL!	#NULL!	#NULL!	#NULL!	#NULL!	#NULL!	#NULL!	#NULL!	#NULL!	#NULL!
62	1163	0	0	0	0	0	13.488	13.488	13.488	13.488	1	51	1	71	0.7	154	0	108	78	23.7228	1.92471	#NULL!	#NULL!	0	0	0	125.377	0	1	60	0	23	#NULL!	60	110	#NULL!	0	52.9247	#NULL!	#NULL!	#NULL!	#NULL!	#NULL!	#NULL!	#NULL!	#NULL!	#NULL!	#NULL!	#NULL!
59	1164	1	1	0	0	0	9.37988	9.37988	9.37988	9.37988	2	77	0	63	0.8	205	0	106	68	25.8876	1.92471	3.90281	8.93977	0	0	0	58.5703	1	0	82	0	25	#NULL!	66	108	#NULL!	0	78.9247	70	0	#NULL!	#NULL!	68	122	#NULL!	0	80.9028	#NULL!	#NULL!
63	1165	0	1	0	0	1	3.54141	3.54141	3.54141	3.54141	1	63	1	65	1.1	189	0	102	68	23.8751	1.92471	#NULL!	#NULL!	0	0	0	63.1944	0	1	68	0	23	#NULL!	66	106	#NULL!	0	64.9247	#NULL!	#NULL!	#NULL!	#NULL!	#NULL!	#NULL!	#NULL!	#NULL!	#NULL!	#NULL!	#NULL!
70	1167	0	0	0	0	0	13.488	13.488	13.488	13.488	2	44	0	50	0.7	197	0	144	90	21.0828	0.869952	#NULL!	7.94251	0	0	1	80.9524	0	0	68	0	21	202	80	108	0	0	44.87	#NULL!	#NULL!	#NULL!	#NULL!	#NULL!	#NULL!	#NULL!	#NULL!	#NULL!	53	0
63	1168	0	1	0	0	1	5.91923	5.91923	5.91923	5.91923	1	77	0	57	1.1	142	0	140	78	22.2656	1.93155	3.90281	#NULL!	0	0	1	45.3409	1	0	68	0	22	#NULL!	84	124	#NULL!	0	78.9316	66	0	#NULL!	#NULL!	70	150	#NULL!	1	80.9028	#NULL!	#NULL!
70	1169	0	0	0	0	0	13.488	13.488	13.488	13.488	2	43	0	52	0.6	166	0	156	96	24.064	1.93429	3.90281	7.94251	0	0	1	99.2454	0	0	72	0	24	221	82	124	0	0	44.9343	66	0	24.064	204	90	120	0	0	46.9028	#NULL!	#NULL!
97	1170	0	1	0	0	1	4.86995	4.86995	4.86995	4.86995	2	60	0	50	0.8	162	0	145	78	23.1385	0.975359	3.00548	#NULL!	0	0	1	59.0278	1	0	112	1	23	203	76	114	1	0	60.9754	93	0	22.8269	212	78	150	0	1	63.0055	#NULL!	#NULL!
50	1172	0	1	0	0	1	1.54415	1.54415	1.54415	1.54415	1	74	1	52	0.8	214	0	124	64	20.83	#NULL!	#NULL!	#NULL!	0	0	0	59.5833	1	1	#NULL!	#NULL!	#NULL!	#NULL!	#NULL!	#NULL!	#NULL!	#NULL!	#NULL!	#NULL!	#NULL!	#NULL!	#NULL!	#NULL!	#NULL!	#NULL!	#NULL!	#NULL!	#NULL!	#NULL!
58	1175	0	0	0	0	0	13.4853	13.4853	13.4853	13.4853	2	51	0	52	0.6	181	0	160	102	23.1111	1.95346	3.89459	8.95346	0	0	1	91.0602	0	0	65	0	23	213	90	130	0	1	52.9535	64	0	24.4444	195	84	146	0	1	54.8946	83	0
60	1176	0	0	0	0	0	13.4853	13.4853	13.4853	13.4853	2	37	0	52	0.5	102	0	110	82	23.4224	2.31485	3.90007	#NULL!	0	1	0	126.461	0	0	84	1	23	126	70	110	0	0	39.3149	#NULL!	#NULL!	#NULL!	#NULL!	#NULL!	#NULL!	#NULL!	#NULL!	#NULL!	#NULL!	#NULL!
76	1177	0	0	0	0	0	13.4853	13.4853	13.4853	13.4853	2	40	0	44	0.9	177	0	112	66	19.0443	1.93703	3.90007	#NULL!	0	0	0	57.716	1	0	60	0	19	191	62	82	0	0	41.937	90	0	19.6936	192	70	110	1	0	43.9001	#NULL!	#NULL!
70	1178	0	0	0	0	1	13.4853	13.4853	6.92608	13.4853	2	46	0	44	0.7	134	0	120	80	17.4044	1.90007	3.90007	#NULL!	0	0	0	69.754	0	0	68	0	17	128	74	110	0	0	47.9001	69	0	17.7462	124	60	100	0	0	49.9001	#NULL!	#NULL!
78	1179	0	0	0	0	0	13.4853	13.4853	13.4853	13.4853	2	49	0	53	0.7	116	0	132	78	20.4467	1.94798	3.90007	7.93703	0	0	1	81.3403	0	0	68	0	20	159	74	120	0	0	50.948	80	0	18.4804	160	84	130	0	1	52.9001	68	0
58	1180	0	0	0	0	0	13.4853	13.4853	13.4853	13.4853	2	40	0	41	0.7	149	0	114	80	16.6335	1.90007	3.90007	7.93703	0	0	0	69.1468	0	0	68	0	16	136	66	98	0	0	41.9001	96	0	16.8475	136	70	105	0	0	43.9001	86	0
68	1181	0	0	0	0	0	13.4853	13.4853	13.4853	13.4853	2	36	2	#NULL!	0.6	130	0	130	88	#NULL!	1.93703	3.90828	8.98084	1	0	1	#NULL!	#NULL!	1	88	0	#NULL!	138	90	120	1	0	37.937	84	0	39.2471	136	95	140	1	1	39.9083	#NULL!	#NULL!
69	1182	0	0	0	0	0	13.4825	13.4825	13.4825	13.4825	2	42	0	57	0.6	139	0	146	90	24.3496	1.68378	3.91102	7.93429	0	1	1	109.91	0	0	68	0	24	154	70	110	0	0	43.6838	75	0	24.6711	141	78	120	0	0	45.911	78	0
58	1251	0	0	0	0	0	14.5934	14.5934	14.5934	14.5934	1	50	1	60	1.2	200	0	105	60	22.0386	2.00548	4.03012	10.0274	0	1	0	62.5	0	1	64	0	22	176	62	98	0	0	52.0055	67	0	22.3081	213	58	102	0	0	54.0301	64	0
55	1252	0	0	0	0	0	14.5934	14.5934	14.5934	14.5934	2	60	0	68	0.6	163	1	130	86	27.2392	2.00548	4.03422	10.0862	1	1	1	107.037	0	0	60	0	27	176	78	136	1	1	62.0055	70	0	26.7759	238	76	114	1	0	64.0342	#NULL!	#NULL!
77	1253	0	0	0	0	0	14.5934	14.5934	14.5934	14.5934	1	40	0	76	1.1	154	0	120	80	28.6048	2	4.09719	9.10541	0	1	0	95.9596	0	0	81	0	28	191	82	120	1	0	42	66	0	30.863	219	78	128	0	0	44.0972	#NULL!	#NULL!
71	1254	0	0	0	0	0	14.5934	14.5934	14.5934	14.5934	1	59	1	64	1.1	181	0	135	70	23.7954	1.98084	4.09446	9.09172	1	0	1	65.4545	0	1	#NULL!	#NULL!	#NULL!	#NULL!	#NULL!	#NULL!	#NULL!	#NULL!	#NULL!	71	0	24.0882	224	76	136	1	1	63.0945	#NULL!	#NULL!
62	1255	0	0	0	0	0	14.5934	14.5934	14.5934	14.5934	2	54	0	50	0.8	236	0	110	76	20.8117	1.9781	4.10267	9.09172	0	1	0	63.4549	0	0	76	0	20	213	60	94	0	0	55.9781	76	0	23.0681	216	70	130	0	1	58.1027	61	0
55	1256	0	0	0	0	0	14.5934	14.5934	14.5934	14.5934	2	44	0	55	1	200	1	138	92	25.1096	1.97536	4.07255	#NULL!	0	1	1	62.3333	0	0	80	0	25	230	94	146	0	1	45.9754	#NULL!	#NULL!	#NULL!	#NULL!	#NULL!	#NULL!	#NULL!	#NULL!	#NULL!	#NULL!	#NULL!
60	1257	0	0	0	0	0	14.5934	14.5934	14.5934	14.5934	1	56	1	50	0.8	183	0	110	58	20.5457	2.10541	4.07803	10.0972	0	0	0	72.9167	0	1	75	0	20	183	60	102	0	0	58.1054	73	0	24.4546	202	58	104	0	0	60.078	#NULL!	#NULL!
60	1258	0	0	0	0	0	14.5934	14.5934	14.5934	14.5934	2	86	1	33	0.7	226	0	118	70	14.2832	#NULL!	#NULL!	#NULL!	0	1	0	30.0536	1	1	#NULL!	#NULL!	#NULL!	#NULL!	#NULL!	#NULL!	#NULL!	#NULL!	#NULL!	#NULL!	#NULL!	#NULL!	#NULL!	#NULL!	#NULL!	#NULL!	#NULL!	#NULL!	#NULL!	#NULL!
61	1259	0	0	0	0	0	14.6879	14.6879	14.6879	14.6879	2	62	0	58	#NULL!	#NULL!	0	136	80	22.9421	3.16153	5.12183	10.1752	#NULL!	0	1	#NULL!	#NULL!	0	#NULL!	#NULL!	#NULL!	#NULL!	#NULL!	#NULL!	#NULL!	#NULL!	#NULL!	78	0	18.5901	180	95	130	1	1	67.1218	#NULL!	#NULL!
64	1260	0	0	0	0	0	14.5934	14.5934	14.5934	14.5934	2	41	0	61	1	214	0	148	72	23.8281	2.10541	4.09172	#NULL!	0	0	1	71.2938	0	0	70	0	23	177	86	128	0	0	43.1054	68	0	26.8386	229	90	142	0	1	45.0917	#NULL!	#NULL!
73	1261	0	0	0	0	0	14.7303	14.7303	14.7303	14.7303	2	37	0	65	1.1	312	0	140	82	26.7094	2.11499	#NULL!	#NULL!	0	0	1	71.8529	0	0	78	0	26	277	74	130	0	1	39.115	#NULL!	#NULL!	#NULL!	#NULL!	#NULL!	#NULL!	#NULL!	#NULL!	#NULL!	#NULL!	#NULL!
73	1262	1	0	0	0	1	14.5934	14.5934	8.03422	14.5934	1	65	1	87	1.3	169	0	180	110	31.5721	2.00548	5.03696	10.0753	1	0	1	69.7115	0	1	76	1	31	181	86	132	1	1	67.0055	#NULL!	#NULL!	#NULL!	#NULL!	#NULL!	#NULL!	#NULL!	#NULL!	#NULL!	60	0
80	1263	0	0	0	0	0	14.5934	14.5934	14.5934	14.5934	2	37	0	50	0.6	144	0	110	71	22.2222	1.98905	4.09446	9.07529	0	0	0	101.331	0	0	60	0	22	151	78	116	0	0	38.989	62	0	23.2834	170	80	128	0	0	41.0945	#NULL!	#NULL!
63	1264	0	0	0	0	0	14.5934	14.5934	14.5934	14.5934	2	57	0	53	0.9	201	1	154	74	23.5556	1.98905	4.03696	9.07529	0	0	1	57.7029	1	0	78	0	23	235	70	154	0	1	58.989	60	0	28.4444	196	74	156	#NULL!	1	61.037	50	0
71	1265	0	0	0	0	0	14.7303	14.7303	14.7303	14.7303	1	66	0	67	2.3	301	0	136	78	24.6097	2.13689	#NULL!	#NULL!	1	0	1	29.9396	1	0	90	0	24	325	88	164	1	1	68.1369	#NULL!	#NULL!	#NULL!	#NULL!	#NULL!	#NULL!	#NULL!	#NULL!	#NULL!	#NULL!	#NULL!
72	1266	0	0	0	0	0	14.5934	14.5934	14.5934	14.5934	2	46	0	66	1	193	0	120	86	25.1486	2.10541	4.07529	#NULL!	0	0	0	73.2417	0	0	64	0	25	195	76	110	0	0	48.1054	75	0	24.4473	156	68	128	0	0	50.0753	#NULL!	#NULL!
75	1267	0	0	0	0	0	14.5907	14.5907	14.5907	14.5907	1	46	0	75	1.3	201	0	128	74	26.2596	1.9781	4.08077	9.04791	0	0	0	75.3205	0	0	57	0	26	199	90	150	0	1	47.9781	#NULL!	#NULL!	#NULL!	#NULL!	#NULL!	#NULL!	#NULL!	#NULL!	#NULL!	55	0
58	1268	0	0	0	0	0	14.5907	14.5907	14.5907	14.5907	2	38	0	55	1.1	208	0	120	80	22.8928	1.97536	4.01369	9.04791	0	0	0	60.2083	0	0	72	0	22	221	84	118	0	0	39.9754	76	0	25.2994	204	70	120	0	0	42.0137	77	0
75	1269	0	0	1	0	0	11.6975	14.5907	14.5907	14.5907	2	50	0	78	1	286	0	110	86	32.0513	1.99179	3.99452	10.0246	1	0	0	82.875	0	0	71	0	32	290	102	158	1	1	51.9918	80	0	33.9613	336	110	174	1	1	53.9945	87	0
61	1270	0	0	0	0	0	14.5907	14.5907	14.5907	14.5907	1	53	0	55	0.8	175	0	104	68	21.2183	1.99179	3.99452	10.0246	0	0	0	83.0729	0	0	84	0	21	217	64	100	0	0	54.9918	76	0	23.533	223	72	118	0	0	56.9945	72	0
61	1271	0	0	0	0	0	14.5907	14.5907	14.5907	14.5907	2	59	0	41	0.8	230	1	138	72	18.718	2.00548	5.0397	#NULL!	1	0	1	49.0078	1	0	72	0	18	277	62	114	1	0	61.0055	#NULL!	#NULL!	#NULL!	#NULL!	#NULL!	#NULL!	#NULL!	#NULL!	#NULL!	#NULL!	#NULL!
64	1272	0	0	0	0	0	14.5907	14.5907	14.5907	14.5907	1	53	1	60	1.4	233	0	110	74	21.5139	3.09993	5.05613	10.0479	0	0	0	51.7857	1	1	72	0	21	235	68	100	0	0	56.0999	72	0	21.4109	226	#NULL!	#NULL!	0	#NULL!	58.0561	#NULL!	#NULL!
72	1273	0	1	0	0	0	6.07255	6.07255	6.07255	6.07255	1	82	2	45	1.4	142	0	170	80	15.7558	#NULL!	5.03422	#NULL!	0	0	1	25.8929	1	1	#NULL!	#NULL!	#NULL!	#NULL!	#NULL!	#NULL!	#NULL!	#NULL!	#NULL!	53	0	#NULL!	#NULL!	70	166	#NULL!	1	87.0342	#NULL!	#NULL!
63	1274	0	0	0	0	0	14.5934	14.5934	14.5934	14.5934	1	41	1	61	1.3	265	0	124	80	21.8724	1.9781	#NULL!	#NULL!	0	0	0	64.5192	0	1	68	0	21	195	82	130	0	1	42.9781	#NULL!	#NULL!	#NULL!	#NULL!	#NULL!	#NULL!	#NULL!	#NULL!	#NULL!	#NULL!	#NULL!
68	1275	0	0	0	0	0	14.5907	14.5907	14.5907	14.5907	2	46	0	54	0.8	179	0	#NULL!	#NULL!	21.6311	1.97536	4.0397	9.07803	0	0	#NULL!	74.9062	0	0	75	0	21	177	71	124	0	0	47.9754	54	0	20.0777	187	70	110	0	0	50.0397	#NULL!	#NULL!
68	1276	0	0	0	0	0	14.5934	14.5934	14.5934	14.5934	2	52	0	69	0.6	241	0	132	86	30.2618	1.9781	4.03696	9.07529	0	0	1	119.472	0	0	78	0	30	231	80	114	0	0	53.9781	63	0	31.1111	232	80	120	0	0	56.037	#NULL!	#NULL!
86	1277	0	0	0	0	0	14.5907	14.5907	14.5907	14.5907	2	39	0	56	1	229	0	118	86	22.4323	1.97536	4.03696	9.06982	0	0	0	66.7722	0	0	76	0	22	197	82	120	0	0	40.9754	83	0	22.4323	222	70	120	0	0	43.037	#NULL!	#NULL!
64	1278	0	0	0	0	0	14.5934	14.5934	14.5934	14.5934	2	43	0	87	1.1	249	1	170	100	34.4132	3.09719	#NULL!	#NULL!	1	0	1	90.5701	0	0	#NULL!	#NULL!	#NULL!	#NULL!	#NULL!	#NULL!	#NULL!	#NULL!	#NULL!	#NULL!	#NULL!	#NULL!	#NULL!	#NULL!	#NULL!	#NULL!	#NULL!	#NULL!	#NULL!	#NULL!
60	1279	0	0	0	0	0	14.5907	14.5907	14.5907	14.5907	2	51	0	54	0.7	192	0	115	86	22.1893	2.01369	4.10541	9.0835	0	0	0	81.0536	0	0	68	0	22	188	80	120	0	0	53.0137	#NULL!	#NULL!	#NULL!	#NULL!	#NULL!	#NULL!	#NULL!	#NULL!	#NULL!	#NULL!	#NULL!
64	1280	0	0	0	0	0	14.5934	14.5934	14.5934	14.5934	1	62	0	64	1.1	286	0	132	80	26.986	1.98084	4.03422	9.07803	0	0	1	63.0303	0	0	75	0	26	241	80	142	0	1	63.9808	62	0	27.9172	242	78	126	0	0	66.0342	#NULL!	#NULL!
74	1281	0	0	0	0	1	14.5907	14.5907	8.03149	14.5907	1	70	1	43	1.5	207	0	122	76	18.6115	1.98357	4.99179	10.0301	0	0	0	27.8704	1	1	77	0	18	214	66	104	0	0	71.9836	72	0	17.9817	210	52	82	0	0	74.9918	#NULL!	#NULL!
67	1282	0	0	0	0	0	14.5907	14.5907	14.5907	14.5907	1	59	1	52	1.5	216	0	122	74	19.5717	1.97536	4.02738	9.06982	0	1	0	39	1	1	61	0	19	183	72	116	1	0	60.9754	65	0	19.433	199	78	134	0	1	63.0274	#NULL!	#NULL!
56	1283	0	0	0	0	0	14.5907	14.5907	14.5907	14.5907	2	54	0	51	1	212	0	114	60	23.6013	2.01095	4.0219	9.08624	0	1	0	51.7792	1	0	58	0	23	192	74	102	0	0	56.011	69	0	26.635	232	60	110	0	0	58.0219	80	0
65	1284	0	1	0	0	0	13.1109	13.1109	13.1109	13.1109	1	61	2	65	1.3	258	0	150	82	24.1672	1.97536	4.01916	9.99726	0	0	1	54.8611	1	1	160	0	24	202	84	162	0	1	62.9754	58	0	22.3757	197	96	164	0	1	65.0192	67	0
52	1285	0	0	0	0	0	14.8193	14.8193	14.8193	14.8193	1	73	0	70	1.7	263	1	140	70	28.3987	2.20123	4.2423	9.26831	0	0	1	38.317	1	0	68	0	28	219	78	156	0	1	75.2012	62	0	28.5665	200	54	120	0	0	77.2423	#NULL!	#NULL!
59	1286	0	1	0	0	0	12.7084	12.7084	12.7084	12.7084	1	73	1	59	1.5	189	0	110	68	22.7615	3.00821	5.03149	9.04791	0	0	0	36.6019	1	1	66	0	22	211	90	130	0	1	76.0082	71	0	#NULL!	#NULL!	56	110	#NULL!	0	78.0315	#NULL!	#NULL!
78	1287	0	0	0	0	0	14.5907	14.5907	14.5907	14.5907	2	69	0	55	1.1	250	1	140	70	24.4444	1.97536	4.03149	#NULL!	0	1	1	41.9097	1	0	78	0	24	198	72	140	0	1	70.9754	70	0	25.2241	200	78	154	1	1	73.0315	#NULL!	#NULL!
53	1288	0	0	0	0	0	14.8248	14.8248	14.8248	14.8248	2	39	0	70	1.1	212	0	120	86	26.0262	2.28474	4.29843	9.27379	0	0	0	75.8775	0	0	62	0	26	161	80	110	0	0	41.2847	70	0	24.977	204	74	110	0	0	43.2984	#NULL!	#NULL!
64	1289	0	0	0	0	0	14.5907	14.5907	14.5907	14.5907	1	52	1	73	1.2	347	1	160	100	25.5593	3.07529	4.99452	9.0835	0	0	1	74.3519	0	1	72	0	25	253	100	180	0	1	55.0753	54	0	25.9516	254	100	160	0	1	56.9945	71	0
60	1290	0	0	0	0	0	14.5907	14.5907	14.5907	14.5907	1	58	1	45	1.4	222	0	108	68	16.937	2.00548	5.03012	10.0342	0	0	0	36.6071	1	1	59	0	16	179	64	117	0	0	60.0055	64	0	16.5607	#NULL!	65	115	#NULL!	0	63.0301	#NULL!	#NULL!
69	1291	0	1	0	1	0	12.948	5.03149	12.948	12.948	2	62	0	69	1.1	228	1	158	80	30.2618	1.97262	4.08898	10.0972	1	1	1	57.7614	1	0	70	0	30	189	86	170	1	1	63.9726	71	0	33.7577	213	66	136	1	1	66.089	#NULL!	#NULL!
70	1292	0	1	0	0	1	7.33949	7.33949	7.33949	7.33949	1	80	1	56	1.6	271	0	122	62	19.8413	1.97536	4.08077	#NULL!	0	1	0	29.1667	1	1	86	0	19	240	68	128	0	0	81.9754	90	0	21.048	174	40	128	0	0	84.0808	#NULL!	#NULL!
76	1293	0	0	0	0	0	14.5907	14.5907	14.5907	14.5907	2	72	0	53	1.2	236	0	130	82	22.3478	1.97536	4.03422	10.011	0	1	1	35.456	1	0	76	0	22	199	70	140	0	1	73.9754	71	0	22.806	212	90	156	0	1	76.0342	73	0
67	1294	0	0	1	0	0	12.5305	14.5907	14.5907	14.5907	1	52	0	83	1.7	462	1	135	90	31.6263	1.97262	5.03422	10.0342	0	0	1	59.6732	1	0	52	0	31	326	70	126	0	0	53.9726	#NULL!	#NULL!	#NULL!	#NULL!	#NULL!	#NULL!	#NULL!	#NULL!	#NULL!	#NULL!	#NULL!
59	1295	0	0	0	0	0	14.5907	14.5907	14.5907	14.5907	2	57	0	43	1	257	0	110	70	20.4518	1.97536	3.99452	9.08077	0	0	0	42.134	1	0	55	0	20	203	64	114	0	0	58.9754	76	0	20.9275	238	68	114	0	0	60.9945	#NULL!	#NULL!
73	1296	0	1	0	1	0	7.54141	5.03149	7.54141	7.54141	1	71	2	71	1.8	291	0	146	96	24.281	1.97536	4.04517	#NULL!	1	1	1	37.8009	1	1	86	0	24	180	100	168	1	1	72.9754	82	0	25.2092	198	90	164	1	1	75.0452	#NULL!	#NULL!
54	1297	0	1	0	1	0	10.948	10.948	10.948	10.948	2	62	0	74	1.5	347	0	128	78	30.8012	#NULL!	#NULL!	#NULL!	0	0	0	45.4278	1	0	#NULL!	#NULL!	#NULL!	#NULL!	#NULL!	#NULL!	#NULL!	#NULL!	#NULL!	#NULL!	#NULL!	#NULL!	#NULL!	#NULL!	#NULL!	#NULL!	#NULL!	#NULL!	#NULL!	#NULL!
64	1298	0	0	0	0	0	14.5907	14.5907	14.5907	14.5907	1	71	1	65	2.1	254	1	134	72	25.0762	1.97262	#NULL!	10.0972	1	1	1	29.6627	1	1	60	0	25	171	72	128	1	0	72.9726	84	0	26.2378	182	66	126	1	0	#NULL!	91	0
64	1299	0	1	0	0	1	2.28747	2.28747	2.28747	2.28747	1	78	2	50	1.2	232	0	120	70	20.0288	2.09993	#NULL!	#NULL!	0	0	0	35.8796	1	1	97	0	20	153	78	120	1	0	80.0999	#NULL!	#NULL!	#NULL!	#NULL!	#NULL!	#NULL!	#NULL!	#NULL!	#NULL!	#NULL!	#NULL!
53	1300	0	0	0	0	0	14.5907	14.5907	14.5907	14.5907	2	72	0	55	0.8	207	1	180	95	23.4952	2.04517	4.03422	10.0027	0	1	1	55.191	1	0	56	0	23	210	80	144	0	1	74.0452	69	0	25.3333	295	80	166	0	1	76.0342	73	0
71	1301	0	0	0	0	0	14.5907	14.5907	14.5907	14.5907	1	62	2	56	1.4	254	0	132	70	20.8209	#NULL!	#NULL!	#NULL!	0	0	1	43.3333	1	1	#NULL!	#NULL!	#NULL!	#NULL!	#NULL!	#NULL!	#NULL!	#NULL!	#NULL!	#NULL!	#NULL!	#NULL!	#NULL!	#NULL!	#NULL!	#NULL!	#NULL!	#NULL!	#NULL!	#NULL!
64	1302	0	0	0	0	0	14.5907	14.5907	14.5907	14.5907	1	61	1	61	1.6	280	1	162	90	24.4352	1.98357	4.07529	10.0698	0	0	1	41.8316	1	1	66	0	24	165	90	154	0	1	62.9836	61	0	24.4352	190	102	160	0	1	65.0753	#NULL!	#NULL!
62	1303	0	0	0	0	0	14.5907	14.5907	14.5907	14.5907	2	49	0	50	1.2	168	0	106	78	22.2222	1.97536	4.02738	10.0315	0	0	0	44.7627	1	0	76	0	22	173	76	106	0	0	50.9754	75	0	25.6745	229	74	104	0	0	53.0274	#NULL!	#NULL!
78	1304	0	0	0	0	0	14.5907	14.5907	14.5907	14.5907	2	58	0	49	1	244	0	118	85	23.6304	1.98631	4.09172	10.0315	0	1	0	47.4347	1	0	74	0	23	178	85	130	0	1	59.9863	94	0	25.9041	176	90	116	0	0	62.0917	#NULL!	#NULL!
84	1305	0	1	0	0	1	9.84942	9.84942	9.84942	9.84942	1	59	1	95	1.6	324	1	176	110	31.7418	2.16427	4.19849	#NULL!	0	0	1	66.7969	0	1	57	0	31	181	90	142	0	1	61.1643	56	0	31.8339	211	100	160	0	1	63.1985	#NULL!	#NULL!
60	1306	0	0	0	0	0	14.588	14.588	14.588	14.588	2	73	0	64	1.5	405	1	130	80	28.4444	1.96988	4.0219	9.0835	0	0	1	33.7481	1	0	#NULL!	#NULL!	#NULL!	#NULL!	#NULL!	#NULL!	#NULL!	#NULL!	#NULL!	72	0	30.1315	293	64	130	0	1	77.0219	60	0
83	1307	0	0	0	0	0	14.588	14.588	14.588	14.588	1	54	0	71	1.4	276	0	112	82	27.0538	1.97536	4.01916	10.0027	1	0	0	60.5754	0	0	72	0	27	184	78	120	1	0	55.9754	90	0	27.3437	251	70	110	1	0	58.0192	93	0
62	1308	0	0	0	0	0	14.588	14.588	14.588	14.588	2	65	0	53	1.8	262	1	130	74	22.6409	2.01643	3.99726	9.05613	0	1	1	26.0706	1	0	64	0	22	174	84	156	1	1	67.0164	66	0	21.3675	212	68	132	1	1	68.9973	64	0
64	1309	0	0	0	0	0	14.7687	14.7687	14.7687	14.7687	2	74	0	45	1.4	373	0	110	55	21.4031	2.16153	4.18617	10.2081	0	1	0	25.0446	1	0	57	0	21	275	66	130	0	1	76.1615	62	0	22.495	228	68	118	0	0	78.1862	67	0
55	1310	0	0	0	0	0	14.588	14.588	14.588	14.588	2	68	0	57	1	265	0	130	70	23.4221	1.9781	4.00548	10.0274	0	0	1	48.45	1	0	82	0	23	274	78	134	0	1	69.9781	71	0	23.1247	272	80	120	0	0	72.0055	#NULL!	#NULL!
81	1311	0	0	0	0	0	14.588	14.588	14.588	14.588	2	71	2	41	1.4	239	0	125	70	17.7458	2.03696	4.00274	10.0753	0	1	0	23.8557	1	1	75	0	17	147	76	124	0	0	73.037	89	0	18.2222	156	60	112	0	0	75.0027	#NULL!	#NULL!
68	1312	0	0	0	0	0	14.588	14.588	14.588	14.588	2	56	0	55	0.7	226	0	138	86	22.8928	#NULL!	5.09446	9.08077	0	1	1	77.9167	0	0	#NULL!	#NULL!	#NULL!	#NULL!	#NULL!	#NULL!	#NULL!	#NULL!	#NULL!	#NULL!	#NULL!	#NULL!	#NULL!	#NULL!	#NULL!	#NULL!	#NULL!	#NULL!	#NULL!	#NULL!
62	1313	0	0	0	0	1	14.588	14.588	7.02875	14.588	2	60	0	49	0.7	181	1	160	88	24.3007	2.0835	3.99179	10.0726	0	1	1	66.1111	0	0	80	0	24	179	110	196	1	1	62.0835	75	0	21.2279	216	110	180	1	1	63.9918	72	0
72	1314	0	0	0	0	0	14.8193	14.8193	14.8193	14.8193	2	68	0	56	1.1	226	1	108	74	24.2382	2.21492	4.26557	10.256	0	0	0	43.2727	1	0	56	0	24	244	60	110	0	0	70.2149	72	0	23.1111	42	78	132	0	1	72.2656	65	0
54	1315	0	1	0	0	1	1.56331	1.56331	1.56331	1.56331	2	83	0	40	1.3	256	0	102	68	20.1197	#NULL!	#NULL!	#NULL!	0	0	0	20.7051	1	0	#NULL!	#NULL!	#NULL!	#NULL!	#NULL!	#NULL!	#NULL!	#NULL!	#NULL!	#NULL!	#NULL!	#NULL!	#NULL!	#NULL!	#NULL!	#NULL!	#NULL!	#NULL!	#NULL!	#NULL!
62	1316	0	0	0	0	0	14.588	14.588	14.588	14.588	1	57	1	59	1.2	232	0	134	92	24.8777	1.97536	4.01095	9.04791	0	1	1	56.6782	1	1	68	0	24	211	82	134	0	1	58.9754	74	0	25.6312	230	88	114	0	0	61.011	#NULL!	#NULL!
65	1317	0	0	0	0	0	14.5934	14.5934	14.5934	14.5934	1	53	1	59	0.9	241	0	110	80	22.7615	2.04517	5.11088	10	0	0	0	79.213	0	1	53	0	22	212	66	108	0	0	55.0452	58	0	24.1288	212	80	130	0	1	58.1109	62	0
67	1318	0	0	0	0	0	14.7714	14.7714	14.7714	14.7714	2	49	0	54	0.8	174	0	105	75	23.3726	2.16427	4.25325	9.21492	0	0	0	72.5156	0	0	72	0	23	174	72	116	0	0	51.1643	58	0	24.5603	198	84	130	0	1	53.2533	52	0
76	1319	0	0	0	0	0	14.588	14.588	14.588	14.588	1	80	1	48	1.2	173	0	134	68	20.5049	#NULL!	5.09446	9.99179	0	1	1	33.3333	1	1	#NULL!	#NULL!	#NULL!	#NULL!	#NULL!	#NULL!	#NULL!	#NULL!	#NULL!	80	0	#NULL!	#NULL!	68	128	#NULL!	0	85.0945	63	0
68	1320	0	0	0	0	0	14.8795	14.8795	14.8795	14.8795	1	65	1	58	1.2	168	0	108	74	21.5645	2.36961	4.3833	10.3231	0	0	0	50.3472	1	1	77	0	21	149	66	112	0	0	67.3696	#NULL!	#NULL!	#NULL!	#NULL!	#NULL!	#NULL!	#NULL!	#NULL!	#NULL!	#NULL!	#NULL!
64	1321	0	0	0	0	0	14.588	14.588	14.588	14.588	1	59	0	61	1.2	233	0	146	86	25.0657	1.97262	4.03422	10.0315	0	0	1	57.1875	1	0	63	0	25	181	78	136	1	1	60.9726	83	0	25.6312	255	74	128	0	0	63.0342	#NULL!	#NULL!
63	1322	0	1	0	1	0	7.1232	7.1232	7.1232	7.1232	2	67	0	58	1.2	214	1	118	86	25.1039	2.07255	4.08898	#NULL!	0	1	0	41.6539	1	0	62	0	25	214	86	122	0	0	69.0726	#NULL!	#NULL!	#NULL!	#NULL!	#NULL!	#NULL!	#NULL!	#NULL!	#NULL!	#NULL!	#NULL!
59	1323	0	1	0	1	1	8.64956	8.02875	8.64956	8.64956	1	52	1	70	0.6	248	0	112	78	25.4028	2.10541	#NULL!	#NULL!	0	0	0	142.593	0	1	63	0	25	239	70	112	1	0	54.1054	#NULL!	#NULL!	#NULL!	#NULL!	#NULL!	#NULL!	#NULL!	#NULL!	#NULL!	#NULL!	#NULL!
62	1324	0	0	0	0	0	14.588	14.588	14.588	14.588	1	60	2	69	1.4	192	0	114	80	24.4473	1.98631	4.01369	10.0082	0	1	0	54.7619	1	1	74	0	24	206	86	126	0	0	61.9863	77	0	25.4581	183	80	130	0	1	64.0137	93	0
71	1325	0	0	0	0	0	14.588	14.588	14.588	14.588	2	59	0	55	0.8	208	0	110	70	23.1911	2.03696	4.00274	9.06982	0	1	0	65.7422	0	0	60	0	23	173	68	106	0	0	61.037	#NULL!	#NULL!	#NULL!	#NULL!	#NULL!	#NULL!	#NULL!	#NULL!	#NULL!	#NULL!	#NULL!
68	1326	0	0	0	0	0	14.588	14.588	14.588	14.588	2	37	0	61	0.7	198	0	105	70	25.721	#NULL!	4.04244	10.0808	0	0	0	105.963	0	0	#NULL!	#NULL!	#NULL!	#NULL!	#NULL!	#NULL!	#NULL!	#NULL!	#NULL!	68	0	26.9127	205	34	88	0	0	41.0424	73	0
82	1327	0	0	0	0	0	14.588	14.588	14.588	14.588	2	66	0	40	0.8	142	0	130	76	18.0172	2.0397	4.03149	10.0027	0	0	1	43.6806	1	0	66	0	18	167	66	108	0	0	68.0397	59	0	18.5108	174	70	104	0	0	70.0315	72	0
55	1328	0	0	0	0	0	14.588	14.588	14.588	14.588	1	44	1	85	0.6	272	0	128	82	26.8274	3.09446	5.09446	10.0219	1	0	0	188.889	0	1	#NULL!	#NULL!	#NULL!	#NULL!	#NULL!	#NULL!	#NULL!	#NULL!	#NULL!	#NULL!	#NULL!	#NULL!	#NULL!	#NULL!	#NULL!	#NULL!	#NULL!	#NULL!	#NULL!	#NULL!
68	1329	0	0	0	0	0	14.5934	14.5934	14.5934	14.5934	2	50	0	58	0.8	178	0	110	60	25.1039	2.04517	4.01095	9.00548	0	1	0	77.0312	0	0	65	0	25	165	62	112	0	0	52.0452	72	0	25.1039	193	70	116	0	0	54.011	#NULL!	#NULL!
58	1330	0	0	0	0	0	14.588	14.588	14.588	14.588	2	56	0	71	0.9	223	0	120	85	27.3909	2.09172	5.04244	#NULL!	0	1	0	78.2315	0	0	60	0	27	171	78	118	0	0	58.0917	#NULL!	#NULL!	#NULL!	#NULL!	#NULL!	#NULL!	#NULL!	#NULL!	#NULL!	#NULL!	#NULL!
85	1331	0	0	0	0	0	14.588	14.588	14.588	14.588	2	45	0	50	0.7	156	0	95	55	20.0288	1.98905	#NULL!	9.98631	0	1	0	80.1091	0	0	48	0	20	144	60	100	0	0	46.989	#NULL!	#NULL!	#NULL!	#NULL!	#NULL!	#NULL!	#NULL!	#NULL!	#NULL!	55	0
79	1332	0	0	0	0	0	14.588	14.588	14.588	14.588	2	66	0	70	1	214	0	140	80	27.0051	1.97262	4.00274	9.03149	1	1	1	61.1528	0	0	66	0	27	193	86	150	1	1	67.9726	68	0	26.6728	220	80	136	1	1	70.0027	80	0
67	1333	0	0	0	0	0	14.588	14.588	14.588	14.588	1	51	0	60	1	169	0	100	75	21.2585	#NULL!	#NULL!	#NULL!	0	0	0	74.1667	0	0	#NULL!	#NULL!	#NULL!	#NULL!	#NULL!	#NULL!	#NULL!	#NULL!	#NULL!	#NULL!	#NULL!	#NULL!	#NULL!	#NULL!	#NULL!	#NULL!	#NULL!	#NULL!	#NULL!	#NULL!
69	1334	0	0	0	0	0	14.588	14.588	14.588	14.588	2	61	0	60	0.7	225	1	154	82	21.0077	2.02875	4.01643	10.0835	0	0	1	79.9405	0	0	64	0	21	250	84	188	1	1	63.0287	64	0	25.7117	254	80	144	1	1	65.0164	#NULL!	#NULL!
49	1335	0	0	0	0	0	14.588	14.588	14.588	14.588	1	53	1	74	1	224	0	120	85	30.4076	2.09172	4.01369	9.99179	0	0	0	89.4167	0	1	75	0	30	213	74	112	0	0	55.0917	#NULL!	#NULL!	#NULL!	#NULL!	#NULL!	#NULL!	#NULL!	#NULL!	#NULL!	79	0
62	1336	0	1	0	0	1	6.69747	6.69747	6.02875	6.69747	1	36	1	63	0.6	180	0	92	66	19.2302	2.09446	5.07529	#NULL!	0	0	0	151.667	0	1	70	0	19	205	72	116	0	0	38.0945	70	0	20.7564	182	80	110	0	0	41.0753	#NULL!	#NULL!
68	1337	0	0	0	0	0	14.8795	14.8795	14.8795	14.8795	2	55	0	68	0.8	226	0	146	86	30.2222	2.2642	4.30253	9.31622	0	0	1	85.2951	0	0	64	0	30	213	76	150	0	1	57.2642	62	0	31.5776	221	70	130	0	1	59.3025	#NULL!	#NULL!
60	1338	0	0	0	0	0	14.588	14.588	14.588	14.588	1	49	1	59	0.7	174	0	108	62	21.6713	1.97262	4.02464	9.08077	0	0	0	106.528	0	1	78	0	21	191	78	110	0	0	50.9726	93	0	24.0882	176	58	100	0	0	53.0246	#NULL!	#NULL!
71	1339	0	1	0	0	0	7.39014	7.39014	7.39014	7.39014	1	41	0	80	0.9	207	0	142	95	24.6914	#NULL!	#NULL!	#NULL!	0	0	1	122.222	0	0	#NULL!	#NULL!	#NULL!	#NULL!	#NULL!	#NULL!	#NULL!	#NULL!	#NULL!	#NULL!	#NULL!	#NULL!	#NULL!	#NULL!	#NULL!	#NULL!	#NULL!	#NULL!	#NULL!	#NULL!
61	1341	0	1	1	0	0	6.4011	6.4011	6.4011	6.4011	1	77	1	58	1.1	147	0	138	60	20.5499	1.96715	3.98905	#NULL!	0	1	1	46.1364	1	1	66	0	20	138	70	150	0	1	78.9671	68	0	21.1553	152	74	164	0	1	80.989	#NULL!	#NULL!
69	1342	0	0	0	0	0	14.8795	14.8795	14.8795	14.8795	1	59	1	57	1.1	177	0	130	80	21.7193	2.2642	4.32307	9.31622	0	0	1	58.2955	1	1	61	0	21	155	48	134	0	1	61.2642	57	0	23.8281	186	70	120	0	0	63.3231	54	0
58	1343	0	0	0	0	0	14.5852	14.5852	14.5852	14.5852	2	66	0	68	0.7	202	0	136	70	30.2222	2.0835	4.09446	10.0507	0	0	1	84.8651	0	0	57	0	30	224	90	132	0	1	68.0835	#NULL!	#NULL!	#NULL!	#NULL!	#NULL!	#NULL!	#NULL!	#NULL!	#NULL!	72	0
58	1344	0	0	0	0	0	14.5852	14.5852	14.5852	14.5852	2	63	0	54	0.6	181	0	116	72	23.0681	1.96988	4	9.02875	0	0	0	81.8125	0	0	65	0	23	254	64	108	0	0	64.9699	70	0	24.2382	322	74	120	0	0	67	81	0
59	1345	0	0	0	0	0	14.5852	14.5852	14.5852	14.5852	1	35	1	69	0.9	170	0	122	82	26.2917	1.9781	5.00274	10.0808	0	0	0	111.806	0	1	72	0	26	161	80	132	0	1	36.9781	#NULL!	#NULL!	#NULL!	#NULL!	#NULL!	#NULL!	#NULL!	#NULL!	#NULL!	#NULL!	#NULL!
60	1346	0	0	0	0	0	14.7331	14.7331	14.7331	14.7331	1	52	2	66	1.1	168	0	130	85	23.1084	2.12594	4.18207	9.2204	1	0	1	73.3333	0	1	68	0	23	193	84	136	1	1	54.1259	70	0	24.9202	213	84	138	1	1	56.1821	88	0
89	1347	0	1	0	0	0	9.87817	9.87817	9.87817	9.87817	1	70	2	65	1.1	239	0	125	75	24.4646	1.97262	4.08624	9.04517	0	0	0	57.4495	1	1	72	0	24	212	72	120	0	0	71.9726	64	0	25.462	235	78	130	0	1	74.0862	#NULL!	#NULL!
71	1348	0	1	0	0	0	3.282	3.282	3.282	3.282	1	65	2	50	1.8	179	1	138	90	20.8117	1.96715	#NULL!	#NULL!	0	1	1	28.9352	1	1	60	0	20	177	74	132	1	1	66.9671	#NULL!	#NULL!	#NULL!	#NULL!	#NULL!	#NULL!	#NULL!	#NULL!	#NULL!	#NULL!	#NULL!
62	1349	0	0	0	0	0	14.5852	14.5852	14.5852	14.5852	1	51	1	58	0.9	213	0	110	78	23.5304	2	4.09719	10	0	0	0	79.6605	0	1	82	0	23	237	67	106	0	0	53	68	0	23.9224	213	78	124	0	0	55.0972	76	0
94	1350	0	0	0	0	0	14.8795	14.8795	14.8795	14.8795	2	60	0	57	0.9	223	0	160	95	23.7253	2.27515	4.38604	10.3231	0	0	1	59.8148	1	0	78	0	23	247	90	134	0	1	62.2752	69	0	26.4855	237	88	172	0	1	64.386	#NULL!	#NULL!
72	1351	0	0	0	0	0	14.8795	14.8795	14.8795	14.8795	2	63	0	51	0.8	204	0	132	70	24.5949	#NULL!	#NULL!	#NULL!	0	0	1	57.9505	1	0	#NULL!	#NULL!	#NULL!	#NULL!	#NULL!	#NULL!	#NULL!	#NULL!	#NULL!	#NULL!	#NULL!	#NULL!	#NULL!	#NULL!	#NULL!	#NULL!	#NULL!	#NULL!	#NULL!	#NULL!
58	1352	0	1	0	0	0	4.89185	4.89185	4.89185	4.89185	2	70	0	58	1	228	0	202	110	23.5304	2.06982	#NULL!	#NULL!	0	0	1	47.9306	1	0	72	0	23	234	110	190	0	1	72.0698	#NULL!	#NULL!	#NULL!	#NULL!	#NULL!	#NULL!	#NULL!	#NULL!	#NULL!	#NULL!	#NULL!
60	1353	0	0	1	0	0	10.026	14.5852	14.5852	14.5852	2	52	0	61	0.8	233	1	144	96	26.0584	1.97262	4.02875	9.06434	0	0	1	79.2153	0	0	69	0	26	240	85	130	1	1	53.9726	57	0	28.0689	261	88	138	1	1	56.0287	#NULL!	#NULL!
50	1354	0	1	1	0	0	5.02601	11.1095	11.1095	11.1095	2	60	0	65	0.8	165	1	178	78	27.0552	1.96715	4.04244	9.06434	0	0	1	76.7361	0	0	68	0	27	134	90	138	0	1	61.9671	63	0	25.0657	161	90	160	1	1	64.0424	#NULL!	#NULL!
71	1355	0	1	0	0	1	6.16701	6.16701	6.16701	6.16701	1	64	1	65	1.4	306	0	136	76	25.3906	2.01369	4.07803	#NULL!	0	0	1	49.0079	1	1	67	0	25	233	80	118	0	0	66.0137	54	0	26.1066	241	74	114	0	0	68.078	#NULL!	#NULL!
60	1356	0	0	0	0	0	14.5825	14.5825	14.5825	14.5825	2	65	0	45	0.6	180	0	110	75	20.2694	#NULL!	5.0616	10.0082	0	0	0	66.4063	0	0	#NULL!	#NULL!	#NULL!	#NULL!	#NULL!	#NULL!	#NULL!	#NULL!	#NULL!	#NULL!	#NULL!	#NULL!	#NULL!	#NULL!	#NULL!	#NULL!	#NULL!	#NULL!	#NULL!	#NULL!
80	1357	0	0	0	0	0	14.5825	14.5825	14.5825	14.5825	1	60	1	60	0.9	269	0	134	92	25.6312	1.96988	4.02601	9.07255	0	0	1	74.0741	0	1	88	0	25	256	74	120	0	0	61.9699	59	0	27.268	242	80	140	0	1	64.026	#NULL!	#NULL!
66	1358	0	0	0	0	0	14.5825	14.5825	14.5825	14.5825	1	50	1	83	0.9	188	0	140	90	28.7197	1.96988	3.99452	10.0219	0	1	1	115.278	0	1	37	0	28	188	70	132	0	1	51.9699	73	0	27.0416	190	74	146	0	1	53.9945	87	0
74	1359	0	0	0	0	0	14.5825	14.5825	14.5825	14.5825	2	48	0	65	0.8	180	0	106	70	26.0375	2.00274	4.08898	9.98905	0	0	0	88.2465	0	0	80	0	26	158	70	104	0	0	50.0027	#NULL!	#NULL!	#NULL!	#NULL!	#NULL!	#NULL!	#NULL!	#NULL!	#NULL!	74	0
67	1360	0	0	0	0	0	14.5825	14.5825	14.5825	14.5825	1	52	0	60	1.2	187	1	142	92	23.1473	2.08898	#NULL!	#NULL!	0	1	1	61.1111	0	0	60	0	23	187	78	110	0	0	54.089	#NULL!	#NULL!	#NULL!	#NULL!	#NULL!	#NULL!	#NULL!	#NULL!	#NULL!	#NULL!	#NULL!
65	1361	0	1	0	0	0	6.18617	6.18617	6.18617	6.18617	2	36	0	60	0.7	153	0	118	74	26.6667	2.26146	4.28337	#NULL!	0	0	0	105.238	0	0	66	0	26	175	60	90	0	0	38.2615	67	0	28.8889	172	68	116	0	0	40.2834	#NULL!	#NULL!
50	1362	0	1	0	0	0	11.3477	11.3477	11.3477	11.3477	2	78	0	46	0.7	155	0	150	85	19.91	2.26146	4.28337	10.3025	1	0	1	48.0992	1	0	72	0	19	196	80	190	1	1	80.2615	68	0	21.4903	243	70	190	1	1	82.2834	58	0
63	1363	0	0	0	0	1	14.5825	14.5825	8.85626	14.5825	2	62	0	60	0.5	270	0	166	90	25.2994	1.96715	3.99726	10.0397	#NULL!	0	1	110.5	0	0	52	0	25	292	88	154	0	1	63.9671	42	0	25.6312	342	60	110	0	0	65.9973	#NULL!	#NULL!
65	1364	0	0	0	0	0	14.5825	14.5825	14.5825	14.5825	1	47	1	60	0.6	181	0	106	70	22.5827	2.09446	4.98631	9.06982	0	0	0	129.167	0	1	74	0	22	248	86	132	0	1	49.0945	#NULL!	#NULL!	#NULL!	#NULL!	#NULL!	#NULL!	#NULL!	#NULL!	#NULL!	#NULL!	#NULL!
68	1365	0	1	0	0	1	13.1725	13.1725	13.1725	13.1725	2	60	0	54	0.8	122	0	114	68	22.7694	1.98084	4.04791	10.026	0	0	0	63.75	0	0	68	0	22	126	74	118	0	0	61.9808	#NULL!	#NULL!	#NULL!	#NULL!	#NULL!	#NULL!	#NULL!	#NULL!	#NULL!	#NULL!	#NULL!
52	1366	0	1	0	0	0	10.5181	10.5181	10.5181	10.5181	2	80	0	48	0.8	252	0	125	110	20.7756	3.08898	5.05339	10.0616	0	1	0	42.5	1	0	#NULL!	#NULL!	#NULL!	#NULL!	#NULL!	#NULL!	#NULL!	#NULL!	#NULL!	72	0	#NULL!	#NULL!	70	150	#NULL!	1	85.0534	#NULL!	#NULL!
56	1367	0	0	0	0	0	14.5825	14.5825	14.5825	14.5825	2	46	0	62	0.7	256	0	148	98	25.4767	1.96988	3.99452	10.0534	1	1	1	98.2897	0	0	87	0	25	225	88	160	1	1	47.9699	81	0	26.3702	277	75	115	1	0	49.9945	71	0
67	1368	0	0	0	0	0	14.5825	14.5825	14.5825	14.5825	2	69	0	51	0.9	224	1	155	80	21.2279	1.96715	3.99179	9.01916	0	0	1	47.4977	1	0	78	0	21	243	76	156	0	1	70.9671	69	0	21.1111	194	70	142	0	1	72.9918	68	0
71	1369	0	0	0	0	0	14.5825	14.5825	14.5825	14.5825	2	46	0	55	0.9	176	0	104	70	25.8022	1.96441	3.99179	9.05339	0	0	0	67.8164	0	0	66	0	25	135	68	104	0	0	47.9644	72	0	26.5239	162	62	96	0	0	49.9918	72	0
59	1370	0	1	0	1	0	9.13279	9.13279	9.13279	9.13279	1	65	1	54	1	228	0	130	84	19.5965	2.11362	4.15195	#NULL!	1	0	1	56.25	1	1	92	0	19	200	76	140	0	1	67.1136	63	0	21.0772	186	90	180	0	1	69.152	#NULL!	#NULL!
56	1371	0	1	1	0	0	2.4935	2.4935	2.4935	2.4935	1	80	1	60	1	174	0	125	85	20.7612	2.00821	#NULL!	#NULL!	0	0	0	50	1	1	62	0	20	141	68	110	0	0	82.0082	#NULL!	#NULL!	#NULL!	#NULL!	#NULL!	#NULL!	#NULL!	#NULL!	#NULL!	#NULL!	#NULL!
59	1372	0	0	0	0	0	14.5825	14.5825	14.5825	14.5825	2	35	0	44	0.6	183	0	98	60	18.5529	2.07255	4.08624	#NULL!	0	0	0	90.9028	0	0	90	0	18	203	70	98	0	0	37.0726	#NULL!	#NULL!	#NULL!	#NULL!	#NULL!	#NULL!	#NULL!	#NULL!	#NULL!	#NULL!	#NULL!
59	1373	0	0	0	0	1	14.5825	14.5825	2.02327	14.5825	2	69	0	42	0.9	187	0	104	65	18.1787	1.96988	4.06982	9.04791	0	0	0	39.1157	1	0	74	0	18	193	66	100	0	0	70.9699	#NULL!	#NULL!	#NULL!	#NULL!	#NULL!	#NULL!	#NULL!	#NULL!	#NULL!	#NULL!	#NULL!
67	1374	0	1	0	0	0	1.23956	1.23956	1.23956	1.23956	1	64	0	53	0.5	199	0	118	74	21.7784	#NULL!	#NULL!	#NULL!	0	0	0	111.889	0	0	#NULL!	#NULL!	#NULL!	#NULL!	#NULL!	#NULL!	#NULL!	#NULL!	#NULL!	#NULL!	#NULL!	#NULL!	#NULL!	#NULL!	#NULL!	#NULL!	#NULL!	#NULL!	#NULL!	#NULL!
53	1376	0	1	0	1	0	5.52225	5.52225	5.52225	5.52225	1	69	0	69	1.3	211	0	135	80	24.4473	2.06708	5.0219	#NULL!	0	0	1	52.3397	1	0	71	0	24	177	90	154	0	1	71.0671	#NULL!	#NULL!	#NULL!	#NULL!	#NULL!	#NULL!	#NULL!	#NULL!	#NULL!	#NULL!	#NULL!
61	1377	0	0	0	0	0	14.5825	14.5825	14.5825	14.5825	1	35	1	79	0.9	223	0	140	70	29.7339	1.97262	4.05339	10	0	1	1	128.009	0	1	81	0	29	233	94	144	0	1	36.9726	#NULL!	#NULL!	#NULL!	#NULL!	#NULL!	#NULL!	#NULL!	#NULL!	#NULL!	67	0
79	1378	0	0	0	0	0	14.5825	14.5825	14.5825	14.5825	2	59	1	52	0.9	222	0	140	70	24.064	2.07529	4.08624	9.02327	0	0	1	55.25	1	1	66	0	24	247	66	156	0	1	61.0753	#NULL!	#NULL!	#NULL!	#NULL!	#NULL!	#NULL!	#NULL!	#NULL!	#NULL!	#NULL!	#NULL!
64	1379	0	0	0	0	0	10.0507	10.0507	10.0507	10.0507	2	60	1	59	0.8	281	0	114	64	27.3034	1.98631	3.99179	10.0507	0	1	0	69.6528	0	1	76	0	27	248	58	116	0	0	61.9863	70	0	25.4524	256	46	92	0	0	63.9918	70	0
59	1380	0	0	0	0	0	14.5797	14.5797	14.5797	14.5797	1	56	1	69	1	178	0	112	78	27.6398	2	4.02053	10.0616	0	1	0	80.5	0	1	64	0	27	146	68	124	0	0	58	77	0	30.385	199	86	130	0	1	60.0205	87	0
54	1381	0	0	0	0	0	14.5797	14.5797	14.5797	14.5797	2	56	0	58	0.6	190	0	138	88	25.1039	1.97262	4.00821	10.0027	0	0	1	95.8611	0	0	#NULL!	#NULL!	#NULL!	#NULL!	#NULL!	#NULL!	#NULL!	#NULL!	#NULL!	58	0	26.4855	224	78	124	0	0	60.0082	65	0
48	1382	0	0	0	0	0	14.5715	14.5715	14.5715	14.5715	1	63	1	56	0.9	216	0	126	80	21.3382	3.0835	#NULL!	9.05339	0	0	0	66.5432	0	1	#NULL!	#NULL!	#NULL!	#NULL!	#NULL!	#NULL!	#NULL!	#NULL!	#NULL!	#NULL!	#NULL!	#NULL!	#NULL!	#NULL!	#NULL!	#NULL!	#NULL!	#NULL!	78	0
60	1383	0	0	0	0	0	14.6605	14.6605	14.6605	14.6605	1	47	1	72	1.1	215	0	126	88	23.7812	2.04791	4.06982	9.13415	0	1	0	84.5455	0	1	#NULL!	#NULL!	#NULL!	#NULL!	#NULL!	#NULL!	#NULL!	#NULL!	#NULL!	72	0	24.1685	220	70	126	0	0	51.0698	61	0
57	1384	0	0	0	0	0	14.7207	14.7207	14.7207	14.7207	2	43	0	49	0.8	198	0	128	80	20.6612	2.10815	4.13005	9.19439	0	0	0	70.1398	0	0	76	0	20	254	72	108	0	0	45.1081	74	0	22.2905	242	74	114	0	0	47.13	#NULL!	#NULL!
65	1385	0	0	0	0	0	14.5797	14.5797	14.5797	14.5797	2	63	0	50	0.6	184	0	128	68	21.9289	1.96715	3.93429	#NULL!	0	0	0	75.7523	0	0	72	0	21	210	66	120	0	0	64.9671	77	0	20.1746	243	66	122	0	0	66.9343	#NULL!	#NULL!
65	1386	0	0	0	0	0	14.5797	14.5797	14.5797	14.5797	2	56	0	61	0.9	184	0	138	76	27.1111	1.97536	4.05065	10.0315	0	0	1	67.213	0	0	66	0	27	160	65	110	0	0	57.9754	#NULL!	#NULL!	#NULL!	#NULL!	#NULL!	#NULL!	#NULL!	#NULL!	#NULL!	61	0
57	1387	0	0	0	0	0	14.5797	14.5797	14.5797	14.5797	2	49	0	64	1.3	254	1	168	96	24.0882	1.97536	4.02327	9.06982	0	1	1	52.8889	1	0	84	0	24	305	94	134	0	1	50.9754	55	0	24.7676	257	82	158	0	1	53.0233	#NULL!	#NULL!
62	1388	0	0	0	0	0	14.5797	14.5797	14.5797	14.5797	2	47	0	68	0.8	270	0	130	94	27.2392	2.0835	3.99452	9.98084	0	0	1	93.3229	0	0	80	0	27	281	92	130	0	1	49.0835	76	0	30.5701	283	80	110	0	0	50.9945	82	0
74	1389	0	0	0	0	0	14.5797	14.5797	14.5797	14.5797	2	71	0	52	1	148	0	130	76	22.5069	1.96715	4.00548	9.0397	0	1	1	42.3583	1	0	67	0	22	126	70	114	0	0	72.9671	68	0	24.098	50	80	120	0	0	75.0055	#NULL!	#NULL!
70	1390	0	0	0	0	0	14.5797	14.5797	14.5797	14.5797	2	47	0	70	0.9	240	0	138	88	23.1206	2	4.01643	9.0397	0	1	1	85.3935	0	0	66	0	23	207	84	138	0	1	49	61	0	24.0484	311	76	130	0	1	51.0164	#NULL!	#NULL!
55	1391	0	0	0	0	0	14.5797	14.5797	14.5797	14.5797	2	65	0	55	1	273	0	150	75	21.4844	#NULL!	#NULL!	#NULL!	0	0	1	48.6979	1	0	#NULL!	#NULL!	#NULL!	#NULL!	#NULL!	#NULL!	#NULL!	#NULL!	#NULL!	#NULL!	#NULL!	#NULL!	#NULL!	#NULL!	#NULL!	#NULL!	#NULL!	#NULL!	#NULL!	#NULL!
61	1392	0	0	0	0	0	14.5797	14.5797	14.5797	14.5797	2	58	0	59	0.7	211	1	130	90	24.5578	1.96441	5.05613	9.07255	0	0	1	81.5933	0	0	70	0	24	222	84	134	0	1	59.9644	66	0	24.2439	190	96	152	0	1	63.0561	#NULL!	#NULL!
67	1393	0	0	0	0	0	14.5797	14.5797	14.5797	14.5797	2	68	0	59	0.6	240	0	160	88	23.3377	#NULL!	#NULL!	10.0055	0	0	1	83.5833	0	0	#NULL!	#NULL!	#NULL!	#NULL!	#NULL!	#NULL!	#NULL!	#NULL!	#NULL!	#NULL!	#NULL!	#NULL!	#NULL!	#NULL!	#NULL!	#NULL!	#NULL!	#NULL!	#NULL!	#NULL!
72	1394	0	0	0	0	0	14.5797	14.5797	14.5797	14.5797	2	68	0	59	0.9	289	0	120	74	24.2439	1.96988	3.99452	9.02327	0	0	0	55.7222	1	0	78	0	24	258	86	152	0	1	69.9699	71	0	26.4855	291	90	170	0	1	71.9945	79	0
54	1395	0	0	0	0	0	9.01916	9.01916	9.01916	9.01916	1	43	0	61	1.1	222	0	110	70	21.1073	1.99179	3.99179	9.01916	0	0	0	74.7096	0	0	#NULL!	#NULL!	#NULL!	#NULL!	#NULL!	#NULL!	#NULL!	#NULL!	#NULL!	76	0	21.7079	219	54	110	0	0	46.9918	67	0
75	1396	0	0	0	0	0	14.5797	14.5797	14.5797	14.5797	2	46	0	59	0.7	185	0	108	74	23.3377	1.96441	4.00274	10.0342	0	0	0	93.5337	0	0	63	0	23	197	64	96	0	0	47.9644	66	0	25.1532	225	64	94	0	0	50.0027	#NULL!	#NULL!
54	1397	0	1	0	0	1	1.14511	1.14511	1.14511	1.14511	1	68	1	48	0.9	162	0	92	60	18.2899	#NULL!	#NULL!	#NULL!	0	1	0	53.3333	1	1	#NULL!	#NULL!	#NULL!	#NULL!	#NULL!	#NULL!	#NULL!	#NULL!	#NULL!	#NULL!	#NULL!	#NULL!	#NULL!	#NULL!	#NULL!	#NULL!	#NULL!	#NULL!	#NULL!	#NULL!
64	1398	0	0	0	0	0	14.5797	14.5797	14.5797	14.5797	2	62	1	48	0.8	194	0	118	78	21.9138	1.96441	4.06434	10.0507	0	1	0	55.25	1	1	58	0	21	194	70	110	0	0	63.9644	68	0	23.4566	182	60	114	0	0	66.0643	#NULL!	#NULL!
75	1399	0	0	0	0	0	14.5797	14.5797	14.5797	14.5797	1	66	1	70	1.4	169	1	190	96	29.5159	1.96167	4.00274	10.0082	0	1	1	51.3889	1	1	66	0	29	218	80	160	0	1	67.9617	54	0	29.865	168	84	160	0	1	70.0027	62	0
60	1400	0	0	1	0	0	9.77002	14.5797	14.5797	14.5797	2	54	0	75	1.1	316	0	128	85	31.6242	2.07529	4.04517	10.0137	0	1	0	69.2235	0	0	#NULL!	#NULL!	#NULL!	#NULL!	#NULL!	#NULL!	#NULL!	#NULL!	#NULL!	#NULL!	#NULL!	#NULL!	#NULL!	#NULL!	#NULL!	#NULL!	#NULL!	#NULL!	#NULL!	#NULL!
78	1401	0	0	0	0	0	14.5797	14.5797	14.5797	14.5797	1	58	0	65	1.1	173	0	132	84	21.9713	2.06434	4.04517	9.01916	0	0	1	67.298	0	0	48	0	21	167	68	102	0	0	60.0643	#NULL!	#NULL!	#NULL!	#NULL!	#NULL!	#NULL!	#NULL!	#NULL!	#NULL!	#NULL!	#NULL!
84	1402	0	0	0	0	1	14.8303	14.8303	9.10404	14.8303	1	52	2	57	0.9	130	0	114	78	19.7232	2.33128	4.24504	10.2313	1	0	0	77.4074	0	1	70	0	19	153	72	104	0	0	54.3313	48	0	22.231	148	80	120	0	0	56.245	#NULL!	#NULL!
71	1403	0	0	0	0	0	14.5797	14.5797	14.5797	14.5797	2	74	0	42	1.4	180	0	118	74	19.4363	1.98631	3.98905	10.0137	0	1	0	23.375	1	0	66	0	19	173	70	128	0	0	75.9863	70	0	19.8189	197	64	112	0	0	77.989	#NULL!	#NULL!
66	1404	0	0	1	0	0	9.18754	14.5797	14.5797	14.5797	1	37	0	78	1.1	193	1	130	100	29.3575	2	4.09172	10.0589	0	0	1	101.439	0	0	68	0	29	158	108	170	0	1	39	#NULL!	#NULL!	#NULL!	#NULL!	#NULL!	#NULL!	#NULL!	#NULL!	#NULL!	#NULL!	#NULL!
66	1405	0	1	0	0	1	7.7577	7.7577	7.7577	7.7577	2	62	0	63	0.8	188	0	112	74	26.9127	2	4.08898	#NULL!	0	0	0	72.5156	0	0	60	0	26	184	68	110	0	0	64	#NULL!	#NULL!	#NULL!	#NULL!	#NULL!	#NULL!	#NULL!	#NULL!	#NULL!	#NULL!	#NULL!
75	1406	0	0	0	0	0	14.5797	14.5797	14.5797	14.5797	2	39	0	54	0.8	245	0	124	78	21.6311	1.98905	4.02875	10.078	0	0	0	80.4844	0	0	69	0	21	236	68	116	0	0	40.989	68	0	23.6128	253	60	98	0	0	43.0287	#NULL!	#NULL!
71	1407	0	0	0	0	0	14.666	14.666	14.666	14.666	1	44	0	70	0.9	161	0	115	70	25.4028	2.05339	4.10678	9.12594	0	0	0	103.704	0	0	55	0	25	174	78	116	0	0	46.0534	76	0	26.2626	193	86	116	0	0	48.1068	51	0
64	1408	0	0	0	0	0	14.6632	14.6632	14.6632	14.6632	2	42	0	48	0.8	193	0	92	63	22.213	2.11225	5.10951	9.1232	0	0	0	69.4167	0	0	78	0	22	231	70	110	0	0	44.1123	68	0	23.6304	219	88	140	0	1	47.1095	#NULL!	#NULL!
66	1409	0	0	0	0	0	14.5797	14.5797	14.5797	14.5797	1	59	1	60	0.9	166	0	118	74	23.7332	2.01095	#NULL!	#NULL!	1	0	0	75	0	1	60	0	23	146	76	128	0	0	61.011	#NULL!	#NULL!	#NULL!	#NULL!	#NULL!	#NULL!	#NULL!	#NULL!	#NULL!	#NULL!	#NULL!
56	1410	0	1	0	0	0	4.67146	4.67146	4.67146	4.67146	2	59	1	65	1.8	249	0	152	86	26.7094	#NULL!	#NULL!	#NULL!	1	0	1	34.5312	1	1	#NULL!	#NULL!	#NULL!	#NULL!	#NULL!	#NULL!	#NULL!	#NULL!	#NULL!	#NULL!	#NULL!	#NULL!	#NULL!	#NULL!	#NULL!	#NULL!	#NULL!	#NULL!	#NULL!	#NULL!
71	1411	0	1	0	0	1	8.10678	8.10678	8.10678	8.10678	1	62	1	65	1.5	152	0	118	65	23.5883	2.08077	4.00821	#NULL!	0	0	0	46.9444	1	1	54	0	23	138	64	100	0	0	64.0808	70	0	24.2424	148	64	106	0	0	66.0082	#NULL!	#NULL!
56	1412	0	0	0	0	0	14.5797	14.5797	14.5797	14.5797	2	74	2	50	0.8	162	0	165	75	22.5215	2.07255	4.06982	10.0233	0	0	1	48.6979	1	1	60	0	22	165	74	142	0	1	76.0726	#NULL!	#NULL!	#NULL!	#NULL!	#NULL!	#NULL!	#NULL!	#NULL!	#NULL!	#NULL!	#NULL!
83	1413	0	0	0	0	0	14.8412	14.8412	14.8412	14.8412	2	60	0	52	0.8	226	0	132	78	21.6441	2.23409	4.25599	9.3258	0	0	1	61.3889	0	0	79	0	21	219	76	130	0	1	62.2341	88	0	22.9398	245	74	154	0	1	64.256	#NULL!	#NULL!
89	1414	0	0	0	0	0	14.5797	14.5797	14.5797	14.5797	2	38	0	60	0.6	150	0	110	66	23.1473	2.07255	4.06982	#NULL!	0	0	0	120.417	0	0	68	0	23	145	60	94	0	0	40.0726	72	0	22.1003	109	72	100	0	0	42.0698	#NULL!	#NULL!
62	1415	0	0	0	0	0	14.5797	14.5797	14.5797	14.5797	1	57	1	51	1	192	0	106	80	19.6752	1.96715	5.05613	#NULL!	0	0	0	58.7917	1	1	70	0	19	227	70	120	0	0	58.9671	#NULL!	#NULL!	#NULL!	#NULL!	#NULL!	#NULL!	#NULL!	#NULL!	#NULL!	#NULL!	#NULL!
69	1416	0	0	0	0	0	14.577	14.577	14.577	14.577	2	44	0	62	0.9	220	0	110	78	27.9267	2.0616	4.05886	9.01643	0	0	0	78.0741	0	0	75	0	27	189	96	142	0	1	46.0616	84	0	28.229	227	80	130	0	1	48.0589	#NULL!	#NULL!
61	1417	0	0	0	0	0	14.577	14.577	14.577	14.577	1	61	1	70	1.1	152	0	90	62	23.939	1.96441	4.06434	9.05886	0	0	0	69.8232	0	1	61	0	23	164	70	108	0	0	62.9644	#NULL!	#NULL!	#NULL!	#NULL!	#NULL!	#NULL!	#NULL!	#NULL!	#NULL!	#NULL!	#NULL!
65	1418	0	1	0	0	1	12.5127	12.5127	12.5127	12.5127	1	74	0	44	1.1	224	0	122	58	17.4044	2.06982	5.02601	10.0137	0	1	0	36.6667	1	0	68	0	17	#NULL!	70	114	#NULL!	0	76.0698	60	0	#NULL!	#NULL!	65	125	#NULL!	0	79.026	#NULL!	#NULL!
72	1419	0	1	0	0	0	2.47707	2.47707	2.47707	2.47707	2	76	0	41	0.8	223	0	96	58	16.8475	#NULL!	#NULL!	#NULL!	0	0	0	38.7222	1	0	#NULL!	#NULL!	#NULL!	#NULL!	#NULL!	#NULL!	#NULL!	#NULL!	#NULL!	#NULL!	#NULL!	#NULL!	#NULL!	#NULL!	#NULL!	#NULL!	#NULL!	#NULL!	#NULL!	#NULL!
63	1420	0	0	0	0	0	14.577	14.577	14.577	14.577	2	67	0	51	0.9	196	0	128	78	20.9566	1.95893	3.98084	9.07803	0	1	0	48.8356	1	0	57	0	20	160	76	144	1	1	68.9589	57	0	21.2279	187	80	148	0	1	70.9808	#NULL!	#NULL!
68	1421	0	0	0	0	0	14.577	14.577	14.577	14.577	2	43	0	71	0.8	217	0	125	85	28.8044	1.98905	4.09446	10.0027	0	0	0	101.631	0	0	78	0	28	251	84	120	0	0	44.989	#NULL!	#NULL!	#NULL!	#NULL!	#NULL!	#NULL!	#NULL!	#NULL!	#NULL!	#NULL!	#NULL!
64	1422	0	0	0	0	0	14.577	14.577	14.577	14.577	2	50	0	62	0.6	225	0	132	86	25.4767	2.02327	5.02327	9.03696	0	0	1	109.792	0	0	80	0	25	236	80	130	1	1	52.0233	77	0	25.5588	214	80	130	1	1	55.0233	68	0
80	1423	0	0	0	0	0	14.577	14.577	14.577	14.577	2	49	0	51	0.9	228	0	136	92	21.2279	1.96441	5.02601	9.02327	0	0	1	60.8773	0	0	73	0	21	190	80	130	0	1	50.9644	78	0	21.5052	202	94	124	0	0	54.026	#NULL!	#NULL!
58	1424	0	1	1	0	0	10.3477	10.3477	10.3477	10.3477	2	77	0	60	1	162	1	178	80	27.7662	2.00548	4.02053	10.0589	0	0	1	44.625	1	0	60	0	27	163	76	170	0	1	79.0055	62	0	29.2509	149	72	164	0	1	81.0205	#NULL!	#NULL!
65	1425	0	0	0	0	0	13.577	13.577	13.577	13.577	2	62	0	57	0.6	209	1	160	96	23.7253	0.969884	3.0178	8.02053	0	0	1	87.4792	0	0	66	0	23	206	72	128	#NULL!	0	62.9699	79	0	25.9695	222	100	160	0	1	65.0178	#NULL!	#NULL!
64	1426	0	0	0	0	0	14.577	14.577	14.577	14.577	2	53	0	57	0.8	208	0	168	104	23.4221	2.0835	#NULL!	10.0917	0	0	1	73.1797	0	0	72	0	23	224	60	120	0	0	55.0835	#NULL!	#NULL!	#NULL!	#NULL!	#NULL!	#NULL!	#NULL!	#NULL!	#NULL!	#NULL!	#NULL!
67	1427	0	0	0	0	0	14.577	14.577	14.577	14.577	2	53	0	68	0.8	272	1	124	82	27.2392	1.96715	4.0616	8.99179	0	0	0	87.3021	0	0	67	0	27	198	68	104	0	0	54.9671	#NULL!	#NULL!	#NULL!	#NULL!	#NULL!	#NULL!	#NULL!	#NULL!	#NULL!	69	0
67	1428	0	0	0	0	0	14.577	14.577	14.577	14.577	2	68	0	60	0.7	158	0	110	70	23.7332	1.99726	4.06708	#NULL!	0	0	0	72.8571	0	0	60	0	23	144	63	108	0	0	69.9973	65	0	26.2985	129	68	118	0	0	72.0671	#NULL!	#NULL!
56	1430	0	0	0	0	0	14.577	14.577	14.577	14.577	1	39	0	76	0.8	187	0	100	70	26.2976	2.06434	4.06708	10.0726	0	0	0	133.264	0	0	61	0	26	144	66	96	0	0	41.0643	#NULL!	#NULL!	#NULL!	#NULL!	#NULL!	#NULL!	#NULL!	#NULL!	#NULL!	80	0
57	1431	0	0	0	0	0	14.577	14.577	14.577	14.577	2	53	0	66	0.9	226	0	120	74	27.8293	1.96988	#NULL!	10.0862	1	0	0	75.3194	0	0	76	0	27	217	72	122	0	0	54.9699	#NULL!	#NULL!	#NULL!	#NULL!	#NULL!	#NULL!	#NULL!	#NULL!	#NULL!	#NULL!	#NULL!
63	1432	0	0	0	0	0	14.577	14.577	14.577	14.577	2	56	0	49	0.8	177	0	128	82	22.6757	2	3.98905	9.02327	1	0	0	60.7396	0	0	#NULL!	#NULL!	#NULL!	#NULL!	#NULL!	#NULL!	#NULL!	#NULL!	#NULL!	57	0	21.1702	187	80	124	0	0	59.989	64	0
52	1433	0	0	0	0	0	14.577	14.577	14.577	14.577	2	53	0	52	0.7	233	0	128	88	21.9261	1.96988	3.98631	9.9781	0	1	0	76.2976	0	0	#NULL!	#NULL!	#NULL!	#NULL!	#NULL!	#NULL!	#NULL!	#NULL!	#NULL!	75	0	23.7778	273	80	130	0	1	56.9863	76	0
60	1434	0	0	0	0	0	14.6988	14.6988	14.6988	14.6988	1	65	1	63	1.2	240	1	140	86	23.7118	2.09446	4.19713	9.19439	0	0	1	54.6875	1	1	65	0	23	262	94	170	0	1	67.0945	#NULL!	#NULL!	#NULL!	#NULL!	#NULL!	#NULL!	#NULL!	#NULL!	#NULL!	#NULL!	#NULL!
67	1435	0	0	0	0	0	14.8015	14.8015	14.8015	14.8015	2	48	0	45	0.8	223	0	118	76	18.9745	2.19713	4.27789	9.25051	0	0	0	61.0938	0	0	62	0	18	234	65	116	0	0	50.1971	#NULL!	#NULL!	#NULL!	#NULL!	#NULL!	#NULL!	#NULL!	#NULL!	#NULL!	61	0
72	1436	0	0	0	0	0	14.577	14.577	14.577	14.577	1	54	0	50	1.1	208	0	110	70	18.8189	1.96988	4.05339	9.02601	0	0	0	54.2929	1	0	72	0	18	200	72	100	0	0	55.9699	66	0	19.2894	216	64	110	0	0	58.0534	71	0
62	1437	0	0	0	0	0	14.577	14.577	14.577	14.577	2	60	0	53	0.9	228	1	170	110	24.1965	1.96988	4.0178	9.98357	0	1	1	55.6173	1	0	68	0	24	226	102	160	0	1	61.9699	59	0	25.3331	223	76	136	0	1	64.0178	66	0
64	1438	0	0	0	0	0	14.577	14.577	14.577	14.577	2	60	0	60	0.8	218	0	102	64	23.4375	1.97536	4.0178	10.0808	0	1	0	70.8333	0	0	60	0	23	218	76	122	0	0	61.9754	61	0	23.8281	221	68	116	0	0	64.0178	#NULL!	#NULL!
69	1439	0	0	0	0	0	14.577	14.577	14.577	14.577	2	55	0	52	0.8	181	0	106	66	20.83	1.97536	3.99452	9.0178	0	0	0	65.2257	0	0	80	0	20	207	66	100	1	0	56.9754	81	0	21.3675	191	64	108	0	0	58.9945	64	0
92	1440	0	0	0	0	1	14.577	14.577	10.0164	14.577	1	37	0	71	1.2	239	0	118	74	22.921	1.97536	4.00274	10.089	0	0	0	84.6412	0	0	58	0	22	250	76	108	0	0	38.9754	#NULL!	#NULL!	#NULL!	#NULL!	#NULL!	#NULL!	#NULL!	#NULL!	#NULL!	#NULL!	#NULL!
59	1442	0	0	0	0	0	14.577	14.577	14.577	14.577	2	48	0	37	0.7	217	0	114	74	14.6355	1.97262	4.08898	9.05339	0	1	0	57.4087	1	0	78	0	14	187	76	114	0	0	49.9726	#NULL!	#NULL!	#NULL!	#NULL!	#NULL!	#NULL!	#NULL!	#NULL!	#NULL!	#NULL!	#NULL!
78	1443	0	0	0	0	0	14.577	14.577	14.577	14.577	2	62	0	60	1	268	0	114	78	24.3418	1.95893	3.99452	9.02053	0	0	0	55.25	1	0	#NULL!	#NULL!	#NULL!	#NULL!	#NULL!	#NULL!	#NULL!	#NULL!	#NULL!	78	0	23.9361	238	80	108	0	0	65.9945	62	0
53	1444	0	0	0	0	0	14.577	14.577	14.577	14.577	1	46	1	60	#NULL!	#NULL!	0	102	72	22.0386	#NULL!	5.05065	10.0055	#NULL!	0	0	#NULL!	#NULL!	1	#NULL!	#NULL!	#NULL!	#NULL!	#NULL!	#NULL!	#NULL!	#NULL!	#NULL!	#NULL!	#NULL!	#NULL!	#NULL!	#NULL!	#NULL!	#NULL!	#NULL!	#NULL!	#NULL!	#NULL!
73	1445	0	0	0	0	0	14.577	14.577	14.577	14.577	2	71	0	56	0.8	254	0	116	76	26.2713	3.07803	#NULL!	#NULL!	0	0	0	57.0208	1	0	#NULL!	#NULL!	#NULL!	#NULL!	#NULL!	#NULL!	#NULL!	#NULL!	#NULL!	#NULL!	#NULL!	#NULL!	#NULL!	#NULL!	#NULL!	#NULL!	#NULL!	#NULL!	#NULL!	#NULL!
74	1446	0	0	0	0	0	14.577	14.577	14.577	14.577	2	43	0	49	0.8	156	0	110	70	20.9321	1.96988	4.07529	10.0164	0	0	0	70.1398	0	0	68	0	20	150	58	98	0	0	44.9699	67	0	22.2222	161	66	100	0	0	47.0753	#NULL!	#NULL!
72	1447	0	0	0	0	0	14.577	14.577	14.577	14.577	2	46	0	54	0.9	219	0	118	70	23.3726	1.96441	5.02601	10.0287	0	0	0	66.5833	0	0	57	0	23	195	72	118	0	0	47.9644	80	0	#NULL!	#NULL!	90	130	#NULL!	1	51.026	#NULL!	#NULL!
69	1448	1	0	1	0	0	6.31485	14.8741	14.8741	14.8741	1	64	2	65	1.1	163	0	120	66	22.7583	2.28337	4.31759	9.33676	0	0	0	62.3737	0	1	62	1	22	196	70	136	0	1	66.2834	75	1	24.0238	204	80	140	0	1	68.3176	#NULL!	#NULL!
76	1449	0	0	0	0	0	14.577	14.577	14.577	14.577	2	62	0	56	1	257	1	162	74	24.5603	1.98631	4.02053	9.0397	0	0	1	51.5667	1	0	64	0	24	285	68	156	1	1	63.9863	61	0	24.5603	297	70	180	1	1	66.0205	#NULL!	#NULL!
75	1450	0	1	0	1	0	11.8645	6.0178	11.8645	11.8645	1	76	1	58	1.8	195	1	118	74	21.3039	1.97262	5.02327	10.0479	0	1	0	28.642	1	1	66	0	21	178	88	188	0	1	77.9726	#NULL!	#NULL!	#NULL!	#NULL!	#NULL!	#NULL!	#NULL!	#NULL!	#NULL!	#NULL!	#NULL!
56	1451	0	0	0	0	0	14.8357	14.8357	14.8357	14.8357	1	53	1	58	1.1	231	0	125	85	19.8352	2.22861	4.26968	9.27926	0	0	0	63.7121	0	1	62	0	19	227	90	150	0	1	55.2286	63	0	20.9343	221	84	144	0	1	57.2697	69	0
51	1452	0	0	0	0	0	14.5743	14.5743	14.5743	14.5743	2	61	0	61	1	211	0	136	76	26.4024	2.06434	4.02601	9.00548	0	0	1	56.891	1	0	66	0	26	219	84	142	0	1	63.0643	71	0	28.3053	215	68	114	0	0	65.026	61	0
50	1453	0	0	0	0	0	14.5743	14.5743	14.5743	14.5743	2	67	0	67	1	187	1	140	86	29.3847	2.08624	4.07529	10.0137	1	0	1	57.741	1	0	70	0	29	187	80	136	1	1	69.0862	#NULL!	#NULL!	#NULL!	#NULL!	#NULL!	#NULL!	#NULL!	#NULL!	#NULL!	#NULL!	#NULL!
71	1454	0	0	0	0	0	14.5743	14.5743	14.5743	14.5743	2	49	0	59	0.7	231	0	92	66	25.8761	1.99179	4.0616	9.02601	0	0	0	90.5486	0	0	57	0	25	258	70	112	0	0	50.9918	68	0	27.4762	188	78	110	0	0	53.0616	55	0
58	1455	0	0	0	0	0	14.5743	14.5743	14.5743	14.5743	2	53	0	54	0.6	193	0	118	76	23.0681	1.9781	3.9781	9.05613	0	0	0	92.4375	0	0	62	0	23	192	76	114	0	0	54.9781	68	0	#NULL!	220	70	110	0	0	56.9781	#NULL!	#NULL!
67	1456	0	0	0	0	0	14.5743	14.5743	14.5743	14.5743	2	40	0	52	0.6	199	0	132	84	22.5069	2.06434	5.05613	9.02875	0	0	1	102.315	0	0	80	0	22	209	102	170	0	1	42.0643	68	0	23.7088	253	110	150	0	1	45.0561	68	0
62	1457	0	0	0	0	0	14.5743	14.5743	14.5743	14.5743	1	51	0	64	0.7	189	0	108	60	22.6757	1.97262	5.01506	9.98631	0	0	0	113.016	0	0	63	0	22	199	64	106	0	0	52.9726	55	0	23.7387	214	90	130	0	1	56.0151	63	0
96	1458	0	0	0	0	1	14.5743	14.5743	4.01506	14.5743	1	73	1	55	1.4	192	0	150	85	21.4844	1.95893	3.98905	10.0315	0	0	1	36.5575	1	1	54	0	21	152	70	138	0	1	74.9589	61	0	23.4221	184	74	122	0	0	76.989	64	0
66	1459	0	0	1	0	0	8.03149	14.5907	14.5907	14.5907	1	65	1	69	0.9	162	0	106	70	24.4473	2.00274	4.02464	9.04244	0	0	0	79.8611	0	1	70	0	24	207	70	108	0	0	67.0027	66	0	23.3242	215	70	110	0	0	69.0246	72	0
84	1460	0	0	0	1	0	14.5743	8.01506	14.5743	14.5743	2	75	0	61	0.7	156	0	138	82	27.8488	3.07529	#NULL!	#NULL!	0	0	1	66.87	0	0	#NULL!	#NULL!	#NULL!	#NULL!	#NULL!	#NULL!	#NULL!	#NULL!	#NULL!	#NULL!	#NULL!	#NULL!	#NULL!	#NULL!	#NULL!	#NULL!	#NULL!	#NULL!	#NULL!	#NULL!
82	1461	0	0	0	0	0	14.5743	14.5743	14.5743	14.5743	2	39	0	54	1.1	176	0	148	78	21.9076	2.01369	4.0616	9.03696	0	0	1	58.5341	1	0	77	0	21	184	76	124	0	0	41.0137	81	0	25.4767	188	80	140	0	1	43.0616	#NULL!	#NULL!
80	1462	0	0	0	0	0	9.0835	9.0835	9.0835	9.0835	2	57	0	54	0.7	214	1	216	106	21.9076	1.99452	4.00274	9.0835	1	0	1	75.5893	0	0	66	0	21	148	100	184	0	1	58.9945	70	0	24.2439	189	100	150	0	1	61.0027	#NULL!	#NULL!
75	1463	0	0	0	0	0	14.5743	14.5743	14.5743	14.5743	1	62	0	55	0.8	240	0	146	80	22.0317	2.08898	#NULL!	10.0507	0	0	1	74.4792	0	0	68	0	22	284	82	146	0	1	64.089	#NULL!	#NULL!	#NULL!	#NULL!	#NULL!	#NULL!	#NULL!	#NULL!	#NULL!	#NULL!	#NULL!
59	1464	0	0	0	0	0	14.5743	14.5743	14.5743	14.5743	2	46	1	58	0.9	221	0	108	62	24.4561	2.0616	4.09446	9.04517	0	0	0	71.5154	0	1	78	0	24	178	90	110	0	0	48.0616	74	0	27.1918	189	82	132	0	1	50.0945	#NULL!	#NULL!
61	1465	0	0	0	0	0	14.5743	14.5743	14.5743	14.5743	1	46	1	66	1	231	0	110	80	22.3094	1.97262	5.0397	9.97262	0	0	0	86.1667	0	1	64	0	22	193	50	98	0	0	47.9726	#NULL!	#NULL!	#NULL!	#NULL!	#NULL!	#NULL!	#NULL!	#NULL!	#NULL!	52	0
85	1466	0	0	0	0	0	14.5743	14.5743	14.5743	14.5743	2	58	0	60	0.7	203	0	150	76	22.0386	1.98905	4.06434	9.04791	0	0	1	82.9762	0	0	64	0	22	209	84	150	0	1	59.989	80	0	30.2978	260	92	192	0	1	62.0643	#NULL!	#NULL!
62	1467	0	0	0	0	0	14.5743	14.5743	14.5743	14.5743	2	55	0	65	0.9	221	0	152	94	25.0762	1.98905	4.08624	9.98357	0	0	1	72.473	0	0	76	0	25	202	78	122	0	0	56.989	#NULL!	#NULL!	#NULL!	#NULL!	#NULL!	#NULL!	#NULL!	#NULL!	#NULL!	63	0
65	1468	0	0	1	0	0	12.0151	14.5743	14.5743	14.5743	1	56	0	62	1.3	196	0	188	88	21.7079	2.0616	3.98357	10.026	0	0	1	55.641	1	0	61	0	21	187	75	140	0	1	58.0616	65	0	21.6128	203	80	150	0	1	59.9836	61	0
59	1469	0	0	0	0	0	14.5743	14.5743	14.5743	14.5743	2	51	0	56	0.9	238	0	100	70	23.9224	1.96441	4.00548	10.0233	0	0	0	65.3765	0	0	84	0	23	194	68	106	0	0	52.9644	60	0	25.6312	238	80	120	0	0	55.0055	78	0
58	1470	0	0	0	0	0	14.6715	14.6715	14.6715	14.6715	2	40	0	55	0.7	201	0	95	69	24.4444	2.0835	4.17248	9.10541	0	0	0	92.7579	0	0	68	0	24	260	58	92	0	0	42.0835	72	0	26.0226	211	76	108	0	0	44.1725	67	0
52	1471	0	1	0	0	0	5.10404	5.10404	5.10404	5.10404	2	64	1	49	1	296	1	166	88	22.9874	2.07255	5.05065	#NULL!	1	0	1	43.9639	1	1	84	0	22	324	74	138	1	1	66.0726	111	0	#NULL!	#NULL!	#NULL!	#NULL!	#NULL!	#NULL!	69.0507	#NULL!	#NULL!
68	1472	0	0	0	0	0	14.5743	14.5743	14.5743	14.5743	1	59	1	55	1	208	0	102	64	23.1911	2.03149	4.05065	9.0178	0	0	0	61.875	0	1	46	0	23	153	66	106	0	0	61.0315	55	0	24.2382	183	70	110	0	0	63.0507	#NULL!	#NULL!
67	1473	0	0	0	0	0	14.666	14.666	14.666	14.666	1	36	1	65	1	228	0	120	68	22.2291	3.11499	#NULL!	#NULL!	0	0	0	93.8889	0	1	53	0	22	227	78	116	0	0	39.115	#NULL!	#NULL!	#NULL!	#NULL!	#NULL!	#NULL!	#NULL!	#NULL!	#NULL!	#NULL!	#NULL!
54	1474	0	0	0	0	0	14.5743	14.5743	14.5743	14.5743	1	49	0	75	1.3	136	0	120	80	27.2173	2.06434	4.00821	#NULL!	0	0	0	72.9167	0	0	54	0	27	136	88	134	0	1	51.0643	59	0	28.6689	140	88	134	0	1	53.0082	#NULL!	#NULL!
84	1475	0	0	0	0	0	14.5743	14.5743	14.5743	14.5743	2	53	0	60	0.7	243	0	126	78	25.9695	1.96167	3.98084	9.02601	0	0	0	88.0357	0	0	#NULL!	#NULL!	#NULL!	#NULL!	#NULL!	#NULL!	#NULL!	#NULL!	#NULL!	59	0	24.4546	229	70	100	0	0	56.9808	74	0
69	1476	0	0	0	0	0	14.5743	14.5743	14.5743	14.5743	1	41	0	61	1.1	203	0	128	88	21.1073	#NULL!	#NULL!	#NULL!	0	1	0	76.25	0	0	#NULL!	#NULL!	#NULL!	#NULL!	#NULL!	#NULL!	#NULL!	#NULL!	#NULL!	#NULL!	#NULL!	#NULL!	#NULL!	#NULL!	#NULL!	#NULL!	#NULL!	#NULL!	#NULL!	#NULL!
61	1477	0	0	0	0	0	14.5743	14.5743	14.5743	14.5743	1	36	0	64	1.1	190	0	120	84	23.5078	#NULL!	#NULL!	#NULL!	0	0	0	84.0404	0	0	#NULL!	#NULL!	#NULL!	#NULL!	#NULL!	#NULL!	#NULL!	#NULL!	#NULL!	#NULL!	#NULL!	#NULL!	#NULL!	#NULL!	#NULL!	#NULL!	#NULL!	#NULL!	#NULL!	#NULL!
60	1478	0	0	0	0	0	14.5743	14.5743	14.5743	14.5743	2	54	0	64	0.9	262	0	118	72	28.0689	1.96441	4.05065	10.026	0	0	0	72.1975	0	0	68	0	28	194	70	120	0	0	55.9644	#NULL!	#NULL!	#NULL!	#NULL!	#NULL!	#NULL!	#NULL!	#NULL!	#NULL!	#NULL!	#NULL!
57	1479	0	0	0	0	0	14.5743	14.5743	14.5743	14.5743	2	44	0	74	0.8	254	0	108	84	25.9095	1.96167	5.06708	10.089	0	0	0	104.833	0	0	78	0	25	220	84	124	0	0	45.9617	65	0	26.9896	224	94	130	0	1	49.0671	#NULL!	#NULL!
54	1480	0	0	0	0	0	14.5743	14.5743	14.5743	14.5743	1	60	0	57	1.3	177	1	138	90	22.5466	1.96441	4.05065	10.0082	0	0	1	48.7179	1	0	98	0	22	178	90	128	0	0	61.9644	#NULL!	#NULL!	#NULL!	#NULL!	#NULL!	#NULL!	#NULL!	#NULL!	#NULL!	#NULL!	#NULL!
67	1481	0	0	0	0	0	14.5743	14.5743	14.5743	14.5743	2	37	0	66	1.1	226	0	116	78	25.7812	3.0178	3.98905	9.05886	0	1	0	72.9583	0	0	72	0	25	198	68	122	0	0	40.0178	62	0	28.5156	246	56	112	0	0	40.989	#NULL!	#NULL!
69	1482	0	0	0	0	0	14.7823	14.7823	14.7823	14.7823	1	38	1	60	1.1	203	0	119	80	20.0474	2.18617	4.21081	9.22177	0	0	0	77.2727	0	1	57	0	20	239	58	112	0	0	40.1862	67	0	21.3839	283	70	116	0	0	42.2108	#NULL!	#NULL!
70	1483	0	0	0	1	0	14.5743	6.01506	14.5743	14.5743	2	65	0	52	0.6	183	0	112	70	21.9261	2.02053	4.00821	#NULL!	1	0	0	76.7361	0	0	79	0	21	177	74	128	1	0	67.0205	83	0	22.6409	197	76	144	1	1	69.0082	#NULL!	#NULL!
77	1484	0	0	0	0	0	14.5743	14.5743	14.5743	14.5743	2	40	0	58	0.9	191	0	136	80	22.6562	2.09172	4.08077	9.0616	0	0	1	76.0802	0	0	81	0	22	223	78	112	0	0	42.0917	72	0	23.8281	216	86	136	0	1	44.0808	#NULL!	#NULL!
62	1485	0	0	0	0	0	14.5743	14.5743	14.5743	14.5743	2	40	0	56	0.8	173	0	118	78	23.3091	1.96441	4.00548	9.04517	0	0	0	82.6389	0	0	70	0	23	174	78	128	0	0	41.9644	71	0	24.0344	187	76	128	0	0	44.0055	#NULL!	#NULL!
95	1486	0	0	0	0	0	14.7769	14.7769	14.7769	14.7769	1	65	1	50	1.1	237	0	138	70	18.1449	2.17248	4.20534	9.25051	0	0	1	47.3485	1	1	78	0	18	220	68	142	0	1	67.1725	76	0	17.8465	243	70	130	0	1	69.2053	#NULL!	#NULL!
66	1487	0	0	0	0	0	14.5743	14.5743	14.5743	14.5743	2	49	0	60	0.7	245	0	124	78	24.974	2.08077	#NULL!	10.011	0	0	0	92.0833	0	0	72	0	24	259	80	102	0	0	51.0808	#NULL!	#NULL!	#NULL!	#NULL!	#NULL!	#NULL!	#NULL!	#NULL!	#NULL!	66	0
55	1488	0	0	0	0	0	14.7769	14.7769	14.7769	14.7769	2	63	0	58	0.8	226	0	142	80	25.1039	2.16975	4.20534	9.25051	0	0	1	65.9045	0	0	62	0	25	218	95	150	0	1	65.1697	80	0	21.9363	198	80	144	0	1	67.2053	70	0
55	1489	0	0	0	1	0	14.5715	11.9288	14.5715	14.5715	1	55	1	55	1	183	0	95	70	19.0311	1.95893	3.98905	9.0397	0	1	0	64.9306	0	1	76	0	19	189	65	95	0	0	56.9589	62	0	20.3223	185	75	115	0	0	58.989	64	0
57	1490	0	0	0	0	0	14.5715	14.5715	14.5715	14.5715	2	52	0	53	0.9	160	0	136	94	21.5019	1.95346	3.97536	8.98357	0	0	1	61.179	0	0	60	0	21	128	68	124	0	0	53.9535	72	0	22.137	148	76	128	0	0	55.9754	75	0
63	1491	0	0	0	0	0	14.5715	14.5715	14.5715	14.5715	2	56	0	53	0.8	274	0	128	88	23.2446	1.96441	4.02601	9.0397	0	0	0	65.6979	0	0	76	0	23	267	82	142	0	1	57.9644	73	0	24.3232	265	74	124	0	0	60.026	63	0
57	1492	0	0	0	0	0	10.9945	10.9945	10.9945	10.9945	1	59	0	49	1	226	0	130	85	17.9982	1.96715	3.98084	9.04244	0	0	1	55.125	1	0	68	0	17	236	86	130	0	1	60.9671	61	0	18.3655	226	80	130	0	1	62.9808	#NULL!	#NULL!
68	1493	0	0	0	0	0	14.5715	14.5715	14.5715	14.5715	2	56	0	54	0.8	208	0	124	80	24	1.96715	3.98084	9.04244	0	1	0	66.9375	0	0	69	0	24	164	64	108	0	0	57.9671	58	0	24.2222	204	68	112	0	0	59.9808	58	0
65	1494	1	1	0	1	0	2.67693	2.67693	2.67693	2.67693	1	71	1	53	1	208	0	130	88	22.3478	2.05886	#NULL!	#NULL!	0	0	1	50.7917	1	1	62	0	22	183	64	112	0	0	73.0589	#NULL!	#NULL!	#NULL!	#NULL!	#NULL!	#NULL!	#NULL!	#NULL!	#NULL!	#NULL!	#NULL!
64	1495	0	0	0	0	0	14.5715	14.5715	14.5715	14.5715	2	35	0	50	0.8	221	0	102	60	20.8117	3.0835	5.02327	10.0397	0	0	0	77.474	0	0	64	0	20	211	66	106	0	0	38.0835	90	0	#NULL!	#NULL!	68	114	#NULL!	0	40.0233	68	0
60	1496	0	1	0	0	0	6.72758	6.72758	6.72758	6.72758	2	66	0	46	0.8	264	1	112	76	23.1377	1.96715	4.07803	#NULL!	0	0	0	50.2326	1	0	60	0	23	282	80	150	0	1	67.9671	#NULL!	#NULL!	#NULL!	#NULL!	#NULL!	#NULL!	#NULL!	#NULL!	#NULL!	#NULL!	#NULL!
60	1497	0	0	0	0	0	14.5715	14.5715	14.5715	14.5715	2	39	0	47	0.7	169	0	120	76	21.4573	1.97262	3.98905	9.96988	0	0	0	80.0585	0	0	76	0	21	215	84	126	0	0	40.9726	68	0	24.7737	165	80	135	0	1	42.989	74	0
63	1498	0	0	0	0	0	14.5715	14.5715	14.5715	14.5715	2	52	0	55	0.7	194	0	144	84	23.8054	1.95346	4.00274	9.02053	0	0	1	81.627	0	0	60	0	23	189	90	158	0	1	53.9535	#NULL!	#NULL!	#NULL!	#NULL!	#NULL!	#NULL!	#NULL!	#NULL!	#NULL!	60	0
61	1499	0	1	0	0	0	13.9781	13.9781	13.9781	13.9781	1	74	2	59	1.2	219	0	140	86	21.6713	1.96715	3.98357	9.04517	0	0	1	45.0694	1	1	72	0	21	212	76	128	1	0	75.9671	72	0	21.6713	254	90	160	0	1	77.9836	#NULL!	#NULL!
59	1500	0	1	0	0	0	13.6386	13.6386	13.6386	13.6386	2	70	0	65	1.1	219	0	122	90	25.711	1.96715	3.98357	9.04517	0	1	0	48.8321	1	0	69	0	25	182	98	130	1	1	71.9671	69	0	27.0552	197	74	132	0	1	73.9836	#NULL!	#NULL!
56	1502	0	0	0	0	0	14.5715	14.5715	14.5715	14.5715	1	49	2	71	1.2	205	0	122	70	27.0538	2.0178	4.08898	9.03149	0	1	0	74.7801	0	1	70	0	27	221	76	118	1	0	51.0178	72	0	27.0993	222	94	152	0	1	53.089	#NULL!	#NULL!
86	1503	0	0	0	0	0	14.5715	14.5715	14.5715	14.5715	2	47	0	50	0.8	216	0	106	64	23.1385	1.97262	4.01506	9.0616	0	0	0	68.6198	0	0	67	0	23	223	58	98	0	0	48.9726	69	0	23.8715	243	86	100	0	0	51.0151	#NULL!	#NULL!
85	1504	0	0	0	0	0	14.5743	14.5743	14.5743	14.5743	2	55	0	58	0.7	182	0	140	78	26.8407	2.02875	5.00821	9.05613	0	0	1	83.1448	0	0	84	0	26	196	90	138	1	1	57.0287	61	0	29.5553	#NULL!	80	130	#NULL!	1	60.0082	#NULL!	#NULL!
74	1505	0	0	0	0	0	14.8576	14.8576	14.8576	14.8576	1	56	1	75	1.4	280	0	124	72	27.8852	2.26146	4.31211	10.3368	0	0	0	62.5	0	1	71	0	27	276	60	130	0	1	58.2615	74	0	27.1416	373	76	130	0	1	60.3121	46	0
70	1506	0	1	0	0	1	6.4935	6.4935	6.4935	6.4935	2	73	0	69	0.7	247	0	140	76	29.4758	1.98357	4.02053	#NULL!	0	0	1	77.9673	0	0	78	0	29	265	86	166	0	1	74.9836	78	0	30.5428	231	64	132	0	1	77.0205	#NULL!	#NULL!
75	1507	0	0	0	0	0	14.5715	14.5715	14.5715	14.5715	2	57	0	64	0.9	265	0	102	68	27.3399	1.98357	4.07255	8.98357	0	0	0	69.679	0	0	64	0	27	293	68	104	0	0	58.9836	70	0	30.6293	252	88	138	0	1	61.0726	68	0
73	1508	0	0	0	0	0	14.5715	14.5715	14.5715	14.5715	2	59	0	66	0.6	196	1	118	68	25.7812	2.05886	4.07529	10.0424	1	0	0	105.188	0	0	72	0	25	255	60	124	0	0	61.0589	72	0	27.993	251	70	152	0	1	63.0753	#NULL!	#NULL!
77	1509	0	0	0	0	0	14.7303	14.7303	14.7303	14.7303	2	48	0	68	1.2	257	0	108	68	27.2392	2.15058	4.16427	9.19849	0	0	0	61.5463	0	0	66	0	27	123	70	108	0	0	50.1506	#NULL!	#NULL!	#NULL!	#NULL!	#NULL!	#NULL!	#NULL!	#NULL!	#NULL!	84	0
67	1510	0	0	0	0	0	14.5715	14.5715	14.5715	14.5715	1	64	2	64	1.2	233	0	170	86	21.8871	1.97262	4.04244	#NULL!	0	1	1	56.2963	1	1	64	0	21	240	70	142	0	1	65.9726	66	0	22.4913	217	82	170	0	1	68.0424	#NULL!	#NULL!
60	1511	0	0	0	0	0	14.5715	14.5715	14.5715	14.5715	1	35	1	57	1.3	190	0	112	68	20.9366	1.98084	3.98357	9.02601	0	0	0	63.9423	0	1	69	0	20	202	80	120	0	0	36.9808	60	0	22.5827	225	70	116	0	0	38.9836	70	0
62	1512	0	0	0	0	0	14.5715	14.5715	14.5715	14.5715	1	49	1	53	1	165	0	100	64	18.3391	3.07529	5.07803	#NULL!	0	0	0	66.9861	0	1	64	0	18	#NULL!	64	100	#NULL!	0	52.0753	#NULL!	#NULL!	#NULL!	#NULL!	#NULL!	#NULL!	#NULL!	#NULL!	#NULL!	#NULL!	#NULL!
62	1513	0	0	0	0	0	14.5715	14.5715	14.5715	14.5715	2	46	0	56	0.7	158	0	122	76	22.719	#NULL!	5.07803	#NULL!	0	0	0	88.7778	0	0	67	0	22	#NULL!	78	130	#NULL!	1	#NULL!	#NULL!	#NULL!	#NULL!	#NULL!	#NULL!	#NULL!	#NULL!	#NULL!	#NULL!	#NULL!	#NULL!
66	1514	0	0	0	0	0	14.5715	14.5715	14.5715	14.5715	2	47	0	59	0.7	192	0	106	64	24.5578	2.0178	4.05339	9.04244	0	0	0	92.5387	0	0	72	0	24	222	82	128	0	0	49.0178	#NULL!	#NULL!	#NULL!	#NULL!	#NULL!	#NULL!	#NULL!	#NULL!	#NULL!	63	0
84	1515	0	0	0	0	0	14.5715	14.5715	14.5715	14.5715	2	40	0	50	0.7	171	0	110	68	22.8269	1.98084	3.99726	9.04791	0	1	0	84.3254	0	0	68	0	22	196	68	108	0	0	41.9808	68	0	25.6837	193	70	130	0	1	43.9973	#NULL!	#NULL!
88	1516	0	1	0	0	0	3.22313	3.22313	3.22313	3.22313	1	82	0	44	1.5	180	0	144	70	15.9675	2.0835	#NULL!	#NULL!	0	0	1	23.6296	1	0	67	0	15	173	70	138	0	1	84.0835	#NULL!	#NULL!	#NULL!	#NULL!	#NULL!	#NULL!	#NULL!	#NULL!	#NULL!	#NULL!	#NULL!
56	1517	0	1	0	0	0	3.19028	3.19028	3.19028	3.19028	1	77	0	36	1.2	154	0	104	70	13.8884	1.99452	#NULL!	#NULL!	0	0	0	26.25	1	0	55	0	13	141	68	104	0	0	78.9945	#NULL!	#NULL!	#NULL!	#NULL!	#NULL!	#NULL!	#NULL!	#NULL!	#NULL!	#NULL!	#NULL!
89	1518	0	0	0	0	0	14.5715	14.5715	14.5715	14.5715	1	51	0	57	0.8	221	0	120	70	20.6852	1.99179	4.99452	9.99179	0	0	0	88.0729	0	0	66	0	20	243	55	92	0	0	52.9918	#NULL!	#NULL!	#NULL!	#NULL!	#NULL!	#NULL!	#NULL!	#NULL!	#NULL!	67	0
70	1519	0	0	0	0	0	14.5715	14.5715	14.5715	14.5715	2	36	0	43	0.9	180	0	98	60	17.6693	#NULL!	#NULL!	#NULL!	0	0	0	58.6605	1	0	#NULL!	#NULL!	#NULL!	#NULL!	#NULL!	#NULL!	#NULL!	#NULL!	#NULL!	#NULL!	#NULL!	#NULL!	#NULL!	#NULL!	#NULL!	#NULL!	#NULL!	#NULL!	#NULL!	#NULL!
58	1520	0	0	0	0	0	14.5715	14.5715	14.5715	14.5715	2	46	0	54	1	243	0	118	72	20.8325	2.98631	5.00548	#NULL!	0	0	0	59.925	1	0	64	0	20	239	78	130	0	1	48.9863	70	0	27.7344	221	80	120	0	0	51.0055	#NULL!	#NULL!
55	1521	0	0	0	0	0	14.5715	14.5715	14.5715	14.5715	2	51	0	60	0.9	300	0	116	70	23.7332	1.98631	4.00548	9.02875	0	1	0	70.0463	0	0	64	0	23	243	68	100	1	0	52.9863	75	0	25.0657	261	72	118	0	0	55.0055	#NULL!	#NULL!
57	1522	0	0	0	0	0	14.5715	14.5715	14.5715	14.5715	1	54	0	73	1.2	160	1	150	88	27.4756	2.05613	3.99452	9.03149	0	1	1	72.662	0	0	61	0	27	138	84	148	0	1	56.0561	62	0	29.2969	149	74	148	0	1	57.9945	#NULL!	#NULL!
76	1523	0	0	0	0	0	14.5715	14.5715	14.5715	14.5715	1	59	0	62	1.2	221	0	120	80	23.3355	2.05613	3.97536	9.08077	0	1	0	58.125	1	0	65	0	23	206	68	116	0	0	61.0561	60	0	23.4236	207	64	102	0	0	62.9754	#NULL!	#NULL!
60	1524	0	0	0	0	0	14.6427	14.6427	14.6427	14.6427	2	35	0	60	0.7	195	0	96	60	25.2994	2.14648	4.0835	#NULL!	0	0	0	106.25	0	0	72	0	25	173	58	100	0	0	37.1465	59	0	24.4546	194	50	96	0	0	39.0835	#NULL!	#NULL!
57	1525	0	0	0	0	0	14.6715	14.6715	14.6715	14.6715	1	43	1	75	1	241	0	116	76	23.9395	2.08898	4.08077	9.1232	1	0	0	101.042	0	1	95	0	23	226	66	116	0	0	45.089	96	0	22.8822	252	78	114	1	0	47.0808	100	0
63	1526	0	0	0	0	0	14.6742	14.6742	14.6742	14.6742	2	92	0	58	0.6	186	0	126	70	25.4375	2.08898	4.0835	9.12594	1	0	0	54.7778	1	0	92	0	25	175	70	120	1	0	94.089	75	0	24.1217	198	80	136	1	1	96.0835	80	0
72	1527	0	0	0	0	0	14.6742	14.6742	14.6742	14.6742	2	42	0	44	0.7	208	0	110	68	18.7962	2.08898	4.0835	9.12594	0	0	0	72.7222	0	0	85	0	18	248	70	110	0	0	44.089	80	0	18.132	223	70	110	0	0	46.0835	92	0
67	1528	0	0	0	0	1	14.5715	14.5715	11.0123	14.5715	1	38	1	75	1.2	198	0	155	95	27.2173	2.07529	4.01095	#NULL!	0	0	1	88.5417	0	1	63	0	27	197	90	146	0	1	40.0753	72	0	29.3848	218	78	130	0	1	42.011	#NULL!	#NULL!
77	1530	0	0	0	0	0	14.5715	14.5715	14.5715	14.5715	1	64	0	83	1.2	174	1	146	88	26.7949	2.05886	4.05065	10.0643	0	0	1	73.0093	0	0	71	0	26	205	104	170	0	1	66.0589	#NULL!	#NULL!	#NULL!	#NULL!	#NULL!	#NULL!	#NULL!	#NULL!	#NULL!	82	0
67	1531	0	1	0	0	0	5.37372	5.37372	5.37372	5.37372	2	90	0	62	1	170	1	180	96	27.1918	1.95619	5.01232	#NULL!	0	0	1	36.5972	1	0	80	0	27	146	92	152	0	1	91.9562	95	0	#NULL!	#NULL!	82	140	#NULL!	1	95.0123	#NULL!	#NULL!
77	1532	0	0	0	0	0	14.5715	14.5715	14.5715	14.5715	2	61	0	54	0.5	174	0	126	72	24.3232	1.98357	5.01506	10.0342	0	0	0	100.725	0	0	72	0	24	183	72	130	0	1	62.9836	62	0	21.7778	178	86	140	1	1	66.0151	69	0
64	1533	0	0	0	0	0	14.5715	14.5715	14.5715	14.5715	1	38	1	58	1	169	0	120	70	22.9421	2.04791	5.07529	10.0507	0	0	0	82.1667	0	1	60	0	22	143	64	108	0	0	40.0479	45	0	23.8281	144	58	96	1	0	43.0753	66	0
69	1534	0	0	0	0	0	14.5715	14.5715	14.5715	14.5715	2	66	0	61	1.2	208	0	114	66	27.1111	1.96167	3.99452	10.0561	0	0	0	44.4086	1	0	#NULL!	#NULL!	#NULL!	#NULL!	#NULL!	#NULL!	#NULL!	#NULL!	#NULL!	70	0	26.6667	234	66	116	0	0	69.9945	62	0
81	1535	0	0	0	0	0	14.5715	14.5715	14.5715	14.5715	1	51	1	63	0.8	144	0	91	70	23.1405	1.95893	4.06982	10.011	0	0	0	97.3438	0	1	52	0	23	178	60	106	0	0	52.9589	#NULL!	#NULL!	#NULL!	#NULL!	#NULL!	#NULL!	#NULL!	#NULL!	#NULL!	#NULL!	#NULL!
75	1536	0	0	0	0	0	14.8686	14.8686	14.8686	14.8686	2	36	0	54	0.7	179	0	104	75	20.8325	2.28884	4.30527	9.32854	0	0	0	94.7143	0	0	84	0	20	154	66	108	0	0	38.2888	77	0	21.4844	208	60	108	0	0	40.3053	76	0
58	1537	0	0	0	0	0	14.6687	14.6687	14.6687	14.6687	2	50	0	65	1.2	219	0	120	84	25.3906	2.09719	4.16701	#NULL!	0	0	0	57.5521	1	0	89	0	25	199	84	122	0	0	52.0972	#NULL!	#NULL!	#NULL!	#NULL!	#NULL!	#NULL!	#NULL!	#NULL!	#NULL!	#NULL!	#NULL!
65	1538	0	0	0	0	0	14.5688	14.5688	14.5688	14.5688	1	88	1	70	1	268	0	162	88	24.2215	1.95893	4.00548	9.06708	0	0	1	50.5556	1	1	90	0	24	243	80	158	0	1	89.9589	83	0	26.2596	299	74	164	0	1	92.0055	#NULL!	#NULL!
72	1539	0	0	0	0	0	14.7303	14.7303	14.7303	14.7303	1	48	0	74	1.2	167	0	135	85	26.2188	2.22587	4.22313	10.2122	0	1	1	78.7963	0	0	75	0	26	188	89	136	0	1	50.2259	61	0	27.1416	159	88	150	0	1	52.2231	#NULL!	#NULL!
57	1540	0	0	0	0	0	14.5715	14.5715	14.5715	14.5715	2	35	1	68	0.8	185	0	130	80	30.2222	2.06434	4.00274	10.026	0	1	1	105.365	0	1	82	0	30	170	66	110	0	0	37.0643	67	0	23.7778	249	56	100	0	0	39.0027	#NULL!	#NULL!
62	1541	0	0	0	0	0	14.5688	14.5688	14.5688	14.5688	2	73	0	63	0.8	189	0	134	84	26.9127	1.98357	4.07803	10.0096	1	0	1	62.2891	0	0	#NULL!	#NULL!	#NULL!	#NULL!	#NULL!	#NULL!	#NULL!	#NULL!	#NULL!	77	0	26.6667	212	74	144	1	1	77.078	98	0
59	1542	0	1	0	1	0	9.92608	8.00958	9.92608	9.92608	1	78	2	70	1.5	168	0	138	98	26.0262	1.98357	4.08077	#NULL!	0	0	1	40.1852	1	1	#NULL!	#NULL!	#NULL!	#NULL!	#NULL!	#NULL!	#NULL!	#NULL!	#NULL!	#NULL!	#NULL!	#NULL!	#NULL!	#NULL!	#NULL!	#NULL!	#NULL!	#NULL!	#NULL!	#NULL!
58	1543	0	0	0	0	0	14.5688	14.5688	14.5688	14.5688	2	42	0	64	0.7	187	0	108	70	24.3865	2.06982	4.98905	9.01232	0	0	0	105.778	0	0	72	0	24	166	72	116	0	0	44.0698	70	0	25.7812	136	75	115	0	0	46.989	#NULL!	#NULL!
65	1544	0	0	0	0	0	14.6934	14.6934	14.6934	14.6934	1	52	0	74	1.3	177	1	134	90	24.4418	2.09719	4.17522	9.19165	0	1	1	69.5726	0	0	56	0	24	189	88	132	1	1	54.0972	61	0	24.0569	182	80	130	0	1	56.1752	64	0
81	1545	0	0	0	0	0	14.6961	14.6961	14.6961	14.6961	2	47	0	57	0.8	242	0	146	92	22.5466	2.10815	4.13963	10.1725	0	0	1	78.2266	0	0	88	0	22	247	82	132	1	1	49.1081	87	0	22.7444	278	90	158	1	1	51.1396	78	0
58	1546	0	0	0	0	0	14.7659	14.7659	14.7659	14.7659	1	36	0	60	1.2	252	0	94	64	19.8177	2.17248	4.28063	10.2615	0	0	0	72.2222	0	0	64	0	19	231	62	100	0	0	38.1725	60	0	19.5918	248	72	110	0	0	40.2806	#NULL!	#NULL!
68	1547	0	0	0	0	0	14.5688	14.5688	14.5688	14.5688	1	47	1	74	1.1	219	0	140	90	25.9095	2.06434	4.08624	9.00274	0	0	1	86.8939	0	1	62	0	25	178	74	134	0	1	49.0643	#NULL!	#NULL!	#NULL!	#NULL!	#NULL!	#NULL!	#NULL!	#NULL!	#NULL!	70	0
67	1548	0	0	0	0	0	14.5688	14.5688	14.5688	14.5688	2	46	0	54	0.8	226	0	116	78	24.653	2.06434	4.08624	9.06708	0	0	0	74.9062	0	0	78	0	24	210	70	100	0	0	48.0643	#NULL!	#NULL!	#NULL!	#NULL!	#NULL!	#NULL!	#NULL!	#NULL!	#NULL!	#NULL!	#NULL!
68	1549	0	0	0	0	0	14.5688	14.5688	14.5688	14.5688	2	44	0	65	0.7	162	1	146	100	27.0552	2.05339	4.0397	9.99452	1	0	1	105.238	0	0	72	0	27	170	80	130	0	1	46.0534	61	0	26.3702	217	84	140	0	1	48.0397	65	0
69	1550	0	0	0	0	0	14.5688	14.5688	14.5688	14.5688	2	43	0	54	0.8	189	0	112	76	23.0681	2.01506	4.03422	9.0616	0	1	0	77.2969	0	0	64	0	23	197	68	108	0	0	45.0151	69	0	24.8889	219	70	110	0	0	47.0342	#NULL!	#NULL!
64	1551	0	0	0	0	0	14.5688	14.5688	14.5688	14.5688	2	49	0	58	0.8	180	0	152	92	24.1415	#NULL!	4.02053	10.0616	0	0	1	77.8872	0	0	#NULL!	#NULL!	#NULL!	#NULL!	#NULL!	#NULL!	#NULL!	#NULL!	#NULL!	55	0	23.8054	155	86	160	0	1	53.0205	67	0
61	1552	0	0	0	0	0	14.5688	14.5688	14.5688	14.5688	1	35	0	51	1.3	219	0	114	80	18.2868	1.97536	4.04791	#NULL!	0	0	0	57.2115	1	0	64	0	18	229	82	106	0	0	36.9754	#NULL!	#NULL!	#NULL!	#NULL!	#NULL!	#NULL!	#NULL!	#NULL!	#NULL!	#NULL!	#NULL!
56	1553	0	0	0	0	0	14.8741	14.8741	14.8741	14.8741	2	37	0	46	0.7	123	0	100	60	19.6506	2.37235	4.35044	9.34771	0	0	0	79.9067	0	0	72	0	19	176	66	108	0	0	39.3723	#NULL!	#NULL!	#NULL!	#NULL!	#NULL!	#NULL!	#NULL!	#NULL!	#NULL!	69	0
69	1554	0	1	0	0	0	11.655	11.655	11.655	11.655	2	51	0	60	1	281	0	110	76	22.0386	#NULL!	#NULL!	#NULL!	1	0	0	63.0417	0	0	#NULL!	#NULL!	#NULL!	#NULL!	#NULL!	#NULL!	#NULL!	#NULL!	#NULL!	#NULL!	#NULL!	#NULL!	#NULL!	#NULL!	#NULL!	#NULL!	#NULL!	#NULL!	#NULL!	#NULL!
61	1555	0	0	0	0	0	14.5688	14.5688	14.5688	14.5688	2	52	0	67	0.6	135	0	116	66	28.6215	2.06982	5.0835	9.04517	0	0	0	116.009	0	0	#NULL!	#NULL!	#NULL!	#NULL!	#NULL!	#NULL!	#NULL!	#NULL!	#NULL!	#NULL!	#NULL!	#NULL!	#NULL!	#NULL!	#NULL!	#NULL!	#NULL!	#NULL!	78	0
63	1556	0	0	0	0	0	14.5688	14.5688	14.5688	14.5688	2	36	0	54	0.6	160	0	114	74	23.0681	#NULL!	#NULL!	#NULL!	0	0	0	110.5	0	0	#NULL!	#NULL!	#NULL!	#NULL!	#NULL!	#NULL!	#NULL!	#NULL!	#NULL!	#NULL!	#NULL!	#NULL!	#NULL!	#NULL!	#NULL!	#NULL!	#NULL!	#NULL!	#NULL!	#NULL!
54	1557	0	0	0	0	0	14.8741	14.8741	14.8741	14.8741	1	41	0	61	1.1	205	0	116	76	23.533	2.36961	4.35044	9.34771	0	0	0	76.25	0	0	79	0	23	190	80	110	0	0	43.3696	#NULL!	#NULL!	#NULL!	#NULL!	#NULL!	#NULL!	#NULL!	#NULL!	#NULL!	#NULL!	#NULL!
60	1558	0	0	0	0	0	14.5688	14.5688	14.5688	14.5688	2	35	0	65	0.9	198	0	116	80	26.7094	#NULL!	#NULL!	#NULL!	0	0	0	89.5255	0	0	#NULL!	#NULL!	#NULL!	#NULL!	#NULL!	#NULL!	#NULL!	#NULL!	#NULL!	#NULL!	#NULL!	#NULL!	#NULL!	#NULL!	#NULL!	#NULL!	#NULL!	#NULL!	#NULL!	#NULL!
59	1559	0	1	0	0	0	1.3655	1.3655	1.3655	1.3655	1	83	2	56	0.7	190	0	138	75	22.151	#NULL!	#NULL!	#NULL!	0	0	1	63.3333	0	1	#NULL!	#NULL!	#NULL!	#NULL!	#NULL!	#NULL!	#NULL!	#NULL!	#NULL!	#NULL!	#NULL!	#NULL!	#NULL!	#NULL!	#NULL!	#NULL!	#NULL!	#NULL!	#NULL!	#NULL!
77	1560	0	1	0	0	0	0.247775	0.247775	0.247775	0.247775	2	78	0	60	0.5	230	1	132	66	26.6667	#NULL!	#NULL!	#NULL!	1	0	1	87.8333	0	0	#NULL!	#NULL!	#NULL!	#NULL!	#NULL!	#NULL!	#NULL!	#NULL!	#NULL!	#NULL!	#NULL!	#NULL!	#NULL!	#NULL!	#NULL!	#NULL!	#NULL!	#NULL!	#NULL!	#NULL!
64	1561	0	0	0	1	0	14.5688	7.00958	14.5688	14.5688	1	55	0	61	1	278	0	156	84	24.4352	2.01506	4.05065	9.0397	0	0	1	72.0139	0	0	77	0	24	267	98	170	0	1	57.0151	51	0	24.1415	187	78	140	0	1	59.0507	55	0
51	1562	0	0	0	0	1	14.7153	14.7153	6.15606	14.7153	2	41	0	49	1	185	0	106	62	21.7778	2.1191	4.12183	9.19165	0	0	0	57.2687	1	0	96	0	21	165	72	118	0	0	43.1191	76	0	23.5556	197	70	114	0	0	45.1218	79	0
58	1563	0	0	0	0	0	14.5688	14.5688	14.5688	14.5688	2	53	0	52	1	202	0	110	78	22.5069	2.05613	4.05339	10.0287	0	1	0	53.4083	1	0	62	0	22	210	68	112	0	0	55.0561	64	0	24.2382	189	70	128	0	0	57.0534	66	0
46	1564	0	0	0	0	0	14.5688	14.5688	14.5688	14.5688	1	48	1	62	1	216	0	130	98	22.7732	#NULL!	4.98905	9.0835	0	0	1	79.2222	0	1	#NULL!	#NULL!	#NULL!	#NULL!	#NULL!	#NULL!	#NULL!	#NULL!	#NULL!	60	0	24.7676	211	80	136	0	1	52.989	55	0
99	1565	0	0	0	0	0	14.5688	14.5688	14.5688	14.5688	2	45	0	50	0.8	189	0	100	56	21.3593	2.07803	5.0397	10.0507	0	0	0	70.0955	0	0	61	0	21	189	60	100	0	0	47.078	#NULL!	#NULL!	#NULL!	#NULL!	#NULL!	#NULL!	#NULL!	#NULL!	#NULL!	58	0
61	1566	0	0	0	0	0	14.5688	14.5688	14.5688	14.5688	2	51	0	55	0.8	176	0	108	74	21.7555	2.02053	3.99726	#NULL!	0	0	0	72.2352	0	0	63	0	21	184	70	110	0	0	53.0205	64	0	20.9644	193	52	102	0	0	54.9973	#NULL!	#NULL!
64	1567	0	0	0	0	0	14.7495	14.7495	14.7495	14.7495	2	36	0	55	0.9	391	0	106	78	22.0317	2.24778	4.18617	9.24504	0	0	0	75.0309	0	0	60	0	22	351	68	102	0	0	38.2478	63	0	22.7694	441	76	102	0	0	40.1862	62	0
57	1568	0	0	0	0	0	14.7358	14.7358	14.7358	14.7358	2	35	0	66	0.9	157	0	#NULL!	#NULL!	26.7759	2.17522	4.15058	10.2313	0	0	#NULL!	90.9028	0	0	68	0	26	182	60	108	0	0	37.1752	90	0	27.9421	234	62	110	0	0	39.1506	#NULL!	#NULL!
77	1569	0	0	0	0	1	14.707	14.707	7.14784	14.707	2	36	0	49	0.7	181	0	138	98	21.4903	3.21629	5.18617	#NULL!	0	0	1	85.9444	0	0	#NULL!	#NULL!	#NULL!	#NULL!	#NULL!	#NULL!	#NULL!	#NULL!	#NULL!	#NULL!	#NULL!	#NULL!	#NULL!	#NULL!	#NULL!	#NULL!	#NULL!	#NULL!	#NULL!	#NULL!
50	1570	0	0	0	0	0	14.7303	14.7303	14.7303	14.7303	2	37	0	36	0.8	226	0	110	74	16.6597	#NULL!	5.20945	9.19302	0	0	0	54.7188	1	0	#NULL!	#NULL!	#NULL!	#NULL!	#NULL!	#NULL!	#NULL!	#NULL!	#NULL!	61	0	#NULL!	#NULL!	#NULL!	#NULL!	#NULL!	#NULL!	42.2094	#NULL!	#NULL!
61	1571	0	0	0	0	0	14.5688	14.5688	14.5688	14.5688	2	40	1	49	0.8	237	0	98	60	21.7778	1.96988	4.05886	9.02601	0	0	0	72.309	0	1	60	0	21	215	60	100	0	0	41.9699	62	0	21.3333	192	62	90	0	0	44.0589	68	0
92	1572	0	0	0	0	0	14.5688	14.5688	14.5688	14.5688	2	39	0	63	0.9	237	0	106	64	25.2363	2.06434	4.0397	9.02601	0	0	0	83.4653	0	0	66	0	25	224	56	110	0	0	41.0643	#NULL!	#NULL!	#NULL!	#NULL!	#NULL!	#NULL!	#NULL!	#NULL!	#NULL!	61	0
80	1573	0	0	0	0	0	14.5661	14.5661	14.5661	14.5661	1	60	1	68	1	250	0	136	84	25.5937	2.06708	4.07803	10.0233	1	0	1	75.5556	0	1	71	0	25	184	90	110	1	0	62.0671	#NULL!	#NULL!	#NULL!	#NULL!	#NULL!	#NULL!	#NULL!	#NULL!	#NULL!	#NULL!	#NULL!
72	1574	0	0	0	0	0	14.5661	14.5661	14.5661	14.5661	2	45	0	47	0.7	114	0	112	74	21.7502	2.07803	5.02053	10.0424	0	1	0	75.3026	0	0	61	0	21	192	74	110	0	0	47.078	72	0	22.3543	156	75	115	0	0	50.0205	#NULL!	#NULL!
56	1575	0	0	0	0	0	14.8686	14.8686	14.8686	14.8686	1	39	1	67	1.2	181	0	110	72	24.3141	2.27242	4.29706	9.36687	0	0	0	78.3218	0	1	68	0	24	181	68	108	0	0	41.2724	78	0	17.6898	189	76	120	0	0	43.2971	#NULL!	#NULL!
55	1576	0	0	0	0	0	14.822	14.822	14.822	14.822	1	63	1	68	1.2	221	0	120	68	22.7204	2.2204	#NULL!	10.2587	0	0	0	60.6019	0	1	61	0	22	252	70	130	0	1	65.2204	#NULL!	#NULL!	#NULL!	#NULL!	#NULL!	#NULL!	#NULL!	#NULL!	#NULL!	77	0
58	1577	0	0	0	0	0	14.5661	14.5661	14.5661	14.5661	2	64	0	61	0.8	168	0	110	90	25.721	2.05339	5.06982	9.01506	0	0	0	68.4132	0	0	60	0	25	160	68	112	0	0	66.0534	62	0	25.8761	201	70	124	1	0	69.0698	60	0
66	1578	0	0	0	0	0	14.5661	14.5661	14.5661	14.5661	1	37	0	50	1.3	149	0	122	68	20.2848	1.98084	4.04517	9.05886	0	0	0	55.0214	1	0	70	0	20	173	70	118	0	0	38.9808	#NULL!	#NULL!	#NULL!	#NULL!	#NULL!	#NULL!	#NULL!	#NULL!	#NULL!	#NULL!	#NULL!
61	1580	0	0	0	0	0	14.5661	14.5661	14.5661	14.5661	1	49	0	66	1	247	0	122	84	24.539	1.96441	4.03696	9.96441	1	0	0	83.4167	0	0	62	0	24	264	70	132	0	1	50.9644	#NULL!	#NULL!	#NULL!	#NULL!	#NULL!	#NULL!	#NULL!	#NULL!	#NULL!	62	0
83	1581	0	0	0	0	0	14.5661	14.5661	14.5661	14.5661	1	37	1	80	0.9	188	0	116	86	26.4236	1.99726	4.03422	10.0424	0	0	0	127.16	0	1	72	0	26	212	78	106	0	0	38.9973	61	0	26.8166	244	82	118	0	0	41.0342	92	0
81	1582	0	0	0	0	0	14.5661	14.5661	14.5661	14.5661	2	37	0	62	0.7	190	0	112	80	24.5243	2.07803	4.03422	10.0424	0	0	0	107.7	0	0	66	0	24	244	80	118	0	0	39.078	76	0	25.9645	214	64	112	0	0	41.0342	69	0
63	1583	0	0	0	0	0	14.7385	14.7385	14.7385	14.7385	1	37	0	85	1.1	133	0	122	87	30.8463	2.23409	4.15606	10.2204	0	1	0	110.543	0	0	80	0	30	176	78	137	0	1	39.2341	74	0	34.2504	190	90	162	0	1	41.1561	#NULL!	#NULL!
73	1584	0	1	0	0	1	9.02601	9.02601	8.17112	9.02601	1	40	1	65	1.1	223	0	120	76	24.7676	3.23682	#NULL!	#NULL!	0	0	0	82.0707	0	1	#NULL!	#NULL!	#NULL!	#NULL!	#NULL!	#NULL!	#NULL!	#NULL!	#NULL!	#NULL!	#NULL!	#NULL!	#NULL!	#NULL!	#NULL!	#NULL!	#NULL!	#NULL!	#NULL!	#NULL!
66	1585	0	0	0	0	0	14.5633	14.5633	14.5633	14.5633	1	62	1	76	1.1	208	0	168	87	26.2976	2.05613	4.06708	9.03696	0	1	1	74.8485	0	1	60	0	26	204	82	160	1	1	64.0561	54	0	22.5896	224	68	132	0	1	66.0671	#NULL!	#NULL!
72	1586	0	0	0	1	0	14.7413	12.5161	14.7413	14.7413	2	69	0	66	1.1	245	0	154	90	26.7759	2.14237	4.16975	9.24778	1	1	1	50.2917	1	0	52	0	26	215	88	150	0	1	71.1424	70	0	26.5643	195	86	142	0	1	73.1697	#NULL!	#NULL!
63	1587	0	0	0	0	0	14.7413	14.7413	14.7413	14.7413	1	71	1	56	1.2	233	0	124	64	23.3091	2.14237	4.16975	9.21766	0	0	0	44.7222	1	1	60	0	23	168	70	105	0	0	73.1424	56	0	24.7768	214	62	116	0	0	75.1697	#NULL!	#NULL!
62	1588	0	0	0	0	0	14.5633	14.5633	14.5633	14.5633	2	50	0	50	0.5	115	1	114	56	22.2222	3.02601	#NULL!	10.0726	0	0	0	106.25	0	0	74	0	22	148	66	118	0	0	53.026	#NULL!	#NULL!	#NULL!	#NULL!	#NULL!	#NULL!	#NULL!	#NULL!	#NULL!	#NULL!	#NULL!
56	1589	0	0	0	1	0	14.5633	12.8371	14.5633	14.5633	1	57	0	56	1.2	199	0	140	84	23.0112	#NULL!	5.0397	10.0068	0	0	1	53.7963	1	0	#NULL!	#NULL!	#NULL!	#NULL!	#NULL!	#NULL!	#NULL!	#NULL!	#NULL!	56	0	24.3496	188	100	170	0	1	62.0397	66	0
56	1590	0	0	0	0	0	14.8015	14.8015	14.8015	14.8015	1	40	0	74	1.1	191	0	114	68	26.2188	2.21355	4.28337	10.2806	0	0	0	93.4343	0	0	78	0	26	204	92	136	0	1	42.2136	65	0	25.5593	213	84	138	0	1	44.2834	70	0
55	1591	0	1	0	0	1	5.20945	5.20945	5.20945	5.20945	2	68	1	66	1.4	154	1	144	72	26.4381	#NULL!	5.04517	#NULL!	1	0	1	40.0714	1	1	#NULL!	#NULL!	#NULL!	#NULL!	#NULL!	#NULL!	#NULL!	#NULL!	#NULL!	#NULL!	#NULL!	#NULL!	#NULL!	#NULL!	#NULL!	#NULL!	#NULL!	#NULL!	#NULL!	#NULL!
63	1592	0	0	0	0	0	14.5633	14.5633	14.5633	14.5633	1	35	1	56	0.9	159	0	136	90	21.6041	2.05886	5.03696	9.05613	0	1	1	90.7407	0	1	80	0	21	197	85	157	0	1	37.0589	#NULL!	#NULL!	#NULL!	#NULL!	#NULL!	#NULL!	#NULL!	#NULL!	#NULL!	#NULL!	#NULL!
88	1593	0	1	0	0	1	2.69199	2.69199	2.69199	2.69199	1	61	1	71	1.4	182	0	118	72	24.5675	2.0397	#NULL!	#NULL!	0	0	0	55.6448	1	1	64	0	24	163	70	110	1	0	63.0397	#NULL!	#NULL!	#NULL!	#NULL!	#NULL!	#NULL!	#NULL!	#NULL!	#NULL!	#NULL!	#NULL!
67	1594	0	0	0	0	0	14.5633	14.5633	14.5633	14.5633	2	54	0	52	0.7	186	0	110	60	27.3052	1.96167	3.97536	9.96715	0	0	0	75.4206	0	0	68	0	27	199	68	108	0	0	55.9617	77	0	29.7362	176	60	98	0	0	57.9754	75	0
71	1595	0	0	0	0	0	14.5633	14.5633	14.5633	14.5633	2	45	0	45	0.8	183	1	128	88	20.2694	1.98357	5.00274	9.01506	0	0	0	63.0859	0	0	58	0	20	198	88	142	0	1	46.9836	71	0	22.5215	177	66	150	0	1	50.0027	63	0
88	1596	0	0	0	0	0	14.5633	14.5633	14.5633	14.5633	2	41	1	55	0.8	137	0	106	68	22.3133	1.9781	4.03149	9.0835	0	0	0	80.3516	0	1	76	0	22	162	66	108	0	0	42.9781	92	0	24.2452	169	60	112	0	0	45.0315	#NULL!	#NULL!
71	1597	0	0	0	0	0	14.5606	14.5606	14.5606	14.5606	2	39	0	58	0.8	279	0	112	78	24.1415	1.94798	3.99726	9.06982	0	0	0	86.4462	0	0	61	0	24	210	80	120	0	0	40.948	56	0	27.7671	322	76	124	0	0	42.9973	#NULL!	#NULL!
54	1598	0	0	0	0	0	14.5633	14.5633	14.5633	14.5633	1	42	1	77	0.8	228	1	134	88	27.6095	1.96167	4.07255	9.96988	0	0	1	131.007	0	1	89	0	27	246	88	132	0	1	43.9617	97	0	29.0318	228	98	160	0	1	46.0726	57	0
72	1599	0	0	0	0	0	14.5633	14.5633	14.5633	14.5633	2	54	0	60	0.9	197	0	114	76	22.5827	2.0397	4.04517	10.0479	0	0	0	67.6852	0	0	#NULL!	#NULL!	#NULL!	#NULL!	#NULL!	#NULL!	#NULL!	#NULL!	#NULL!	70	0	22.6562	173	78	138	0	1	58.0452	75	0
49	1600	0	0	0	0	0	14.5633	14.5633	14.5633	14.5633	2	61	0	56	0.7	149	0	107	63	23.3091	2.05065	4	9.08077	0	0	0	74.6111	0	0	64	0	23	116	64	110	0	0	63.0507	57	0	24.3496	187	56	100	0	0	65	#NULL!	#NULL!
67	1601	0	0	0	0	0	14.8303	14.8303	14.8303	14.8303	1	38	1	75	1.1	169	0	108	72	25.6489	3.31759	#NULL!	10.282	0	0	0	96.5909	0	1	60	0	25	169	60	110	0	0	41.3176	#NULL!	#NULL!	#NULL!	#NULL!	#NULL!	#NULL!	#NULL!	#NULL!	#NULL!	#NULL!	#NULL!
76	1602	0	0	0	0	0	14.5633	14.5633	14.5633	14.5633	2	48	0	57	0.8	194	0	104	70	24.6711	1.96441	4.01232	9.00958	0	1	0	77.3854	0	0	68	0	24	198	80	126	0	0	49.9644	73	0	26.6667	221	64	104	0	0	52.0123	67	0
85	1603	0	1	0	0	0	1.9781	1.9781	1.9781	1.9781	1	74	1	56	1.2	256	0	118	70	20.8209	#NULL!	#NULL!	#NULL!	0	0	0	42.7778	1	1	#NULL!	#NULL!	#NULL!	#NULL!	#NULL!	#NULL!	#NULL!	#NULL!	#NULL!	#NULL!	#NULL!	#NULL!	#NULL!	#NULL!	#NULL!	#NULL!	#NULL!	#NULL!	#NULL!	#NULL!
80	1604	0	1	0	0	1	10.0233	10.0233	10.0233	10.0233	1	57	1	57	0.9	126	0	110	68	21.1927	2.04791	5.04244	9.02875	0	0	0	73.0093	0	1	92	0	21	124	60	120	0	0	59.0479	#NULL!	#NULL!	#NULL!	#NULL!	#NULL!	#NULL!	#NULL!	#NULL!	#NULL!	#NULL!	#NULL!
67	1605	0	0	0	0	0	9.98084	9.98084	9.98084	9.98084	1	50	0	60	1.1	162	0	114	82	21.7738	1.97262	3.98905	9.98084	1	1	0	68.1818	0	0	79	0	21	142	76	112	0	0	51.9726	64	0	21.0068	152	80	130	0	1	53.989	69	0
84	1606	0	0	0	0	0	14.5633	14.5633	14.5633	14.5633	2	35	0	45	0.9	179	0	118	76	18.2563	1.97536	4.00274	9.0178	0	0	0	61.9792	0	0	66	0	18	166	84	136	0	1	36.9754	77	0	19.313	195	72	112	0	0	39.0027	#NULL!	#NULL!
73	1607	0	0	0	0	0	14.5633	14.5633	14.5633	14.5633	1	48	0	76	1	256	0	120	58	26.2976	2.03696	3.99179	9.00958	0	1	0	97.1111	0	0	61	0	26	241	76	124	0	0	50.037	74	0	26.0845	229	66	116	0	0	51.9918	69	0
63	1608	0	0	0	0	0	14.5633	14.5633	14.5633	14.5633	2	47	0	65	0.8	174	0	104	68	25.3906	1.96441	3.99726	#NULL!	0	0	0	89.2057	0	0	72	0	25	169	70	108	0	0	48.9644	77	0	26.8977	177	66	108	0	0	50.9973	#NULL!	#NULL!
55	1609	0	0	0	0	0	14.5633	14.5633	14.5633	14.5633	1	49	1	91	0.9	193	0	132	84	31.1207	2.04791	3.9781	9	1	0	1	127.793	0	1	80	0	31	172	70	116	1	0	51.0479	78	0	29.0688	205	80	120	1	0	52.9781	88	0
64	1610	0	0	0	0	0	14.5633	14.5633	14.5633	14.5633	1	35	1	60	1.1	150	0	112	64	21.5139	1.99726	4.07529	9.07803	0	0	0	79.5455	0	1	64	0	21	182	68	118	0	0	36.9973	46	0	23.4236	199	66	120	0	0	39.0753	#NULL!	#NULL!
54	1611	0	0	0	0	0	14.5633	14.5633	14.5633	14.5633	1	41	0	73	1.1	294	0	120	80	25.5593	1.96441	3.99726	9.02053	0	0	0	91.25	0	0	82	0	25	283	64	116	0	0	42.9644	69	0	27.6361	294	72	110	0	0	44.9973	61	0
56	1612	0	0	0	0	0	14.5633	14.5633	14.5633	14.5633	2	53	0	56	1.1	212	0	108	64	25.5661	2.04791	4.07803	9.02875	0	0	0	52.2879	1	0	64	0	25	213	66	98	0	0	55.0479	#NULL!	#NULL!	#NULL!	#NULL!	#NULL!	#NULL!	#NULL!	#NULL!	#NULL!	#NULL!	#NULL!
60	1613	0	0	0	0	0	14.5606	14.5606	14.5606	14.5606	1	50	1	59	1	209	0	116	78	21.9363	1.98905	5.04244	9.96988	0	0	0	73.75	0	1	78	0	21	221	60	118	0	0	51.989	#NULL!	#NULL!	#NULL!	#NULL!	#NULL!	#NULL!	#NULL!	#NULL!	#NULL!	65	0
42	1614	0	0	0	0	0	14.5606	14.5606	14.5606	14.5606	1	49	2	58	0.9	187	0	118	84	21.048	1.98631	3.96715	9.05886	0	0	0	81.4506	0	1	55	0	21	182	70	110	1	0	50.9863	60	0	23.1405	170	88	126	0	0	52.9671	#NULL!	#NULL!
67	1615	0	0	0	0	0	9.04517	9.04517	9.04517	9.04517	2	37	0	51	0.9	188	0	120	86	20.4294	1.98905	4.07529	9.04517	0	0	0	68.9051	0	0	#NULL!	#NULL!	#NULL!	#NULL!	#NULL!	#NULL!	#NULL!	#NULL!	#NULL!	76	0	21.9076	227	80	134	0	1	41.0753	#NULL!	#NULL!
44	1616	0	1	0	0	1	12.5003	12.5003	#NULL!	12.5003	2	59	0	76	0.8	195	0	112	74	30.4438	2.07255	4.07529	10.0205	0	0	0	90.8438	0	0	87	0	30	199	88	120	0	0	61.0726	#NULL!	#NULL!	#NULL!	#NULL!	#NULL!	#NULL!	#NULL!	#NULL!	#NULL!	#NULL!	#NULL!
63	1617	0	0	0	0	0	14.5606	14.5606	14.5606	14.5606	1	49	1	72	0.9	213	0	100	70	24.0569	1.98905	5.01232	9.05886	0	0	0	101.111	0	1	54	0	24	216	58	102	0	0	50.989	60	0	24.3375	225	78	108	0	0	54.0123	#NULL!	#NULL!
64	1618	0	0	0	0	0	14.5606	14.5606	14.5606	14.5606	2	38	0	51	0.8	192	0	114	80	21.2279	1.97536	5.00958	9.05886	0	0	0	76.7656	0	0	68	0	21	178	80	130	0	1	39.9754	67	0	22.4766	160	76	140	0	1	43.0096	#NULL!	#NULL!
67	1619	0	0	0	0	0	14.5606	14.5606	14.5606	14.5606	2	40	0	52	0.8	168	0	102	60	21.6441	1.96988	4.02327	9.0616	0	0	0	76.7361	0	0	92	0	21	186	60	110	0	0	41.9699	93	0	22.3133	191	66	112	0	0	44.0233	76	0
77	1620	0	0	0	0	0	14.5606	14.5606	14.5606	14.5606	2	73	0	63	0.9	198	0	130	80	27.6304	1.96988	4.02327	9.0616	0	0	1	55.3681	1	0	78	0	27	280	80	120	0	0	74.9699	87	0	30.1315	217	90	140	0	1	77.0233	70	0
60	1621	0	0	0	0	0	14.5606	14.5606	14.5606	14.5606	2	65	0	52	0.8	209	0	138	76	21.3675	1.98357	4.03149	9.03422	0	0	1	57.5521	1	0	67	0	21	221	75	126	0	0	66.9836	67	0	23.9025	212	72	140	0	1	69.0315	#NULL!	#NULL!
66	1622	0	0	0	0	1	14.6427	14.6427	7.0835	14.6427	2	54	0	61	0.7	262	0	128	86	24.7475	2.03833	4.15469	#NULL!	0	0	0	88.4742	0	0	60	0	24	238	72	120	0	0	56.0383	#NULL!	#NULL!	#NULL!	#NULL!	#NULL!	#NULL!	#NULL!	#NULL!	#NULL!	#NULL!	#NULL!
66	1623	0	0	0	0	0	14.5606	14.5606	14.5606	14.5606	1	61	1	46	1	178	0	130	78	20.1746	2.05065	5.00958	9.00958	0	0	1	50.4722	1	1	54	0	20	150	68	120	0	0	63.0507	55	0	19.2234	168	78	128	0	0	66.0096	59	0
68	1624	0	0	0	0	0	14.5606	14.5606	14.5606	14.5606	2	63	0	50	0.7	190	0	136	78	21.6413	1.95072	5.00684	#NULL!	0	1	1	64.9306	0	0	72	0	21	226	70	124	0	0	64.9507	#NULL!	#NULL!	#NULL!	#NULL!	#NULL!	#NULL!	#NULL!	#NULL!	#NULL!	#NULL!	#NULL!
64	1625	0	0	0	0	0	14.5606	14.5606	14.5606	14.5606	2	68	0	59	0.7	210	0	144	70	23.634	1.96167	3.98084	9.02875	0	0	1	71.6429	0	0	72	0	23	162	86	120	0	0	69.9617	64	0	21.9076	196	62	122	0	0	71.9808	68	0
68	1626	0	0	0	0	0	14.5606	14.5606	14.5606	14.5606	2	40	0	53	1	217	0	116	78	22.6409	2.05886	#NULL!	#NULL!	0	0	0	62.5694	0	0	67	0	22	203	90	120	0	0	42.0589	#NULL!	#NULL!	#NULL!	#NULL!	#NULL!	#NULL!	#NULL!	#NULL!	#NULL!	#NULL!	#NULL!
81	1627	0	0	0	0	0	14.5606	14.5606	14.5606	14.5606	1	39	1	83	1.1	247	0	136	80	28.7197	1.97536	3.99726	10.0424	0	0	1	105.846	0	1	90	0	28	219	82	134	0	1	40.9754	84	0	28.0102	242	100	150	0	1	42.9973	#NULL!	#NULL!
74	1628	0	0	0	0	0	14.5606	14.5606	14.5606	14.5606	2	38	0	62	1.2	218	0	100	68	23.9188	2.05065	4.07529	9.03422	0	1	0	62.2153	0	0	68	0	23	187	60	100	0	0	40.0507	66	0	25.711	217	74	110	0	0	42.0753	#NULL!	#NULL!
67	1629	0	1	0	1	0	1.53662	1.53662	1.53662	1.53662	1	67	0	54	0.9	211	0	126	82	21.0937	#NULL!	#NULL!	#NULL!	0	0	0	60.8333	0	0	#NULL!	#NULL!	#NULL!	#NULL!	#NULL!	#NULL!	#NULL!	#NULL!	#NULL!	#NULL!	#NULL!	#NULL!	#NULL!	#NULL!	#NULL!	#NULL!	#NULL!	#NULL!	#NULL!	#NULL!
70	1630	0	0	0	0	0	14.5606	14.5606	14.5606	14.5606	1	70	2	66	1.3	239	0	158	82	21.7994	1.94798	4.05065	9.00137	0	0	1	49.359	1	1	66	0	21	257	70	146	0	1	71.948	72	0	23.3564	183	70	156	0	1	74.0507	78	0
61	1631	0	0	0	0	0	14.5606	14.5606	14.5606	14.5606	2	37	0	72	0.8	188	0	112	80	27.7767	2.05339	4.00411	9.98631	0	0	0	109.438	0	0	86	0	27	189	78	108	0	0	39.0534	76	0	25	207	58	92	0	0	41.0041	76	0
71	1632	0	0	0	0	0	14.666	14.666	14.666	14.666	1	75	2	54	1	144	0	112	68	20.8325	2.0835	4.16427	9.15606	0	0	0	48.75	1	1	52	0	20	168	70	114	0	0	77.0835	61	0	20.5457	158	80	124	0	0	79.1643	#NULL!	#NULL!
52	1633	0	0	1	1	0	9.00137	13.3354	14.5606	14.5606	1	50	1	72	0.8	196	0	120	75	24.623	2.06434	5.03696	10.0424	1	1	0	112.5	0	1	66	0	24	170	76	136	1	1	52.0643	73	0	26.0276	162	70	132	1	1	55.037	72	0
65	1634	0	0	0	0	0	14.5606	14.5606	14.5606	14.5606	1	46	2	61	1	153	0	140	80	22.9591	1.96167	4.02327	9.98357	0	0	1	79.6389	0	1	53	0	22	206	90	130	0	1	47.9617	55	0	23.0518	180	85	140	0	1	50.0233	49	0
53	1635	0	0	0	0	0	14.5606	14.5606	14.5606	14.5606	2	39	0	77	0.9	172	0	112	80	30.8444	2.05065	4.06982	10.0014	0	0	0	102.013	0	0	68	0	30	178	80	120	0	0	41.0507	58	0	32.05	181	76	126	0	0	43.0698	#NULL!	#NULL!
54	1636	0	0	0	0	0	14.5606	14.5606	14.5606	14.5606	1	44	0	57	1	154	0	110	78	19.9573	1.99452	4.03149	9.02875	0	1	0	76	0	0	52	0	19	168	70	108	0	0	45.9945	#NULL!	#NULL!	#NULL!	#NULL!	#NULL!	#NULL!	#NULL!	#NULL!	#NULL!	57	0
73	1637	0	0	0	0	0	14.5606	14.5606	14.5606	14.5606	1	67	0	51	1.2	209	0	122	66	20.9566	1.98357	4.07529	9.04517	1	0	0	43.0903	1	0	56	0	20	129	64	110	0	0	68.9836	44	0	21.6441	229	62	138	0	1	71.0753	#NULL!	#NULL!
67	1638	0	0	0	0	0	14.5606	14.5606	14.5606	14.5606	1	49	0	60	0.6	211	0	130	82	23.4375	2.07255	4.05065	9.04517	0	0	1	126.389	0	0	72	0	23	#NULL!	70	122	#NULL!	0	51.0726	#NULL!	#NULL!	#NULL!	#NULL!	#NULL!	#NULL!	#NULL!	#NULL!	#NULL!	#NULL!	#NULL!
64	1639	0	1	0	0	1	11.4093	11.4093	11.4093	11.4093	2	39	0	50	0.8	195	0	116	80	20.8117	2.04791	4.05886	#NULL!	0	0	0	74.5226	0	0	60	0	20	180	74	110	0	0	41.0479	70	0	22.806	197	58	96	0	0	43.0589	#NULL!	#NULL!
63	1640	0	0	0	0	0	11	11	11	11	1	69	0	55	1.1	168	0	128	63	20.4491	1.9822	4.03285	9.04654	0	0	0	49.3056	1	0	45	0	20	116	66	134	0	1	70.9822	#NULL!	#NULL!	#NULL!	#NULL!	#NULL!	#NULL!	#NULL!	#NULL!	#NULL!	60	0
45	1641	0	0	0	0	0	14.5592	14.5592	14.5592	14.5592	2	50	0	68	0.7	237	0	134	92	27.9421	3.05202	5.03833	9.01643	0	1	1	103.214	0	0	60	0	27	244	92	140	0	1	53.052	#NULL!	#NULL!	#NULL!	#NULL!	#NULL!	#NULL!	#NULL!	#NULL!	#NULL!	#NULL!	#NULL!
61	1642	0	1	0	0	1	12.8631	12.8631	12.8631	12.8631	2	74	1	47	0.8	265	0	154	62	21.7502	3.01916	4.99863	9.98494	0	0	1	45.776	1	1	72	0	21	257	70	160	0	1	77.0192	#NULL!	#NULL!	#NULL!	#NULL!	#NULL!	#NULL!	#NULL!	#NULL!	#NULL!	#NULL!	#NULL!
63	1643	0	0	0	0	0	14.5592	14.5592	14.5592	14.5592	2	40	0	46	0.9	195	0	106	70	19.91	2.06023	4.00821	9.01916	0	0	0	60.3395	0	0	#NULL!	#NULL!	#NULL!	#NULL!	#NULL!	#NULL!	#NULL!	#NULL!	#NULL!	81	0	23.74	218	78	122	0	0	44.0082	#NULL!	#NULL!
71	1644	0	0	0	0	0	14.5989	14.5989	14.5989	14.5989	2	48	0	59	0.9	247	1	120	82	26.2222	1.98357	4.06708	#NULL!	0	0	0	71.2006	0	0	76	0	26	197	48	92	0	0	49.9836	#NULL!	#NULL!	#NULL!	#NULL!	#NULL!	#NULL!	#NULL!	#NULL!	#NULL!	#NULL!	#NULL!
94	1645	0	0	0	0	0	14.5592	14.5592	14.5592	14.5592	1	43	1	61	1	208	0	118	78	21.6128	2.06571	4.07392	8.99316	0	0	0	82.1806	0	1	76	0	21	198	62	116	0	0	45.0657	#NULL!	#NULL!	#NULL!	#NULL!	#NULL!	#NULL!	#NULL!	#NULL!	#NULL!	80	0
63	1646	0	0	0	0	0	14.5592	14.5592	14.5592	14.5592	2	56	0	68	0.9	221	0	116	80	27.5873	2.05476	5.03012	10.011	1	0	0	74.9259	0	0	70	0	27	251	84	110	1	0	58.0548	72	0	24.8358	244	84	118	1	0	61.0301	#NULL!	#NULL!
63	1647	0	0	0	0	0	14.5592	14.5592	14.5592	14.5592	2	64	0	54	0.8	253	0	170	90	25.6837	2.03833	4.03833	9.01095	0	0	1	60.5625	0	0	62	0	25	263	88	158	0	1	66.0383	64	0	24.7325	294	70	126	0	0	68.0383	#NULL!	#NULL!
64	1648	0	0	0	0	0	14.5592	14.5592	14.5592	14.5592	2	40	0	52	0.6	192	0	104	72	20.3125	1.97399	4.04107	10.0411	0	1	0	102.315	0	0	68	0	20	185	56	118	0	0	41.974	78	0	22.5466	250	70	132	0	1	44.0411	76	0
70	1649	0	0	0	0	0	14.5592	14.5592	14.5592	14.5592	2	36	0	57	0.7	189	0	134	80	23.4221	2.04928	4.06571	10.063	0	0	1	99.9762	0	0	66	0	23	199	70	120	0	0	38.0493	#NULL!	#NULL!	#NULL!	#NULL!	#NULL!	#NULL!	#NULL!	#NULL!	#NULL!	#NULL!	#NULL!
53	1650	0	0	0	0	0	14.5592	14.5592	14.5592	14.5592	2	40	0	42	0.7	213	0	98	68	17.4818	2.06845	4.05749	10.0411	0	0	0	70.8333	0	0	74	0	17	196	76	118	0	0	42.0684	72	0	18.3143	266	84	134	0	1	44.0575	72	0
63	1651	0	0	0	0	0	14.7262	14.7262	14.7262	14.7262	2	36	0	48	0.8	172	0	#NULL!	#NULL!	22.213	2.21355	4.24641	10.2081	0	0	#NULL!	73.6667	0	0	60	0	22	189	64	110	0	0	38.2136	#NULL!	#NULL!	#NULL!	#NULL!	#NULL!	#NULL!	#NULL!	#NULL!	#NULL!	#NULL!	#NULL!
76	1652	0	0	0	0	0	14.5592	14.5592	14.5592	14.5592	2	59	0	71	0.5	135	0	135	78	31.139	#NULL!	5.00274	10.0055	1	0	1	135.787	0	0	#NULL!	#NULL!	#NULL!	#NULL!	#NULL!	#NULL!	#NULL!	#NULL!	#NULL!	#NULL!	#NULL!	#NULL!	#NULL!	#NULL!	#NULL!	#NULL!	#NULL!	#NULL!	66	0
64	1653	0	0	0	0	0	14.718	14.718	14.718	14.718	2	54	0	66	0.8	145	0	102	72	26.7759	2.22177	5.15743	9.19165	0	0	0	83.7604	0	0	87	0	26	180	76	112	0	0	56.2218	72	0	25.711	161	75	118	0	0	59.1574	#NULL!	#NULL!
60	1654	0	0	0	0	0	14.5606	14.5606	14.5606	14.5606	1	39	1	66	1.1	200	0	120	86	21.3068	1.96715	4.01506	9.0178	0	0	0	84.1667	0	1	70	0	21	176	88	120	1	0	40.9671	77	0	25.4694	192	78	126	0	0	43.0151	#NULL!	#NULL!
55	1655	0	1	0	0	1	9.29979	9.29979	9.29979	9.29979	1	63	0	66	1	248	0	118	76	22.8374	2.10267	4.15469	#NULL!	0	0	0	70.5833	0	0	66	0	22	230	80	120	0	0	65.1027	#NULL!	#NULL!	#NULL!	#NULL!	#NULL!	#NULL!	#NULL!	#NULL!	#NULL!	#NULL!	#NULL!
68	1657	0	0	0	0	0	14.7153	14.7153	14.7153	14.7153	2	47	0	50	0.8	167	0	168	98	20.5457	2.21355	#NULL!	10.2026	0	0	1	68.6198	0	0	#NULL!	#NULL!	#NULL!	#NULL!	#NULL!	#NULL!	#NULL!	#NULL!	#NULL!	#NULL!	#NULL!	#NULL!	#NULL!	#NULL!	#NULL!	#NULL!	#NULL!	#NULL!	#NULL!	#NULL!
61	1658	0	0	0	0	0	14.5565	14.5565	14.5565	14.5565	1	68	1	66	1.3	174	0	170	84	23.3844	1.96851	3.98494	10.0329	0	0	1	50.7692	1	1	52	0	23	206	80	164	#NULL!	1	69.9685	57	0	23.7387	215	74	130	0	1	71.9849	#NULL!	#NULL!
67	1659	0	1	0	0	1	12.6769	12.6769	12.6769	12.6769	1	53	1	73	1	170	0	120	80	25.5593	3.04928	5.07118	10.0602	0	0	0	88.2083	0	1	67	0	25	148	70	114	0	0	56.0493	#NULL!	#NULL!	#NULL!	#NULL!	#NULL!	#NULL!	#NULL!	#NULL!	#NULL!	#NULL!	#NULL!
75	1660	0	0	0	0	0	14.5565	14.5565	14.5565	14.5565	1	60	1	58	1.1	190	0	122	76	25.1039	1.97125	4.02464	9.02738	0	0	0	58.5859	1	1	49	0	25	187	64	128	1	0	61.9713	51	0	26.3146	189	72	124	0	0	64.0246	46	0
59	1661	0	0	0	0	0	14.5565	14.5565	14.5565	14.5565	2	55	0	81	0.8	227	0	110	60	31.2488	1.94661	3.97125	9.06845	0	0	0	101.602	0	0	76	0	31	222	52	98	0	0	56.9466	72	0	32.4219	214	70	150	0	1	58.9713	#NULL!	#NULL!
69	1662	0	1	0	0	0	2.17796	2.17796	2.17796	2.17796	1	47	0	69	1	221	0	146	100	27.2932	#NULL!	#NULL!	#NULL!	0	0	1	89.125	0	0	#NULL!	#NULL!	#NULL!	#NULL!	#NULL!	#NULL!	#NULL!	#NULL!	#NULL!	#NULL!	#NULL!	#NULL!	#NULL!	#NULL!	#NULL!	#NULL!	#NULL!	#NULL!	#NULL!	#NULL!
90	1664	0	0	0	0	0	14.5565	14.5565	14.5565	14.5565	2	37	0	53	0.8	162	0	98	66	21.7784	1.98494	4.04654	10.0411	0	0	0	80.5582	0	0	67	0	21	192	64	108	0	0	38.9849	71	0	25.2994	175	68	110	0	0	41.0465	87	0
55	1665	0	0	0	0	0	14.5565	14.5565	14.5565	14.5565	2	72	0	59	0.8	232	0	130	72	25.8761	#NULL!	5.06297	9.99042	1	0	1	59.2049	1	0	#NULL!	#NULL!	#NULL!	#NULL!	#NULL!	#NULL!	#NULL!	#NULL!	#NULL!	#NULL!	#NULL!	#NULL!	#NULL!	#NULL!	#NULL!	#NULL!	#NULL!	#NULL!	#NULL!	#NULL!
71	1666	0	0	0	0	0	14.5565	14.5565	14.5565	14.5565	1	53	1	56	1	215	0	124	78	21.6041	2.06845	5.07118	9.99316	0	0	0	67.6667	0	1	70	0	21	201	64	100	0	0	55.0684	#NULL!	#NULL!	#NULL!	#NULL!	#NULL!	#NULL!	#NULL!	#NULL!	#NULL!	#NULL!	#NULL!
84	1667	0	0	0	0	0	14.7043	14.7043	14.7043	14.7043	2	38	0	50	0.8	171	0	#NULL!	#NULL!	19.5312	2.11088	4.1588	10.1971	0	1	#NULL!	75.2604	0	0	76	0	19	171	70	114	0	0	40.1109	69	0	20.2848	189	78	120	0	0	42.1588	65	0
72	1668	0	0	0	0	0	14.5565	14.5565	14.5565	14.5565	1	39	1	85	0.9	215	0	132	84	28.7317	1.96578	4.03833	10.0493	1	0	1	132.485	0	1	68	0	28	221	74	114	0	0	40.9658	66	0	29.4078	274	62	104	0	0	43.0383	#NULL!	#NULL!
68	1669	0	0	0	0	0	14.5537	14.5537	14.5537	14.5537	2	46	0	54	0.6	211	0	126	78	24.3232	2.06297	4	10.0082	1	0	0	99.875	0	0	78	0	24	217	90	170	0	1	48.063	80	0	25.9151	216	80	134	0	1	50	#NULL!	#NULL!
64	1670	1	0	0	0	0	14.5537	14.5537	14.5537	14.5537	1	63	1	61	1.1	184	0	150	80	22.9591	1.93566	4.04381	9.9603	1	0	1	59.3056	1	1	90	1	22	180	70	116	0	0	64.9357	78	1	23.9188	210	64	118	0	0	67.0438	75	1
83	1671	0	0	0	0	0	14.5537	14.5537	14.5537	14.5537	2	63	0	67	0.6	218	0	130	74	26.1719	1.9603	4.05476	#NULL!	1	0	1	101.508	0	0	70	0	26	236	74	150	1	1	64.9603	70	0	27.6398	249	66	122	1	0	67.0548	#NULL!	#NULL!
72	1672	0	1	0	0	1	11.7906	11.7906	11.7906	11.7906	2	64	1	37	0.9	169	1	128	74	14.8213	1.97399	4.05476	9.99316	0	0	0	36.8858	1	1	60	0	14	128	80	156	0	1	65.974	#NULL!	#NULL!	#NULL!	#NULL!	#NULL!	#NULL!	#NULL!	#NULL!	#NULL!	#NULL!	#NULL!
67	1674	0	0	0	0	0	14.5537	14.5537	14.5537	14.5537	2	43	0	49	0.7	206	0	112	70	20.6612	1.97673	4.06297	9.03833	0	0	0	80.1597	0	0	66	0	20	174	80	110	0	0	44.9767	#NULL!	#NULL!	#NULL!	#NULL!	#NULL!	#NULL!	#NULL!	#NULL!	#NULL!	#NULL!	#NULL!
80	1675	0	0	0	0	0	14.5537	14.5537	14.5537	14.5537	1	63	0	62	1.3	230	0	96	64	21.9671	2.04654	3.97399	9.04928	1	1	0	51.0043	1	0	54	0	21	237	50	90	0	0	65.0465	52	0	23.5078	209	60	130	0	1	66.974	#NULL!	#NULL!
59	1676	0	0	0	0	0	14.5537	14.5537	14.5537	14.5537	1	42	0	64	1.1	175	0	106	66	24.6904	1.97947	4.01643	8.98494	1	0	0	79.1919	0	0	61	0	24	194	82	120	0	0	43.9795	60	0	26.1719	206	70	108	0	0	46.0164	60	0
65	1677	0	0	0	0	0	14.7413	14.7413	14.7413	14.7413	2	37	0	51	0.8	130	0	96	60	20.4294	2.16701	4.20397	9.17522	0	0	0	77.5182	0	0	86	0	20	123	70	106	0	0	39.167	68	0	20.6297	153	60	100	0	0	41.204	70	0
66	1678	0	1	0	0	1	9.1807	9.1807	9.1807	9.1807	1	65	1	53	1	197	0	110	67	20.1951	1.93566	4.99316	#NULL!	0	0	0	55.2083	1	1	56	0	20	213	74	126	0	0	66.9357	#NULL!	#NULL!	#NULL!	#NULL!	#NULL!	#NULL!	#NULL!	#NULL!	#NULL!	#NULL!	#NULL!
66	1679	0	0	0	0	0	14.8193	14.8193	14.8193	14.8193	2	47	0	58	0.7	215	0	120	76	26.1249	2.31759	4.27105	#NULL!	1	0	0	90.9702	0	0	68	0	26	258	70	115	0	0	49.3176	60	0	27.2096	248	74	116	0	0	51.271	#NULL!	#NULL!
57	1680	0	0	0	0	0	14.5537	14.5537	14.5537	14.5537	1	60	0	68	1.1	179	0	110	70	26.2336	1.94661	4.03012	9.04381	0	0	0	68.6869	0	0	65	0	26	194	82	118	1	0	61.9466	#NULL!	#NULL!	#NULL!	#NULL!	#NULL!	#NULL!	#NULL!	#NULL!	#NULL!	63	0
55	1681	0	0	0	0	0	14.666	14.666	14.666	14.666	1	47	2	75	1.1	228	0	128	82	25.9516	2.16701	4.13689	9.12868	1	0	0	88.0682	0	1	72	0	25	237	78	120	0	0	49.167	98	0	27.968	220	74	132	1	1	51.1369	#NULL!	#NULL!
63	1682	0	0	0	0	0	14.551	14.551	14.551	14.551	2	49	0	57	0.7	238	0	118	79	23.7253	2.04107	5.02464	9.99179	1	0	0	87.4792	0	0	72	0	23	206	78	116	0	0	51.0411	69	0	22.4323	158	80	128	0	0	54.0246	63	0
55	1683	0	1	0	1	0	3.04517	3.04517	3.04517	3.04517	2	78	0	47	0.9	299	0	144	78	25.7888	2.23135	#NULL!	#NULL!	1	0	1	38.2238	1	0	#NULL!	#NULL!	#NULL!	#NULL!	#NULL!	#NULL!	#NULL!	#NULL!	#NULL!	#NULL!	#NULL!	#NULL!	#NULL!	#NULL!	#NULL!	#NULL!	#NULL!	#NULL!	#NULL!	#NULL!
72	1684	0	0	0	0	0	14.7358	14.7358	14.7358	14.7358	2	41	0	88	1.1	175	0	112	78	35.2508	2.23135	4.15332	9.1848	1	0	0	93.5	0	0	72	0	35	275	66	110	0	0	43.2313	74	0	40.3491	171	70	110	0	0	45.1533	78	0
67	1685	0	0	0	0	0	14.551	14.551	14.551	14.551	1	36	2	78	1.1	205	0	116	70	23.0388	2.04928	3.96578	10.0465	0	1	0	102.424	0	1	60	0	23	217	100	70	0	0	38.0493	#NULL!	#NULL!	#NULL!	#NULL!	#NULL!	#NULL!	#NULL!	#NULL!	#NULL!	#NULL!	#NULL!
61	1686	0	0	0	0	0	14.551	14.551	14.551	14.551	1	45	2	57	1	158	0	100	68	21.4536	2.04928	3.96304	8.99042	0	0	0	75.2083	0	1	68	0	21	194	68	112	0	0	47.0493	66	0	22.4813	193	80	112	0	0	48.963	83	0
65	1687	0	0	0	0	0	14.551	14.551	14.551	14.551	2	43	0	57	0.6	184	0	110	80	22.8329	2.03559	3.96304	10.0219	0	0	0	108.788	0	0	56	0	22	204	70	100	0	0	45.0356	67	0	24.6548	212	60	98	0	0	46.963	#NULL!	#NULL!
56	1688	0	0	0	0	0	14.7358	14.7358	14.7358	14.7358	1	55	1	52	0.9	234	0	112	70	20.3125	2.23135	4.15058	9.1848	1	0	0	68.2099	0	1	69	0	20	168	70	98	0	0	57.2313	60	0	20.9572	224	70	129	1	0	59.1506	72	0
61	1689	0	0	0	0	0	14.5483	14.5483	14.5483	14.5483	1	52	1	55	1.1	216	0	132	86	20.4491	2.97125	5.0219	10.0055	1	0	1	61.1111	0	1	57	0	20	168	86	126	0	0	54.9713	57	0	20.7008	183	70	100	0	0	57.0219	64	0
42	1690	0	0	0	0	0	14.8741	14.8741	14.8741	14.8741	2	60	0	50	0.8	256	0	125	85	21.6413	2.29432	5.33402	9.34497	0	0	0	59.0278	1	0	80	0	21	201	80	112	1	0	62.2943	55	0	22.2222	241	82	130	0	1	65.334	#NULL!	#NULL!
71	1691	0	0	0	0	0	14.8576	14.8576	14.8576	14.8576	2	39	0	50	0.8	198	0	100	64	21.6413	2.32033	4.34771	9.35866	0	0	0	74.5226	0	0	72	0	21	180	68	96	0	0	41.3203	80	0	24.7737	206	76	104	0	0	43.3477	79	0
74	1692	0	0	0	0	0	14.8549	14.8549	14.8549	14.8549	1	40	1	55	1.1	190	0	100	68	20.202	2.36687	4.33128	10.345	0	1	0	69.4444	0	1	88	0	20	184	76	120	0	0	42.3669	#NULL!	#NULL!	#NULL!	#NULL!	#NULL!	#NULL!	#NULL!	#NULL!	#NULL!	#NULL!	#NULL!
50	1693	0	0	0	0	0	14.5483	14.5483	14.5483	14.5483	1	35	0	59	1.3	217	0	102	74	20.1771	2.01095	4.02464	9.04654	0	1	0	66.1859	0	0	76	0	20	244	66	114	0	0	37.011	70	0	21.1073	195	76	112	0	0	39.0246	70	0
66	1695	0	0	0	0	0	14.7262	14.7262	14.7262	14.7262	2	36	0	67	0.9	157	0	120	74	28.9993	2.21355	4.21629	9.2026	0	0	0	91.4012	0	0	73	0	28	162	78	114	0	0	38.2136	83	0	28.8275	156	68	110	0	0	40.2163	70	0
57	1696	0	0	0	0	0	14.5455	14.5455	14.5455	14.5455	2	68	1	56	1	343	0	128	76	23.3091	1.96578	4.04654	9.06297	0	0	0	47.6	1	1	70	0	23	201	60	100	0	0	69.9658	#NULL!	#NULL!	#NULL!	#NULL!	#NULL!	#NULL!	#NULL!	#NULL!	#NULL!	#NULL!	#NULL!
103	1697	0	0	0	0	0	14.7262	14.7262	14.7262	14.7262	1	42	1	72	1	329	0	112	86	25.8166	2.13552	4.21629	9.2026	0	0	0	98	0	1	68	0	25	275	76	114	0	0	44.1355	80	0	28.6689	250	90	128	1	0	46.2163	#NULL!	#NULL!
88	1698	0	0	0	0	0	14.5455	14.5455	14.5455	14.5455	2	63	0	63	1.1	199	0	154	84	25.5588	2.03285	4.01916	9.97125	0	0	1	52.0625	1	0	72	0	25	199	94	180	0	1	65.0329	#NULL!	#NULL!	#NULL!	#NULL!	#NULL!	#NULL!	#NULL!	#NULL!	#NULL!	#NULL!	#NULL!
60	1699	0	0	0	0	0	14.5455	14.5455	14.5455	14.5455	2	37	0	65	0.9	258	0	110	76	25.3906	3.04654	5.01643	10.0274	0	0	0	87.8202	0	0	#NULL!	#NULL!	#NULL!	#NULL!	#NULL!	#NULL!	#NULL!	#NULL!	#NULL!	#NULL!	#NULL!	#NULL!	#NULL!	#NULL!	#NULL!	#NULL!	#NULL!	#NULL!	#NULL!	#NULL!
69	1701	0	0	0	0	0	14.5455	14.5455	14.5455	14.5455	2	39	0	61	1	253	0	98	60	22.1367	2.04107	3.95483	8.97947	0	0	0	72.734	0	0	82	0	22	214	64	94	0	0	41.0411	70	0	24.6097	229	68	106	0	0	42.9548	61	0
66	1702	0	0	0	0	0	14.5455	14.5455	14.5455	14.5455	1	39	1	68	1.2	231	0	118	78	25.2826	3.04928	4.99726	8.98494	0	0	0	79.4907	0	1	64	0	25	233	88	122	0	0	42.0493	#NULL!	#NULL!	#NULL!	#NULL!	#NULL!	#NULL!	#NULL!	#NULL!	#NULL!	#NULL!	#NULL!
66	1703	0	0	0	0	0	14.5455	14.5455	14.5455	14.5455	2	35	0	55	0.7	157	0	112	70	23.8054	2.04107	#NULL!	#NULL!	0	0	0	97.3958	0	0	68	0	23	216	80	118	0	0	37.0411	#NULL!	#NULL!	#NULL!	#NULL!	#NULL!	#NULL!	#NULL!	#NULL!	#NULL!	#NULL!	#NULL!
57	1704	0	0	0	0	0	14.5455	14.5455	14.5455	14.5455	1	48	0	53	1.4	260	0	120	72	22.3478	2.05476	4.05749	#NULL!	0	0	0	48.373	1	0	63	0	22	200	64	106	0	0	50.0548	#NULL!	#NULL!	#NULL!	#NULL!	#NULL!	#NULL!	#NULL!	#NULL!	#NULL!	#NULL!	#NULL!
55	1705	0	0	0	0	0	14.5455	14.5455	14.5455	14.5455	2	46	0	57	1	318	0	120	75	23.7253	3.05202	#NULL!	#NULL!	0	0	0	63.2542	0	0	#NULL!	#NULL!	#NULL!	#NULL!	#NULL!	#NULL!	#NULL!	#NULL!	#NULL!	#NULL!	#NULL!	#NULL!	#NULL!	#NULL!	#NULL!	#NULL!	#NULL!	#NULL!	#NULL!	#NULL!
51	1706	0	0	1	0	0	9.32033	14.5455	14.5455	14.5455	1	52	1	70	1.1	203	0	112	74	26.0262	1.94387	3.96851	9.95209	0	0	0	77.7778	0	1	60	0	26	195	80	118	0	0	53.9439	76	0	26.9111	215	90	144	0	1	55.9685	58	0
62	1707	0	0	0	0	0	14.5455	14.5455	14.5455	14.5455	2	41	0	56	1	190	0	105	70	22.719	2.05202	4.97399	10.0301	0	0	0	65.45	0	0	64	0	22	185	64	100	0	0	43.052	61	0	24.2349	196	70	108	0	0	45.974	#NULL!	#NULL!
70	1708	0	0	0	0	0	14.5455	14.5455	14.5455	14.5455	2	43	0	50	0.8	122	0	110	76	21.3593	1.95209	4.04654	9.98631	0	0	0	71.5712	0	0	63	0	21	117	70	112	0	0	44.9521	#NULL!	#NULL!	#NULL!	#NULL!	#NULL!	#NULL!	#NULL!	#NULL!	#NULL!	71	0
82	1709	0	0	0	0	1	14.718	14.718	11.7413	14.718	1	45	0	68	1	223	0	116	66	29.0487	2.23819	5.16975	9.15195	0	0	0	89.7222	0	0	64	0	29	199	68	108	0	0	47.2382	69	0	27.7671	177	76	120	0	0	50.1697	70	0
89	1710	0	0	0	0	0	14.718	14.718	14.718	14.718	2	41	0	53	0.9	196	0	102	68	24.1965	2.23819	4.23272	9.22724	0	0	0	68.8264	0	0	60	0	24	209	68	102	0	0	43.2382	#NULL!	#NULL!	#NULL!	#NULL!	#NULL!	#NULL!	#NULL!	#NULL!	#NULL!	#NULL!	#NULL!
81	1711	0	0	0	0	0	14.5455	14.5455	14.5455	14.5455	2	46	0	49	0.5	217	0	132	74	21.4903	2.04654	3.96851	9.97947	0	0	1	108.753	0	0	66	0	21	225	78	130	0	1	48.0465	68	0	21.3333	208	70	124	0	0	49.9685	#NULL!	#NULL!
68	1712	0	0	0	0	0	14.5455	14.5455	14.5455	14.5455	1	60	1	46	1	168	0	114	66	18.902	1.97125	5.01369	9.06023	0	0	0	51.1111	1	1	64	0	18	156	62	104	0	0	61.9713	60	0	18.4911	176	60	94	0	0	65.0137	#NULL!	#NULL!
72	1713	0	0	0	0	0	14.5428	14.5428	14.5428	14.5428	1	56	1	68	0.9	260	0	142	85	24.3824	2.04928	4.99179	10.0027	1	0	1	88.1481	0	1	84	0	24	260	92	142	1	1	58.0493	70	0	26.4915	232	88	140	1	1	60.9918	#NULL!	#NULL!
65	1714	0	0	0	0	0	14.5428	14.5428	14.5428	14.5428	1	40	1	56	0.9	185	0	112	66	21.6041	3.03833	#NULL!	9.01643	0	0	0	86.4198	0	1	#NULL!	#NULL!	#NULL!	#NULL!	#NULL!	#NULL!	#NULL!	#NULL!	#NULL!	#NULL!	#NULL!	#NULL!	#NULL!	#NULL!	#NULL!	#NULL!	#NULL!	#NULL!	#NULL!	#NULL!
47	1716	0	0	0	0	0	14.5428	14.5428	14.5428	14.5428	1	55	1	52	0.8	216	0	124	84	18.6453	2.04928	3.9822	9.95483	1	0	0	76.7361	0	1	80	0	18	197	88	120	0	0	57.0493	#NULL!	#NULL!	#NULL!	#NULL!	#NULL!	#NULL!	#NULL!	#NULL!	#NULL!	68	0
61	1717	0	0	0	0	0	14.5428	14.5428	14.5428	14.5428	2	49	0	60	0.7	188	0	108	58	24.974	3.00548	4.99452	9.95209	0	0	0	92.0833	0	0	66	0	24	215	62	102	0	0	52.0055	72	0	#NULL!	#NULL!	80	130	#NULL!	1	53.9945	72	0
60	1718	0	1	0	0	0	11.0055	11.0055	11.0055	11.0055	2	48	0	77	1.2	231	0	146	80	32.0499	2.04928	4.99179	#NULL!	0	0	1	69.6921	0	0	76	0	32	273	94	154	0	1	50.0493	72	0	#NULL!	#NULL!	100	150	#NULL!	1	52.9918	#NULL!	#NULL!
66	1719	0	0	0	0	0	14.7235	14.7235	14.7235	14.7235	1	45	1	77	0.9	205	0	112	80	26.9598	3.17248	5.16427	9.15469	0	0	0	112.886	0	1	80	0	26	184	66	108	1	0	48.1725	#NULL!	#NULL!	#NULL!	#NULL!	#NULL!	#NULL!	#NULL!	#NULL!	#NULL!	63	0
68	1720	0	0	0	0	0	14.7235	14.7235	14.7235	14.7235	2	36	0	50	0.6	178	0	94	58	19.5312	3.17248	5.16427	9.15469	0	0	0	102.315	0	0	78	0	19	176	70	110	0	0	39.1725	#NULL!	#NULL!	#NULL!	#NULL!	#NULL!	#NULL!	#NULL!	#NULL!	#NULL!	54	0
60	1721	0	1	0	0	0	13.1971	13.1971	13.1971	13.1971	1	68	1	59	1.1	170	0	120	78	22.4813	1.93292	3.97125	9.03559	0	0	0	53.6364	1	1	84	0	22	159	65	120	0	0	69.9329	#NULL!	#NULL!	#NULL!	#NULL!	#NULL!	#NULL!	#NULL!	#NULL!	#NULL!	#NULL!	#NULL!
68	1722	0	0	0	0	0	14.5428	14.5428	14.5428	14.5428	2	43	0	55	0.7	235	0	130	86	23.8054	2.04928	4.01095	9.97673	0	0	1	89.9752	0	0	72	0	23	228	84	130	0	1	45.0493	#NULL!	#NULL!	#NULL!	#NULL!	#NULL!	#NULL!	#NULL!	#NULL!	#NULL!	86	0
60	1723	0	0	0	0	0	14.5428	14.5428	14.5428	14.5428	1	47	1	72	0.8	193	0	130	80	26.7698	2.04928	4.01095	9.97673	0	0	1	116.25	0	1	72	0	26	192	82	132	1	1	49.0493	#NULL!	#NULL!	#NULL!	#NULL!	#NULL!	#NULL!	#NULL!	#NULL!	#NULL!	86	0
61	1724	0	0	0	0	0	14.7933	14.7933	14.7933	14.7933	1	45	1	60	1	223	0	118	74	22.5827	2.28884	#NULL!	9.29706	0	0	0	79.1667	0	1	75	0	22	159	70	144	0	1	47.2888	#NULL!	#NULL!	#NULL!	#NULL!	#NULL!	#NULL!	#NULL!	#NULL!	#NULL!	62	0
60	1725	0	0	0	0	0	14.5428	14.5428	14.5428	14.5428	2	45	0	62	0.6	204	0	118	72	24.8358	3.04381	4.99452	9.03559	0	0	0	115.891	0	0	60	0	24	180	74	126	0	0	48.0438	#NULL!	#NULL!	#NULL!	#NULL!	#NULL!	#NULL!	#NULL!	#NULL!	#NULL!	53	0
82	1726	0	0	0	0	0	14.54	14.54	14.54	14.54	1	49	1	79	1	179	0	100	68	30.4772	1.97399	4.02738	8.99179	1	0	0	99.8472	0	1	74	0	30	166	78	118	1	0	50.974	70	0	30.0781	123	90	130	1	1	53.0274	#NULL!	#NULL!
67	1727	0	1	0	0	1	2.5065	2.5065	2.5065	2.5065	1	67	1	40	0.9	162	0	138	82	16.8663	2.10267	#NULL!	#NULL!	0	1	1	45.0617	1	1	#NULL!	#NULL!	#NULL!	#NULL!	#NULL!	#NULL!	#NULL!	#NULL!	#NULL!	#NULL!	#NULL!	#NULL!	#NULL!	#NULL!	#NULL!	#NULL!	#NULL!	#NULL!	#NULL!	#NULL!
76	1728	0	1	0	0	1	13.8741	13.8741	12.3149	13.8741	2	49	0	45	0.7	153	0	104	70	20.5442	2.03559	3.97125	9	0	0	0	69.0625	0	0	60	0	20	213	70	110	0	0	51.0356	58	0	20	147	74	120	0	0	52.9713	#NULL!	#NULL!
51	1729	0	1	0	0	1	8.54757	8.54757	8.54757	8.54757	2	60	0	70	0.7	215	0	144	80	26.0262	2.19713	5.14237	#NULL!	1	0	1	94.4444	0	0	68	0	26	204	88	168	1	1	62.1971	59	0	25.0995	211	90	165	1	1	65.1424	#NULL!	#NULL!
64	1730	0	0	0	0	0	14.54	14.54	14.54	14.54	2	51	1	56	0.9	185	0	106	70	23.9224	#NULL!	5.01643	9.04928	0	0	0	65.3765	0	1	#NULL!	#NULL!	#NULL!	#NULL!	#NULL!	#NULL!	#NULL!	#NULL!	#NULL!	63	0	25.6312	173	75	105	0	0	56.0164	#NULL!	#NULL!
62	1731	0	1	0	0	0	5.22998	5.22998	5.22998	5.22998	1	36	1	114	0.9	198	0	136	86	32.9518	3.03559	5.04654	#NULL!	0	0	1	182.963	0	1	#NULL!	#NULL!	#NULL!	#NULL!	#NULL!	#NULL!	#NULL!	#NULL!	#NULL!	#NULL!	#NULL!	#NULL!	#NULL!	#NULL!	#NULL!	#NULL!	#NULL!	#NULL!	#NULL!	#NULL!
83	1732	0	0	0	0	0	14.54	14.54	14.54	14.54	2	62	0	51	0.6	252	0	130	88	20.9566	2.03285	3.95483	9.94935	0	0	1	78.2708	0	0	80	0	20	228	88	138	0	1	64.0329	60	0	21.5045	247	82	140	0	1	65.9548	81	0
61	1733	0	0	0	0	0	14.54	14.54	14.54	14.54	2	37	0	59	0.7	208	0	112	84	25.8761	2.03285	4.01095	9.03559	0	0	0	102.489	0	0	72	0	25	213	82	114	0	0	39.0329	#NULL!	#NULL!	#NULL!	#NULL!	#NULL!	#NULL!	#NULL!	#NULL!	#NULL!	#NULL!	#NULL!
57	1734	0	0	0	0	0	14.54	14.54	14.54	14.54	2	38	0	58	0.8	203	0	100	64	23.833	2.04381	4.01916	9.97673	0	0	0	87.3021	0	0	60	0	23	231	66	108	0	0	40.0438	#NULL!	#NULL!	#NULL!	#NULL!	#NULL!	#NULL!	#NULL!	#NULL!	#NULL!	#NULL!	#NULL!
60	1735	0	1	0	0	1	10.0192	10.0192	10.0192	10.0192	1	59	1	60	1.2	157	0	170	90	24.0346	2.03285	3.95483	#NULL!	0	0	1	56.25	1	1	78	0	24	142	70	136	0	1	61.0329	79	0	20.8325	148	80	170	0	1	62.9548	#NULL!	#NULL!
54	1736	0	0	0	0	0	14.54	14.54	14.54	14.54	1	43	1	63	1.1	330	0	115	85	22.3214	#NULL!	#NULL!	#NULL!	1	0	0	77.1591	0	1	#NULL!	#NULL!	#NULL!	#NULL!	#NULL!	#NULL!	#NULL!	#NULL!	#NULL!	#NULL!	#NULL!	#NULL!	#NULL!	#NULL!	#NULL!	#NULL!	#NULL!	#NULL!	#NULL!	#NULL!
72	1737	0	0	0	0	0	14.54	14.54	14.54	14.54	2	50	0	57	0.8	215	0	116	74	22.8329	1.93018	3.94661	10.0383	0	0	0	75.7031	0	0	64	0	22	228	80	126	0	0	51.9302	64	0	25.3331	246	68	110	0	0	53.9466	65	0
63	1738	0	0	0	0	0	14.54	14.54	14.54	14.54	2	43	0	55	0.9	207	0	102	68	24.1217	2.03285	5.01369	9.02738	0	0	0	69.9807	0	0	72	0	24	221	70	118	0	0	45.0329	#NULL!	#NULL!	#NULL!	#NULL!	#NULL!	#NULL!	#NULL!	#NULL!	#NULL!	68	0
54	1739	0	0	0	0	0	14.7933	14.7933	14.7933	14.7933	2	37	0	48	0.7	197	0	116	72	21.0517	2.28884	5.21081	10.2505	0	0	0	83.381	0	0	64	0	21	141	88	132	0	1	39.2888	78	0	21.6413	210	84	128	0	0	42.2108	53	0
60	1740	0	0	0	0	0	14.5373	14.5373	14.5373	14.5373	1	73	1	68	1	190	0	120	80	23.8087	1.93566	4.02738	#NULL!	0	0	0	63.2778	0	1	#NULL!	#NULL!	#NULL!	#NULL!	#NULL!	#NULL!	#NULL!	#NULL!	#NULL!	#NULL!	#NULL!	#NULL!	#NULL!	#NULL!	#NULL!	#NULL!	#NULL!	#NULL!	#NULL!	#NULL!
74	1741	0	0	0	0	0	14.7303	14.7303	14.7303	14.7303	2	55	0	51	0.8	215	0	112	68	21.2279	2.23682	4.22313	10.2094	0	0	0	63.9714	0	0	68	0	21	186	60	90	0	0	57.2368	64	0	22.0741	205	68	126	0	0	59.2231	78	0
87	1742	0	0	0	0	0	14.5373	14.5373	14.5373	14.5373	2	49	0	64	1	190	0	122	90	23.7954	2.0219	4.01643	9.94935	0	0	0	68.7556	0	0	60	0	23	173	78	118	0	0	51.0219	60	0	24.0882	197	62	112	0	0	53.0164	62	0
78	1743	0	0	0	0	0	14.5373	14.5373	14.5373	14.5373	2	38	0	52	0.6	171	0	104	62	21.3675	1.95483	3.98084	9.98084	0	0	0	104.361	0	0	72	0	21	167	70	106	0	0	39.9548	73	0	22.7694	164	60	104	0	0	41.9808	74	0
61	1744	0	0	0	0	0	14.5373	14.5373	14.5373	14.5373	2	49	0	48	0.7	238	0	106	59	19.4734	3.01095	4.9781	10.0082	0	0	0	73.6667	0	0	60	0	19	234	78	118	0	0	52.011	67	0	22.2222	263	60	116	0	0	53.9781	67	0
61	1745	0	0	0	0	0	14.5373	14.5373	14.5373	14.5373	2	56	0	43	1.1	228	1	138	86	19.8991	1.95756	4.03559	8.99179	0	0	1	38.7652	1	0	60	0	19	233	86	138	0	1	57.9576	62	0	22.9874	272	78	140	0	1	60.0356	70	0
57	1746	0	0	0	0	0	14.5373	14.5373	14.5373	14.5373	1	65	1	69	0.9	240	0	108	80	25.6544	2.96304	4.04928	#NULL!	0	0	0	79.8611	0	1	65	0	25	229	72	106	0	0	67.963	#NULL!	#NULL!	#NULL!	#NULL!	#NULL!	#NULL!	#NULL!	#NULL!	#NULL!	#NULL!	#NULL!
67	1747	0	0	0	0	0	14.5373	14.5373	14.5373	14.5373	1	40	0	62	1	216	0	118	80	23.3355	2.03285	4.00274	9.04654	0	0	0	86.1111	0	0	60	0	23	207	79	116	0	0	42.0329	58	0	22.4813	194	76	120	0	0	44.0027	#NULL!	#NULL!
99	1748	0	0	0	0	0	14.666	14.666	14.666	14.666	1	40	1	64	1	212	0	126	90	25.6369	2.10267	4.11499	9.12047	0	0	0	88.8889	0	1	60	0	25	204	84	126	0	0	42.1027	60	0	25.3906	241	68	106	0	0	44.115	#NULL!	#NULL!
53	1749	0	0	0	0	0	14.5373	14.5373	14.5373	14.5373	1	43	1	60	0.8	156	0	112	78	19.8177	3.04107	5.04381	10.0246	0	0	0	101.042	0	1	86	0	19	229	66	114	0	0	46.0411	#NULL!	#NULL!	#NULL!	#NULL!	#NULL!	#NULL!	#NULL!	#NULL!	#NULL!	#NULL!	#NULL!
53	1750	0	0	0	0	0	14.5373	14.5373	14.5373	14.5373	1	41	0	56	1	118	0	106	60	20.3223	1.98084	3.95756	8.99452	0	0	0	77	0	0	56	0	20	107	68	106	0	0	42.9808	51	0	24.2439	121	66	104	0	0	44.9576	#NULL!	#NULL!
54	1751	0	0	0	0	0	14.666	14.666	14.666	14.666	2	43	0	58	0.8	194	0	124	72	22.6562	3.17248	#NULL!	10.1369	0	0	0	83.0226	0	0	78	0	22	166	74	130	0	1	46.1725	#NULL!	#NULL!	#NULL!	#NULL!	#NULL!	#NULL!	#NULL!	#NULL!	#NULL!	#NULL!	#NULL!
59	1752	0	0	0	0	0	14.5346	14.5346	14.5346	14.5346	2	46	0	59	1	177	0	114	70	23.9361	3.04107	3.96851	8.94661	0	1	0	65.4736	0	0	63	0	23	217	80	129	0	0	49.0411	#NULL!	#NULL!	#NULL!	#NULL!	#NULL!	#NULL!	#NULL!	#NULL!	#NULL!	76	0
80	1753	0	1	0	0	1	2.70431	2.70431	2.70431	2.70431	2	58	0	76	0.9	233	1	150	84	30.0621	#NULL!	#NULL!	#NULL!	0	0	1	81.7469	0	0	#NULL!	#NULL!	#NULL!	#NULL!	#NULL!	#NULL!	#NULL!	#NULL!	#NULL!	#NULL!	#NULL!	#NULL!	#NULL!	#NULL!	#NULL!	#NULL!	#NULL!	#NULL!	#NULL!	#NULL!
75	1754	0	0	0	0	0	14.5346	14.5346	14.5346	14.5346	2	35	0	51	0.9	148	0	88	60	20.4294	2.03285	5.01369	8.99179	0	0	0	70.2431	0	0	68	0	20	158	64	102	0	0	37.0329	57	0	22.3133	135	64	88	0	0	40.0137	70	0
62	1755	0	0	0	0	0	14.5346	14.5346	14.5346	14.5346	2	37	0	61	0.8	236	0	120	82	25.721	2.0219	4.03559	9.03559	0	0	0	92.7179	0	0	84	0	25	221	66	116	0	0	39.0219	66	0	26.4024	201	76	120	0	0	41.0356	#NULL!	#NULL!
52	1756	0	1	0	0	0	9.68789	9.68789	9.68789	9.68789	2	41	0	46	0.6	186	0	96	66	19.91	1.94387	3.99726	9.03285	0	0	0	89.6042	0	0	68	0	19	203	66	96	0	0	42.9439	80	0	19.6506	202	48	96	0	0	44.9973	#NULL!	#NULL!
64	1757	0	0	1	0	0	3.97536	14.5346	14.5346	14.5346	2	48	0	65	0.9	188	0	128	78	25.3906	1.9165	3.97399	8.96851	1	1	0	78.4414	0	0	72	0	25	162	90	135	0	1	49.9165	74	0	22.7615	248	84	116	1	0	51.974	89	0
71	1758	0	0	0	0	0	14.5318	14.5318	14.5318	14.5318	2	39	0	52	0.7	175	0	112	74	20.83	1.96578	3.94935	#NULL!	0	0	0	88.5754	0	0	63	0	20	195	70	104	0	0	40.9658	72	0	21.5019	203	60	108	0	0	42.9493	#NULL!	#NULL!
91	1760	0	0	0	0	0	14.5318	14.5318	14.5318	14.5318	2	50	0	50	0.8	140	0	114	72	22.2222	1.94661	3.94935	9.9603	0	0	0	66.4062	0	0	57	0	22	173	68	112	0	0	51.9466	59	0	22.3703	179	78	104	0	0	53.9493	#NULL!	#NULL!
63	1761	0	0	0	0	0	14.5318	14.5318	14.5318	14.5318	1	37	1	56	0.9	172	0	122	72	19.3772	1.96851	3.98905	9.98905	0	0	0	89.0123	0	1	68	0	19	195	66	116	0	0	38.9685	63	0	20.6174	190	76	132	0	1	40.989	69	0
61	1762	0	1	1	0	0	4.07803	4.07803	4.07803	4.07803	2	70	1	50	0.9	214	1	170	130	19.2894	1.94114	#NULL!	#NULL!	0	1	1	45.9105	1	1	68	0	19	221	100	180	0	1	71.9411	#NULL!	#NULL!	#NULL!	#NULL!	#NULL!	#NULL!	#NULL!	#NULL!	#NULL!	#NULL!	#NULL!
70	1763	0	0	0	0	0	14.5346	14.5346	14.5346	14.5346	1	58	2	61	1	182	0	134	84	24.1288	2.03559	5.05476	#NULL!	1	0	1	69.4722	0	1	66	0	24	154	56	120	0	0	60.0356	#NULL!	#NULL!	#NULL!	#NULL!	#NULL!	#NULL!	#NULL!	#NULL!	#NULL!	#NULL!	#NULL!
72	1764	0	0	0	1	0	14.7125	7.15332	14.7125	14.7125	1	63	1	52	1.2	242	0	120	80	20.5688	2.1588	5.22177	#NULL!	0	0	0	46.3426	1	1	68	0	20	195	94	142	1	1	65.1588	80	0	22.4323	213	78	116	0	0	68.2218	#NULL!	#NULL!
65	1765	0	1	0	0	0	3.68241	3.68241	3.68241	3.68241	1	78	0	59	0.8	211	0	104	63	23.3377	#NULL!	#NULL!	#NULL!	0	0	0	63.5069	0	0	#NULL!	#NULL!	#NULL!	#NULL!	#NULL!	#NULL!	#NULL!	#NULL!	#NULL!	#NULL!	#NULL!	#NULL!	#NULL!	#NULL!	#NULL!	#NULL!	#NULL!	#NULL!	#NULL!	#NULL!
91	1766	0	0	0	0	0	14.5318	14.5318	14.5318	14.5318	2	40	0	51	0.8	169	0	100	60	22.0741	2.01643	5.00274	#NULL!	0	0	0	75.2604	0	0	68	0	22	188	64	102	0	0	42.0164	79	0	#NULL!	#NULL!	74	110	#NULL!	0	45.0027	#NULL!	#NULL!
64	1767	0	0	0	0	0	14.5318	14.5318	14.5318	14.5318	1	36	1	71	1.3	170	0	112	78	24.5675	3.04654	5.03833	10.0246	0	0	0	78.8889	0	1	66	0	24	163	90	130	0	1	39.0465	#NULL!	#NULL!	#NULL!	#NULL!	#NULL!	#NULL!	#NULL!	#NULL!	#NULL!	#NULL!	#NULL!
72	1768	0	0	0	0	0	14.5318	14.5318	14.5318	14.5318	2	37	0	65	0.7	140	0	125	90	26.3702	1.94661	3.97536	9.9781	0	0	0	112.912	0	0	66	0	26	138	78	132	0	1	38.9466	63	0	25.8065	152	74	114	0	0	40.9754	62	0
60	1769	0	0	0	0	0	14.5318	14.5318	14.5318	14.5318	2	39	0	54	0.7	177	0	100	60	21.6311	2.01643	#NULL!	10.0137	0	0	0	91.9821	0	0	69	0	21	150	78	116	0	0	41.0164	#NULL!	#NULL!	#NULL!	#NULL!	#NULL!	#NULL!	#NULL!	#NULL!	#NULL!	#NULL!	#NULL!
59	1770	0	0	0	0	0	14.7262	14.7262	14.7262	14.7262	2	53	0	56	0.8	222	1	158	98	23.6128	2.13005	4.14921	10.1629	0	0	1	71.8958	0	0	57	0	23	208	86	164	1	1	55.13	55	0	24	214	90	160	0	1	57.1492	67	0
74	1771	0	0	0	0	0	14.5318	14.5318	14.5318	14.5318	1	58	1	59	1.3	128	0	100	56	22.7615	1.94114	4.01916	#NULL!	0	0	0	51.688	1	1	64	0	22	163	70	114	0	0	59.9411	#NULL!	#NULL!	#NULL!	#NULL!	#NULL!	#NULL!	#NULL!	#NULL!	#NULL!	#NULL!	#NULL!
83	1772	0	0	0	0	0	14.5346	14.5346	14.5346	14.5346	1	59	1	69	1.1	197	0	126	76	22.7903	1.94935	3.95483	8.97536	0	0	0	70.5682	0	1	68	0	22	224	80	110	0	0	60.9493	58	0	23.3887	172	70	120	0	0	62.9548	61	0
51	1773	0	0	0	0	0	14.5346	14.5346	14.5346	14.5346	2	56	0	75	0.8	273	0	168	88	31.6242	1.94935	3.95483	8.94661	1	0	1	92.9688	0	0	88	0	31	259	90	150	1	1	57.9493	85	0	33.7604	212	70	144	1	1	59.9548	85	0
57	1774	0	0	0	0	0	14.5318	14.5318	14.5318	14.5318	2	45	0	51	0.8	156	0	120	78	23.6013	1.94935	4	9.96578	0	0	0	71.4974	0	0	64	0	23	164	76	114	0	0	46.9493	#NULL!	#NULL!	#NULL!	#NULL!	#NULL!	#NULL!	#NULL!	#NULL!	#NULL!	64	0
54	1775	0	0	0	0	0	14.6906	14.6906	14.6906	14.6906	2	54	0	64	0.9	239	1	150	98	25.9645	2.09993	4.1807	#NULL!	0	0	1	72.1975	0	0	51	0	25	247	92	144	0	1	56.0999	#NULL!	#NULL!	#NULL!	#NULL!	#NULL!	#NULL!	#NULL!	#NULL!	#NULL!	#NULL!	#NULL!
64	1776	0	1	0	0	0	12.7043	12.7043	12.7043	12.7043	1	56	1	50	1.2	170	0	102	66	18.1449	2.13415	4.1807	#NULL!	0	0	0	48.6111	1	1	73	0	18	182	70	102	0	0	58.1342	89	0	18.8615	150	74	114	1	0	60.1807	#NULL!	#NULL!
49	1777	0	0	0	0	0	14.5318	14.5318	14.5318	14.5318	1	42	0	78	1	241	0	120	80	27.31	2.02738	4.00821	9.03012	0	0	0	106.167	0	0	78	0	27	208	68	120	0	0	44.0274	#NULL!	#NULL!	#NULL!	#NULL!	#NULL!	#NULL!	#NULL!	#NULL!	#NULL!	#NULL!	#NULL!
61	1778	0	0	0	0	0	14.5291	14.5291	14.5291	14.5291	1	56	1	61	1	206	0	136	88	21.1073	2.02464	3.96304	9.98084	0	0	1	71.1667	0	1	89	0	21	235	106	146	0	1	58.0246	76	0	21.5139	217	88	134	0	1	59.963	#NULL!	#NULL!
87	1779	0	0	0	0	0	14.5264	14.5264	14.5264	14.5264	2	43	0	77	0.8	216	0	122	78	30.0781	2.03012	4.01369	9.00821	0	0	0	110.22	0	0	72	0	30	182	70	110	0	0	45.0301	#NULL!	#NULL!	#NULL!	#NULL!	#NULL!	#NULL!	#NULL!	#NULL!	#NULL!	#NULL!	#NULL!
51	1780	0	0	0	0	0	14.5264	14.5264	14.5264	14.5264	2	60	0	45	0.8	272	0	154	88	20.5442	1.91376	3.95483	#NULL!	0	1	1	53.125	1	0	72	0	20	231	90	172	0	1	61.9138	59	0	25.2081	305	72	146	0	1	63.9548	#NULL!	#NULL!
48	1781	0	0	0	0	0	14.5264	14.5264	14.5264	14.5264	1	61	1	58	0.9	169	0	110	60	21.048	1.92197	3.94935	9.99726	0	0	0	70.7099	0	1	48	0	21	187	60	106	0	0	62.922	60	0	22.4059	212	68	114	0	0	64.9493	54	0
71	1782	0	1	0	0	1	6.10267	6.10267	6.10267	6.10267	2	81	1	45	0.8	183	0	126	58	19.4771	2.04381	#NULL!	#NULL!	0	0	0	39.1797	1	1	96	0	19	225	60	132	0	1	83.0438	#NULL!	#NULL!	#NULL!	#NULL!	#NULL!	#NULL!	#NULL!	#NULL!	#NULL!	#NULL!	#NULL!
83	1783	0	0	0	0	0	14.5264	14.5264	14.5264	14.5264	1	45	1	73	0.9	204	0	116	74	24.6755	1.97262	3.99179	8.93566	0	0	0	107.022	0	1	62	0	24	174	78	128	0	0	46.9726	83	0	24.5675	206	64	122	0	0	48.9918	#NULL!	#NULL!
67	1784	0	0	0	0	0	14.707	14.707	14.707	14.707	1	63	2	62	1.1	187	0	116	70	23.0518	2.10267	4.141	9.20534	0	0	0	60.2778	0	1	67	0	23	182	70	114	0	0	65.1027	74	0	23.6244	181	76	122	0	0	67.141	#NULL!	#NULL!
89	1785	0	0	0	0	0	14.5236	14.5236	14.5236	14.5236	2	38	0	62	0.5	187	0	122	88	26.1427	1.95756	4.96304	10.0082	0	0	0	149.317	0	0	60	0	26	128	70	134	0	1	39.9576	63	0	27.3399	143	76	118	0	0	42.963	#NULL!	#NULL!
50	1786	0	0	0	0	0	14.5236	14.5236	14.5236	14.5236	1	45	1	66	1.1	170	0	106	76	24.841	#NULL!	#NULL!	#NULL!	1	0	0	79.1667	0	1	#NULL!	#NULL!	#NULL!	#NULL!	#NULL!	#NULL!	#NULL!	#NULL!	#NULL!	#NULL!	#NULL!	#NULL!	#NULL!	#NULL!	#NULL!	#NULL!	#NULL!	#NULL!	#NULL!	#NULL!
63	1788	0	0	0	0	0	14.5236	14.5236	14.5236	14.5236	2	57	0	47	0.8	257	0	114	72	22.3543	1.92745	3.9384	8.99452	0	0	0	57.5668	1	0	80	0	22	256	66	102	0	0	58.9274	94	0	23.6911	293	86	124	0	0	60.9384	#NULL!	#NULL!
74	1789	0	0	0	0	0	14.5236	14.5236	14.5236	14.5236	1	52	0	61	1.1	180	0	120	80	22.1367	1.95209	3.9384	9.99452	0	0	0	67.7778	0	0	77	0	22	165	92	131	0	1	53.9521	78	0	22.4059	180	74	114	0	0	55.9384	98	0
58	1790	0	0	0	0	0	14.5236	14.5236	14.5236	14.5236	1	63	2	72	1	180	1	116	78	25.2092	1.95209	3.95483	8.99452	0	0	0	77	0	1	62	0	25	210	88	126	0	0	64.9521	70	0	27.2509	211	98	146	0	1	66.9548	70	0
66	1791	0	0	0	0	0	14.5236	14.5236	14.5236	14.5236	1	49	2	65	1.3	231	0	120	78	25.0762	1.92197	3.97262	10.0082	0	0	0	63.1944	0	1	102	0	25	219	78	134	0	1	50.922	68	0	23.3844	193	80	132	0	1	52.9726	#NULL!	#NULL!
43	1792	0	0	0	0	0	14.666	14.666	14.666	14.666	2	38	0	51	0.8	143	0	100	68	21.5045	2.08624	4.16975	9.14237	0	1	0	76.7656	0	0	64	0	21	136	66	108	0	0	40.0862	69	0	22.9398	156	66	108	0	0	42.1697	68	0
63	1793	0	1	0	1	0	12.4743	7.96167	12.4743	12.4743	2	56	0	67	0.6	290	1	160	94	29.3847	1.9165	#NULL!	9.98631	1	0	1	110.736	0	0	88	0	29	280	104	154	1	1	57.9165	#NULL!	#NULL!	#NULL!	#NULL!	#NULL!	#NULL!	#NULL!	#NULL!	#NULL!	72	0
52	1794	0	0	0	0	0	14.5209	14.5209	14.5209	14.5209	2	35	0	50	0.8	140	0	108	66	20.5457	1.91376	3.99179	9.96167	0	0	0	77.474	0	0	84	0	20	172	68	112	0	0	36.9138	74	0	21.0828	175	56	100	0	0	38.9918	73	0
61	1795	0	0	0	0	0	14.5209	14.5209	14.5209	14.5209	1	44	1	56	0.9	146	0	106	76	21.3382	1.94387	3.96441	8.98084	0	0	0	82.963	0	1	58	0	21	189	72	106	0	0	45.9439	#NULL!	#NULL!	#NULL!	#NULL!	#NULL!	#NULL!	#NULL!	#NULL!	#NULL!	#NULL!	#NULL!
59	1796	0	0	0	0	0	14.5209	14.5209	14.5209	14.5209	2	62	0	71	0.6	236	0	130	85	28.0843	1.93566	3.95756	9.01095	0	0	1	108.965	0	0	80	0	28	218	78	108	0	0	63.9357	81	0	28.8415	247	80	140	0	1	65.9576	#NULL!	#NULL!
65	1797	0	0	0	1	0	14.5209	7.87817	14.5209	14.5209	1	36	0	99	1.1	187	0	145	100	33.464	1.96441	3.99726	8.9781	0	0	1	130	0	0	72	0	33	193	118	164	0	1	37.9644	72	0	34.1986	233	100	160	1	1	39.9973	#NULL!	#NULL!
53	1798	0	0	0	0	0	14.5181	14.5181	14.5181	14.5181	2	35	0	53	0.8	138	0	104	68	21.7784	1.95756	3.94935	9.95756	0	0	0	82.1224	0	0	60	0	21	172	60	108	0	0	36.9576	62	0	21.2279	142	80	120	0	0	38.9493	62	0
65	1799	0	0	0	0	0	14.5209	14.5209	14.5209	14.5209	1	56	1	85	1.3	227	0	152	110	30.1162	2.01643	#NULL!	#NULL!	0	0	1	76.2821	0	1	48	0	30	243	80	138	0	1	58.0164	#NULL!	#NULL!	#NULL!	#NULL!	#NULL!	#NULL!	#NULL!	#NULL!	#NULL!	#NULL!	#NULL!
63	1800	0	1	0	0	0	5.81383	5.81383	5.81383	5.81383	2	75	0	57	1.3	240	0	120	68	24.0344	#NULL!	#NULL!	#NULL!	0	0	0	33.6458	1	0	#NULL!	#NULL!	#NULL!	#NULL!	#NULL!	#NULL!	#NULL!	#NULL!	#NULL!	#NULL!	#NULL!	#NULL!	#NULL!	#NULL!	#NULL!	#NULL!	#NULL!	#NULL!	#NULL!	#NULL!
72	1801	0	0	0	0	0	14.7153	14.7153	14.7153	14.7153	2	39	0	52	0.7	189	0	112	76	21.3675	2.21903	4.21903	9.19439	0	0	0	88.5754	0	0	75	0	21	184	80	120	0	0	41.219	70	0	21.0198	179	70	120	0	0	43.219	#NULL!	#NULL!
66	1802	0	0	0	0	0	14.5181	14.5181	14.5181	14.5181	1	53	1	61	1	141	0	100	64	20.6193	2.00548	3.96441	8.95209	0	0	0	73.7083	0	1	53	0	20	133	70	112	0	0	55.0055	79	0	23.4586	155	80	122	0	0	56.9644	86	0
74	1803	0	0	0	0	0	14.8467	14.8467	14.8467	14.8467	2	59	0	60	0.8	152	0	104	64	25.2994	2.23682	4.33128	#NULL!	0	1	0	71.7188	0	0	68	0	25	185	74	112	0	0	61.2368	63	0	26.6667	167	72	126	0	0	63.3313	#NULL!	#NULL!
82	1804	0	0	0	0	0	14.5181	14.5181	14.5181	14.5181	2	40	1	80	1.1	234	0	130	90	28.3447	3.01916	4.98905	10	1	0	1	85.8586	0	1	#NULL!	#NULL!	#NULL!	#NULL!	#NULL!	#NULL!	#NULL!	#NULL!	#NULL!	88	0	25.6055	202	96	130	1	1	44.989	#NULL!	#NULL!
72	1805	0	0	0	0	0	14.5181	14.5181	14.5181	14.5181	2	66	0	54	0.9	222	0	166	90	24.9896	1.91376	3.99726	8.95756	0	0	1	52.4167	1	0	52	0	24	182	82	158	0	1	67.9138	52	0	25.8022	195	80	118	0	0	69.9973	67	0
52	1806	0	0	1	0	0	3.95893	14.5181	14.5181	14.5181	1	66	0	63	1.6	247	1	140	82	21.7993	1.95756	3.99726	8.96988	0	0	1	40.4688	1	0	#NULL!	#NULL!	#NULL!	#NULL!	#NULL!	#NULL!	#NULL!	#NULL!	#NULL!	72	0	21.6263	206	64	132	0	1	69.9973	74	0
49	1807	0	0	0	0	0	14.5181	14.5181	14.5181	14.5181	1	47	1	74	1	214	0	142	108	28.5483	#NULL!	#NULL!	9.93018	0	0	1	95.5833	0	1	#NULL!	#NULL!	#NULL!	#NULL!	#NULL!	#NULL!	#NULL!	#NULL!	#NULL!	#NULL!	#NULL!	#NULL!	#NULL!	#NULL!	#NULL!	#NULL!	#NULL!	#NULL!	83	0
70	1808	1	0	0	0	0	14.5264	14.5264	14.5264	14.5264	1	56	1	59	0.7	126	0	120	60	19.7133	#NULL!	#NULL!	#NULL!	0	0	0	98.3333	0	1	#NULL!	#NULL!	#NULL!	#NULL!	#NULL!	#NULL!	#NULL!	#NULL!	#NULL!	#NULL!	#NULL!	#NULL!	#NULL!	#NULL!	#NULL!	#NULL!	#NULL!	#NULL!	#NULL!	#NULL!
55	1809	0	1	0	0	0	14.4374	14.4374	14.4374	14.4374	1	72	0	62	1	239	0	115	72	23.6244	1.95756	5.00274	#NULL!	0	0	0	58.5556	1	0	74	0	23	149	66	116	0	0	73.9576	86	0	#NULL!	180	76	110	0	0	77.0027	#NULL!	#NULL!
73	1810	0	0	0	0	0	14.5154	14.5154	14.5154	14.5154	2	40	0	54	0.7	220	0	106	70	23.3726	2.0219	4.01916	9.91376	0	0	0	91.0714	0	0	68	0	23	228	78	120	0	0	42.0219	#NULL!	#NULL!	#NULL!	#NULL!	#NULL!	#NULL!	#NULL!	#NULL!	#NULL!	80	0
51	1811	0	0	0	0	0	14.5181	14.5181	14.5181	14.5181	1	54	1	51	1.3	180	0	122	73	20.9566	2.01369	3.99452	9.00821	0	0	0	46.859	1	1	65	0	20	164	76	104	0	0	56.0137	54	0	23.0681	175	80	128	0	0	57.9945	92	0
71	1812	0	0	1	0	0	4.95893	14.5181	14.5181	14.5181	2	61	0	65	1.3	225	0	140	86	27.4077	3.02738	4.99452	#NULL!	0	0	1	46.6319	1	0	#NULL!	#NULL!	#NULL!	#NULL!	#NULL!	#NULL!	#NULL!	#NULL!	#NULL!	71	0	30.7574	238	90	152	1	1	65.9945	#NULL!	#NULL!
64	1813	0	1	0	0	1	2.86311	2.86311	2.86311	2.86311	1	60	1	56	1.2	226	0	130	80	20.5693	#NULL!	#NULL!	#NULL!	0	0	1	51.8519	1	1	#NULL!	#NULL!	#NULL!	#NULL!	#NULL!	#NULL!	#NULL!	#NULL!	#NULL!	#NULL!	#NULL!	#NULL!	#NULL!	#NULL!	#NULL!	#NULL!	#NULL!	#NULL!	#NULL!	#NULL!
67	1814	1	1	0	1	0	10.0164	10.0164	10.0164	10.0164	2	76	0	75	1	156	0	140	82	29.2969	1.92745	4.01916	#NULL!	1	0	1	56.6667	1	0	84	1	29	177	102	166	1	1	77.9274	#NULL!	#NULL!	#NULL!	#NULL!	#NULL!	#NULL!	#NULL!	#NULL!	#NULL!	#NULL!	#NULL!
60	1815	0	1	0	1	0	12.6523	12.6523	12.6523	12.6523	1	69	0	59	0.9	240	0	144	72	25.204	2.0219	4.01916	8.95483	0	0	1	64.6451	0	0	76	0	25	187	68	120	0	0	71.0219	#NULL!	#NULL!	#NULL!	#NULL!	#NULL!	#NULL!	#NULL!	#NULL!	#NULL!	#NULL!	#NULL!
50	1816	0	0	0	0	0	14.5154	14.5154	14.5154	14.5154	2	47	0	71	0.8	290	0	136	102	31.139	1.92745	4.02738	8.95619	0	1	1	97.4401	0	0	#NULL!	#NULL!	#NULL!	#NULL!	#NULL!	#NULL!	#NULL!	#NULL!	#NULL!	79	0	29.8233	263	96	152	0	1	51.0274	77	0
56	1817	0	0	0	0	0	14.5154	14.5154	14.5154	14.5154	2	70	0	52	0.7	258	0	118	62	23.1111	2.00274	3.98084	9.9165	0	1	0	61.3889	0	0	51	0	23	183	68	118	0	0	72.0027	#NULL!	#NULL!	#NULL!	#NULL!	#NULL!	#NULL!	#NULL!	#NULL!	#NULL!	56	0
62	1818	0	0	0	0	0	14.5154	14.5154	14.5154	14.5154	2	42	0	56	1	176	0	110	80	22.151	1.92471	4.01369	8.96167	0	0	0	64.7889	0	0	64	0	22	178	86	126	0	0	43.9247	70	0	23.5304	202	98	140	0	1	46.0137	78	0
61	1819	0	0	0	0	0	14.5154	14.5154	14.5154	14.5154	1	44	1	64	1.1	249	0	96	62	25	1.92471	4.01369	8.96167	0	0	0	77.5758	0	1	73	0	25	182	61	102	0	0	45.9247	71	0	26.4381	298	70	120	1	0	48.0137	70	0
71	1820	0	0	0	0	0	14.5154	14.5154	14.5154	14.5154	2	67	0	77	1	237	1	176	84	28.9811	2.98631	4.98905	9.92471	0	1	1	66.359	0	0	#NULL!	#NULL!	#NULL!	#NULL!	#NULL!	#NULL!	#NULL!	#NULL!	#NULL!	#NULL!	#NULL!	#NULL!	#NULL!	#NULL!	#NULL!	#NULL!	#NULL!	#NULL!	#NULL!	#NULL!
63	1821	0	0	0	0	0	14.5181	14.5181	14.5181	14.5181	1	36	1	72	1.4	199	0	108	68	27.0993	1.96167	4.03285	8.99726	0	1	0	74.2857	0	1	58	0	27	190	72	112	0	0	37.9617	#NULL!	#NULL!	#NULL!	#NULL!	#NULL!	#NULL!	#NULL!	#NULL!	#NULL!	#NULL!	#NULL!
63	1822	0	0	0	0	0	14.5154	14.5154	14.5154	14.5154	2	49	0	61	1.1	199	0	114	80	23.8281	1.91376	4.00548	8.95893	0	0	0	59.5751	1	0	72	0	23	331	84	134	0	1	50.9138	#NULL!	#NULL!	#NULL!	#NULL!	#NULL!	#NULL!	#NULL!	#NULL!	#NULL!	72	0
66	1823	0	0	0	0	0	14.5154	14.5154	14.5154	14.5154	2	49	0	62	0.8	177	0	100	64	26.1427	1.93018	4.01643	9.95619	0	0	0	83.2587	0	0	56	0	26	227	70	120	0	0	50.9302	68	0	27.1111	240	66	120	0	0	53.0164	71	0
68	1824	1	1	0	1	0	6.50171	4.95619	6.50171	6.50171	1	63	2	56	1.3	197	0	100	70	19.8413	1.96167	3.99179	#NULL!	0	0	0	46.0684	1	1	60	1	19	204	60	134	0	1	64.9617	#NULL!	#NULL!	#NULL!	#NULL!	#NULL!	#NULL!	#NULL!	#NULL!	#NULL!	#NULL!	#NULL!
72	1825	0	0	0	0	0	14.5154	14.5154	14.5154	14.5154	2	51	0	59	0.7	243	0	120	82	24.8777	1.92745	3.98084	9.01643	1	0	0	88.5585	0	0	62	0	24	240	80	126	1	0	52.9274	68	0	23.4952	216	64	110	1	0	54.9808	90	0
70	1826	0	0	0	0	0	14.5181	14.5181	14.5181	14.5181	1	78	0	65	1.4	187	0	125	70	23.8751	1.96441	5.0219	9.96988	0	0	0	39.9802	1	0	80	0	23	187	68	132	0	1	79.9644	75	0	24.677	211	86	140	1	1	83.0219	75	0
57	1827	0	0	0	0	0	14.5154	14.5154	14.5154	14.5154	2	50	0	56	0.7	186	0	108	68	22.4323	2.00274	3.98631	9.94935	0	0	0	85	0	0	63	0	22	186	60	110	0	0	52.0027	67	0	22.719	237	60	110	0	0	53.9863	#NULL!	#NULL!
54	1828	0	1	0	0	0	5.57974	5.57974	5.57974	5.57974	2	70	0	100	0.8	197	0	140	86	43.2825	1.93018	4.03833	#NULL!	0	0	1	103.299	0	0	87	0	43	233	100	100	1	0	71.9302	95	0	41.049	316	80	160	1	1	74.0383	#NULL!	#NULL!
72	1829	0	0	0	0	0	14.5154	14.5154	14.5154	14.5154	2	42	0	65	0.8	176	0	124	90	24.4646	2.02464	#NULL!	10.0082	0	0	0	94.0017	0	0	#NULL!	#NULL!	#NULL!	#NULL!	#NULL!	#NULL!	#NULL!	#NULL!	#NULL!	#NULL!	#NULL!	#NULL!	#NULL!	#NULL!	#NULL!	#NULL!	#NULL!	#NULL!	#NULL!	#NULL!
60	1830	0	0	0	0	0	14.5154	14.5154	14.5154	14.5154	2	35	0	59	0.7	175	0	100	58	24.5578	1.93566	3.99452	8.96715	0	0	0	104.479	0	0	64	0	24	185	52	98	0	0	36.9357	63	0	24.3496	187	64	108	0	0	38.9945	60	0
67	1831	0	0	0	0	0	14.5154	14.5154	14.5154	14.5154	1	39	2	48	1.2	165	0	100	60	18.2899	2.96715	4.99179	8.98357	0	0	0	56.1111	1	1	56	0	18	143	62	92	0	0	41.9671	56	0	#NULL!	#NULL!	#NULL!	#NULL!	#NULL!	#NULL!	43.9918	#NULL!	#NULL!
84	1832	0	0	0	0	0	14.5154	14.5154	14.5154	14.5154	1	53	1	48	1.4	186	0	110	84	19.7239	#NULL!	#NULL!	#NULL!	0	0	0	41.4286	1	1	#NULL!	#NULL!	#NULL!	#NULL!	#NULL!	#NULL!	#NULL!	#NULL!	#NULL!	#NULL!	#NULL!	#NULL!	#NULL!	#NULL!	#NULL!	#NULL!	#NULL!	#NULL!	#NULL!	#NULL!
84	1833	0	0	0	0	0	14.5127	14.5127	14.5127	14.5127	1	46	1	58	0.7	192	0	143	93	23.5304	2.01916	4.01643	9.91102	0	0	1	108.175	0	1	69	0	23	192	90	148	0	1	48.0192	#NULL!	#NULL!	#NULL!	#NULL!	#NULL!	#NULL!	#NULL!	#NULL!	#NULL!	64	0
53	1834	0	0	0	0	0	14.5127	14.5127	14.5127	14.5127	1	52	1	59	1.2	182	0	140	76	21.6713	2.01916	3.95209	8.95346	0	0	1	60.0926	0	1	51	0	21	187	70	110	0	0	54.0192	48	0	22.5895	190	80	140	0	1	55.9521	51	0
55	1835	0	0	0	0	0	14.5127	14.5127	14.5127	14.5127	2	49	0	61	1	159	0	108	64	25.0657	2.02464	3.95209	9.94114	0	0	0	65.5326	0	0	66	0	25	167	77	130	0	1	51.0246	70	0	29.0487	190	80	130	0	1	52.9521	72	0
60	1836	0	0	0	0	0	14.5127	14.5127	14.5127	14.5127	1	58	1	63	0.9	187	0	98	76	23.7118	1.98084	3.99726	#NULL!	0	0	0	79.7222	0	1	54	0	23	183	60	96	0	0	59.9808	60	0	#NULL!	#NULL!	76	104	#NULL!	0	61.9973	#NULL!	#NULL!
73	1837	0	0	0	0	0	14.5127	14.5127	14.5127	14.5127	2	69	0	45	1	192	0	120	70	19.4771	1.93018	3.94935	8.95209	0	0	0	37.7188	1	0	74	0	19	239	68	138	0	1	70.9302	77	0	19.3962	207	90	140	0	1	72.9493	71	0
52	1838	0	0	0	0	0	14.5127	14.5127	14.5127	14.5127	2	74	0	45	0.8	201	0	130	73	21.7014	1.89459	4.01643	9.95346	0	0	1	43.8281	1	0	64	0	21	200	70	122	0	0	75.8946	#NULL!	#NULL!	#NULL!	#NULL!	#NULL!	#NULL!	#NULL!	#NULL!	#NULL!	#NULL!	#NULL!
65	1839	0	0	0	0	0	14.5127	14.5127	14.5127	14.5127	2	56	0	42	1	176	1	125	85	18.4202	2.00548	4.96167	9.94935	0	1	0	41.65	1	0	68	0	18	204	78	116	0	0	58.0055	63	0	#NULL!	#NULL!	86	140	#NULL!	1	60.9617	70	0
69	1840	0	0	0	0	0	14.5127	14.5127	14.5127	14.5127	2	80	0	51	1.2	211	0	186	96	25.2926	2.00274	3.86721	8.99179	0	0	1	30.1042	1	0	55	0	25	168	84	182	0	1	82.0027	57	0	26.7801	255	64	136	0	1	83.8672	52	0
66	1841	0	0	0	0	0	8.99179	8.99179	8.99179	8.99179	1	54	1	58	1	213	0	120	86	20.3074	2.0219	3.99179	8.99179	0	0	0	69.2778	0	1	58	0	20	197	65	110	0	0	56.0219	59	0	21.6713	194	70	120	0	0	57.9918	68	0
68	1842	0	0	0	0	0	14.5154	14.5154	14.5154	14.5154	2	51	0	44	1	174	0	90	56	20.3619	1.99452	4.03285	9.93566	0	0	0	46.2306	1	0	60	0	20	163	55	90	0	0	52.9945	#NULL!	#NULL!	#NULL!	#NULL!	#NULL!	#NULL!	#NULL!	#NULL!	#NULL!	74	0
56	1843	0	0	0	0	0	14.5127	14.5127	14.5127	14.5127	2	67	0	60	0.7	192	0	140	70	25.6312	1.92745	4.96988	8.95209	0	1	1	73.869	0	0	66	0	25	182	66	122	0	0	68.9274	55	0	25.3902	251	65	156	1	1	71.9699	66	0
54	1844	0	1	0	0	1	6.38261	6.38261	4.95346	6.38261	2	65	0	53	0.7	195	0	142	90	20.9644	1.95893	5.01643	#NULL!	0	0	1	67.0387	0	0	64	0	20	210	96	146	0	1	66.9589	84	0	18.902	#NULL!	102	150	#NULL!	1	70.0164	#NULL!	#NULL!
65	1845	0	1	0	0	0	1.52361	1.52361	1.52361	1.52361	1	75	1	50	0.9	231	0	106	74	16.1415	#NULL!	#NULL!	#NULL!	0	0	0	50.1543	1	1	#NULL!	#NULL!	#NULL!	#NULL!	#NULL!	#NULL!	#NULL!	#NULL!	#NULL!	#NULL!	#NULL!	#NULL!	#NULL!	#NULL!	#NULL!	#NULL!	#NULL!	#NULL!	#NULL!	#NULL!
66	1846	0	0	0	0	0	14.5154	14.5154	14.5154	14.5154	1	36	1	64	0.8	216	0	108	65	20.4284	3.02464	5.01916	#NULL!	0	1	0	115.556	0	1	#NULL!	#NULL!	#NULL!	#NULL!	#NULL!	#NULL!	#NULL!	#NULL!	#NULL!	#NULL!	#NULL!	#NULL!	#NULL!	#NULL!	#NULL!	#NULL!	#NULL!	#NULL!	#NULL!	#NULL!
64	1847	0	0	0	0	0	14.5127	14.5127	14.5127	14.5127	1	68	1	50	1.4	243	0	110	62	17.9282	#NULL!	#NULL!	9.98357	0	0	0	35.7143	1	1	#NULL!	#NULL!	#NULL!	#NULL!	#NULL!	#NULL!	#NULL!	#NULL!	#NULL!	#NULL!	#NULL!	#NULL!	#NULL!	#NULL!	#NULL!	#NULL!	#NULL!	#NULL!	#NULL!	#NULL!
59	1848	0	1	1	0	0	12.5017	12.5017	12.5017	12.5017	2	63	0	53	0.9	145	0	187	88	24.864	#NULL!	#NULL!	9.94935	0	1	1	53.5316	1	0	#NULL!	#NULL!	#NULL!	#NULL!	#NULL!	#NULL!	#NULL!	#NULL!	#NULL!	#NULL!	#NULL!	#NULL!	#NULL!	#NULL!	#NULL!	#NULL!	#NULL!	#NULL!	#NULL!	#NULL!
77	1849	0	0	0	0	0	14.5127	14.5127	14.5127	14.5127	1	42	0	71	1.3	179	0	106	78	24.8591	2.00274	3.96441	#NULL!	0	0	0	74.3376	0	0	54	0	24	122	70	100	0	0	44.0027	64	0	26.8923	169	80	112	0	0	45.9644	#NULL!	#NULL!
48	1850	0	0	0	0	0	14.5127	14.5127	14.5127	14.5127	2	35	0	79	0.6	190	0	110	72	29.0174	#NULL!	4.95893	#NULL!	0	1	0	163.212	0	0	#NULL!	#NULL!	#NULL!	#NULL!	#NULL!	#NULL!	#NULL!	#NULL!	#NULL!	85	0	#NULL!	#NULL!	90	132	#NULL!	1	39.9589	#NULL!	#NULL!
63	1851	0	0	0	0	0	14.5099	14.5099	14.5099	14.5099	2	46	0	56	1	309	0	118	86	24.8889	1.99726	3.93566	9.02464	0	1	0	62.1444	0	0	78	0	24	238	76	108	0	0	47.9973	67	0	25.3333	230	80	130	0	1	49.9357	#NULL!	#NULL!
61	1852	0	0	0	0	0	14.5072	14.5072	14.5072	14.5072	1	53	1	78	1.1	271	1	146	94	30.8532	3.01095	5.0219	9.98631	0	0	1	85.6818	0	1	#NULL!	#NULL!	#NULL!	#NULL!	#NULL!	#NULL!	#NULL!	#NULL!	#NULL!	#NULL!	#NULL!	#NULL!	#NULL!	#NULL!	#NULL!	#NULL!	#NULL!	#NULL!	62	0
52	1853	0	1	0	0	0	13.0589	13.0589	13.0589	13.0589	2	71	0	45	1.5	281	1	176	106	20	3.00548	4.95893	9.94661	0	0	1	24.4375	1	0	#NULL!	#NULL!	#NULL!	#NULL!	#NULL!	#NULL!	#NULL!	#NULL!	#NULL!	68	0	22.2837	206	100	145	1	1	75.9589	#NULL!	#NULL!
62	1854	0	0	0	0	0	14.5072	14.5072	14.5072	14.5072	1	60	1	39	1.3	258	0	102	66	16.8802	1.93292	3.95619	9.01095	0	0	0	33.3333	1	1	64	0	16	247	62	116	0	0	61.9329	56	0	17.3333	196	50	90	0	0	63.9562	#NULL!	#NULL!
56	1855	0	0	0	0	0	14.5072	14.5072	14.5072	14.5072	1	51	1	69	0.6	228	0	106	70	25.0399	1.90828	4.94387	9.0219	0	0	0	142.153	0	1	56	0	25	193	88	132	0	1	52.9083	57	0	24.0238	234	95	130	0	1	55.9439	#NULL!	#NULL!
65	1856	0	0	0	0	0	8.97262	8.97262	8.97262	8.97262	1	71	1	46	1.7	218	0	108	68	16.8962	3.01369	4.9781	8.97262	0	0	0	25.9314	1	1	#NULL!	#NULL!	#NULL!	#NULL!	#NULL!	#NULL!	#NULL!	#NULL!	#NULL!	62	0	#NULL!	#NULL!	#NULL!	#NULL!	#NULL!	#NULL!	75.9781	56	0
51	1857	0	0	0	0	0	14.5072	14.5072	14.5072	14.5072	1	39	0	50	0.7	142	0	96	66	20.8117	2.00548	3.98357	8.98631	0	0	0	100.198	0	0	68	0	20	221	64	104	0	0	41.0055	62	0	22.6409	230	76	118	0	0	42.9836	#NULL!	#NULL!
73	1859	0	0	0	0	0	14.5072	14.5072	14.5072	14.5072	2	41	0	48	1.1	209	0	108	68	21.0517	1.95072	3.92745	8.96167	0	0	0	51	1	0	60	0	21	133	84	114	0	0	42.9507	70	0	22.2222	213	70	116	0	0	44.9274	65	0
73	1860	0	1	0	0	0	9.95072	9.95072	9.95072	9.95072	2	78	0	45	0.7	170	0	140	76	24.6914	#NULL!	#NULL!	8.98631	0	0	1	47.0536	1	0	#NULL!	#NULL!	#NULL!	#NULL!	#NULL!	#NULL!	#NULL!	#NULL!	#NULL!	#NULL!	#NULL!	#NULL!	#NULL!	#NULL!	#NULL!	#NULL!	#NULL!	#NULL!	#NULL!	#NULL!
66	1861	0	0	0	0	0	14.5154	14.5154	14.5154	14.5154	2	51	0	60	1.2	204	0	100	60	24.3418	#NULL!	4.98357	#NULL!	0	0	0	52.5347	1	0	#NULL!	#NULL!	#NULL!	#NULL!	#NULL!	#NULL!	#NULL!	#NULL!	#NULL!	#NULL!	#NULL!	#NULL!	#NULL!	#NULL!	#NULL!	#NULL!	#NULL!	#NULL!	#NULL!	#NULL!
76	1862	0	0	1	0	0	12.3607	14.5044	14.5044	14.5044	1	49	1	59	1.5	345	0	115	88	23.0469	1.92471	4.9165	9.01643	0	0	0	49.713	1	1	84	0	23	182	94	140	0	1	50.9247	76	0	24.8833	233	98	144	0	1	53.9165	#NULL!	#NULL!
54	1863	0	0	0	0	0	14.5044	14.5044	14.5044	14.5044	2	64	0	51	1.2	318	0	134	68	21.5045	#NULL!	4.97536	9.99726	0	0	1	38.1319	1	0	#NULL!	#NULL!	#NULL!	#NULL!	#NULL!	#NULL!	#NULL!	#NULL!	#NULL!	#NULL!	#NULL!	#NULL!	#NULL!	#NULL!	#NULL!	#NULL!	#NULL!	#NULL!	#NULL!	#NULL!
55	1865	0	0	0	0	0	14.5044	14.5044	14.5044	14.5044	2	56	0	53	1.1	265	0	120	72	23.2446	1.94524	3.95072	9.01095	0	1	0	47.7803	1	0	60	0	23	190	68	122	0	0	57.9452	58	0	23.4224	183	70	126	0	0	59.9507	60	0
71	1866	0	0	0	0	0	14.5072	14.5072	14.5072	14.5072	1	39	1	66	1.2	235	0	106	60	21.7994	3.01916	#NULL!	8.96715	0	0	0	77.1528	0	1	69	0	21	#NULL!	70	110	#NULL!	0	42.0192	#NULL!	#NULL!	#NULL!	#NULL!	#NULL!	#NULL!	#NULL!	#NULL!	#NULL!	72	0
63	1867	0	0	0	0	0	14.5044	14.5044	14.5044	14.5044	2	54	0	56	1.2	279	0	124	70	23.3091	1.99452	3.95619	#NULL!	0	0	0	47.3796	1	0	66	0	23	229	90	142	0	1	55.9945	63	0	21.7784	217	84	130	0	1	57.9562	#NULL!	#NULL!
50	1868	0	0	0	0	0	14.5044	14.5044	14.5044	14.5044	2	36	0	52	1	252	0	136	94	23.74	1.99452	3.98631	9.00548	0	0	1	63.8444	0	0	64	0	23	211	108	160	0	1	37.9945	73	0	24.7737	228	94	148	0	1	39.9863	#NULL!	#NULL!
51	1869	0	1	0	0	1	6.0397	6.0397	6.0397	6.0397	2	60	0	65	1.6	363	1	167	80	30.0801	1.89459	3.93566	#NULL!	0	0	1	38.3681	1	0	35	0	30	253	70	142	0	1	61.8946	60	0	26.1593	309	78	130	0	1	63.9357	#NULL!	#NULL!
73	1870	0	0	0	0	0	14.5044	14.5044	14.5044	14.5044	1	37	1	79	1.1	216	0	126	78	29.7339	#NULL!	#NULL!	#NULL!	1	0	0	102.74	0	1	#NULL!	#NULL!	#NULL!	#NULL!	#NULL!	#NULL!	#NULL!	#NULL!	#NULL!	#NULL!	#NULL!	#NULL!	#NULL!	#NULL!	#NULL!	#NULL!	#NULL!	#NULL!	#NULL!	#NULL!
51	1871	0	0	0	0	0	14.5044	14.5044	14.5044	14.5044	2	81	0	64	1.2	205	0	142	86	28.4444	1.95346	4.94114	8.94798	0	0	1	37.1481	1	0	76	0	28	164	78	150	0	1	82.9535	83	0	28.5665	#NULL!	84	130	#NULL!	1	85.9411	55	0
67	1872	0	0	0	0	0	14.5044	14.5044	14.5044	14.5044	1	67	1	56	0.8	190	0	105	76	20.3223	1.89459	3.9384	9.94114	0	0	0	70.9722	0	1	52	0	20	210	70	120	0	0	68.8946	74	0	21.4536	227	56	110	0	0	70.9384	88	0
68	1873	0	1	0	1	0	14.1027	8.27926	14.1027	14.1027	1	73	1	65	1.3	187	1	128	66	23.8751	1.89459	3.91102	9.00548	0	1	0	46.5278	1	1	#NULL!	#NULL!	#NULL!	#NULL!	#NULL!	#NULL!	#NULL!	#NULL!	#NULL!	68	0	22.7732	212	78	130	0	1	76.911	#NULL!	#NULL!
57	1874	0	0	0	0	0	14.5044	14.5044	14.5044	14.5044	1	49	0	53	1.5	273	0	112	70	19.4674	1.99179	4.01369	8.91923	0	0	0	44.6574	1	0	58	0	19	200	76	112	0	0	50.9918	60	0	18.9619	211	64	102	0	0	53.0137	56	0
62	1875	0	1	0	0	1	13.1752	13.1752	13.1752	13.1752	1	62	2	45	1.1	211	0	112	60	19.4771	1.95072	3.93566	8.98905	0	0	0	44.3182	1	1	60	0	19	218	78	128	0	0	63.9507	57	0	19.5556	227	70	114	0	0	65.9357	#NULL!	#NULL!
74	1876	0	0	0	0	0	14.5044	14.5044	14.5044	14.5044	1	40	1	72	1.1	179	0	116	80	25.8166	3.00821	4.98084	8.97536	0	0	0	90.9091	0	1	76	0	25	225	86	124	0	0	43.0082	71	0	26.1752	193	80	114	0	0	44.9808	#NULL!	#NULL!
52	1877	0	0	0	0	0	14.5044	14.5044	14.5044	14.5044	2	41	0	49	0.5	297	0	106	66	22.6757	2.01369	3.98905	8.97536	0	0	0	114.537	0	0	56	0	22	225	56	94	0	0	43.0137	#NULL!	#NULL!	#NULL!	#NULL!	#NULL!	#NULL!	#NULL!	#NULL!	#NULL!	#NULL!	#NULL!
67	1878	0	0	0	0	0	14.5044	14.5044	14.5044	14.5044	2	50	0	65	0.8	216	1	136	88	25.3906	1.95072	4.0219	9.98905	0	0	1	86.3281	0	0	62	0	25	215	76	124	0	0	51.9507	#NULL!	#NULL!	#NULL!	#NULL!	#NULL!	#NULL!	#NULL!	#NULL!	#NULL!	76	0
83	1879	0	0	0	0	0	14.6427	14.6427	14.6427	14.6427	1	59	1	72	0.6	214	0	104	60	25.2092	2.04928	4.141	#NULL!	0	0	0	135	0	1	62	0	25	159	64	110	0	0	61.0493	#NULL!	#NULL!	#NULL!	#NULL!	#NULL!	#NULL!	#NULL!	#NULL!	#NULL!	#NULL!	#NULL!
53	1880	0	0	0	0	0	14.5044	14.5044	14.5044	14.5044	1	50	0	73	0.9	145	0	102	60	24.1115	1.99452	4.01916	9.93018	0	0	0	101.389	0	0	55	0	24	188	86	116	0	0	51.9945	59	0	24.8591	165	70	122	0	0	54.0192	#NULL!	#NULL!
83	1881	0	1	0	0	1	8.39357	8.39357	6.94251	8.39357	2	59	0	64	1.2	141	0	142	82	25.6369	1.88364	#NULL!	#NULL!	0	0	1	51	1	0	84	0	25	227	72	122	0	0	60.8836	#NULL!	#NULL!	#NULL!	#NULL!	#NULL!	#NULL!	#NULL!	#NULL!	#NULL!	#NULL!	#NULL!
90	1882	0	0	0	0	0	14.5592	14.5592	14.5592	14.5592	1	60	1	58	1	217	0	118	70	22.1003	1.97947	4.05749	9.01369	0	0	0	64.4444	0	1	53	0	22	207	60	120	0	0	61.9795	64	0	22.6562	252	78	128	0	0	64.0575	#NULL!	#NULL!
62	1883	0	1	0	0	0	10.5469	10.5469	10.5469	10.5469	2	77	0	60	1.1	253	1	168	88	27.0258	1.92745	4.00548	#NULL!	0	0	1	40.5682	1	0	69	0	27	238	90	172	0	1	78.9274	#NULL!	#NULL!	#NULL!	#NULL!	#NULL!	#NULL!	#NULL!	#NULL!	#NULL!	#NULL!	#NULL!
74	1884	0	0	0	0	0	14.5017	14.5017	14.5017	14.5017	2	41	0	50	0.7	191	0	106	68	19.052	1.91376	3.94798	9.94524	0	0	0	83.4821	0	0	75	0	19	244	78	118	0	0	42.9138	62	0	19.1406	223	88	130	0	1	44.948	74	0
63	1885	0	0	0	0	0	14.5154	14.5154	14.5154	14.5154	1	55	1	60	1	182	0	86	62	21.0077	2.01095	3.95619	9.94935	0	0	0	70.8333	0	1	58	0	21	169	60	80	0	0	57.011	64	0	21.6128	182	64	96	0	0	58.9562	#NULL!	#NULL!
64	1886	0	0	0	0	0	14.5592	14.5592	14.5592	14.5592	1	55	1	56	0.8	120	0	120	72	20.8209	3.00821	4.99863	9.01916	0	0	0	82.6389	0	1	72	0	20	171	60	130	0	1	58.0082	60	0	21.1927	177	75	110	0	0	59.9986	54	0
72	1887	0	0	0	0	0	14.5017	14.5017	14.5017	14.5017	1	52	1	67	0.6	228	0	106	74	23.4586	1.91376	3.95893	9.90828	0	0	0	136.481	0	1	66	0	23	244	68	122	0	0	53.9138	66	0	24.4473	248	70	126	0	0	55.9589	68	0
74	1889	0	0	0	0	0	14.5072	14.5072	14.5072	14.5072	2	36	0	50	0.7	142	0	110	68	22.2222	2.00821	3.93566	8.96715	0	0	0	87.6984	0	0	67	0	22	151	64	100	0	0	38.0082	68	0	25.5661	130	48	98	0	0	39.9357	#NULL!	#NULL!
59	1890	0	0	0	0	0	14.5209	14.5209	14.5209	14.5209	1	35	1	68	0.4	184	0	108	70	23.255	2.01643	5.02738	9.95756	0	0	0	247.917	0	1	64	0	23	#NULL!	70	126	#NULL!	0	37.0164	#NULL!	#NULL!	#NULL!	#NULL!	#NULL!	#NULL!	#NULL!	#NULL!	#NULL!	#NULL!	#NULL!
55	1891	0	0	0	0	0	14.5017	14.5017	14.5017	14.5017	2	47	0	54	0.7	280	0	144	84	24.3232	1.89733	3.95619	8.95893	0	0	1	84.6964	0	0	67	0	24	209	70	118	1	0	48.8973	58	0	27.5862	238	80	140	0	1	50.9562	#NULL!	#NULL!
60	1892	0	0	0	0	0	14.5017	14.5017	14.5017	14.5017	2	44	0	50	0.6	229	0	114	68	22.2222	2.92471	3.93018	9.90007	0	0	0	94.4444	0	0	68	0	22	197	68	118	0	0	46.9247	92	0	21.2874	248	66	110	0	0	47.9302	74	0
63	1893	0	0	0	0	0	14.5017	14.5017	14.5017	14.5017	2	39	0	47	0.7	170	0	104	64	19.8178	1.94798	3.94524	8.99726	0	1	0	80.0585	0	0	80	0	19	163	62	96	0	0	40.948	65	0	21.0828	167	54	106	0	0	42.9452	69	0
58	1894	0	0	0	0	0	14.5017	14.5017	14.5017	14.5017	1	39	1	61	1.2	204	0	#NULL!	#NULL!	21.3578	1.90281	3.91923	8.96988	0	0	#NULL!	71.3079	0	1	65	0	21	235	64	106	1	0	40.9028	#NULL!	#NULL!	#NULL!	#NULL!	#NULL!	#NULL!	#NULL!	#NULL!	#NULL!	68	0
55	1895	0	0	0	0	0	14.5017	14.5017	14.5017	14.5017	1	41	1	54	0.8	283	0	114	86	18.9069	2.94524	4.98905	8.94524	0	0	0	92.8125	0	1	80	0	18	341	80	124	0	0	43.9452	62	0	#NULL!	223	76	116	0	0	45.989	#NULL!	#NULL!
91	1896	0	0	0	0	0	14.4962	14.4962	14.4962	14.4962	2	51	0	53	0.9	249	0	104	64	23.2446	#NULL!	4.94251	9.98905	0	0	0	61.8742	0	0	#NULL!	#NULL!	#NULL!	#NULL!	#NULL!	#NULL!	#NULL!	#NULL!	#NULL!	#NULL!	#NULL!	#NULL!	#NULL!	#NULL!	#NULL!	#NULL!	#NULL!	#NULL!	#NULL!	#NULL!
80	1897	0	0	0	0	0	14.499	14.499	14.499	14.499	1	41	0	56	1	82	0	104	60	18.9292	2.01095	#NULL!	8.99726	0	0	0	77	0	0	61	0	18	154	60	106	0	0	43.011	#NULL!	#NULL!	#NULL!	#NULL!	#NULL!	#NULL!	#NULL!	#NULL!	#NULL!	59	0
51	1898	0	0	0	0	0	14.499	14.499	14.499	14.499	2	40	0	52	0.7	156	0	110	70	21.3675	1.88912	3.98357	8.95072	0	0	0	87.6984	0	0	#NULL!	#NULL!	#NULL!	#NULL!	#NULL!	#NULL!	#NULL!	#NULL!	#NULL!	#NULL!	#NULL!	#NULL!	#NULL!	#NULL!	#NULL!	#NULL!	#NULL!	#NULL!	#NULL!	#NULL!
75	1899	0	0	0	0	0	14.8193	14.8193	14.8193	14.8193	1	49	1	85	0.9	223	0	124	82	31.6032	2.31759	4.27105	10.2533	0	0	0	119.367	0	1	81	0	31	196	70	106	0	0	51.3176	92	0	34.2058	210	88	136	1	1	53.271	#NULL!	#NULL!
78	1900	0	0	0	0	0	14.5017	14.5017	14.5017	14.5017	1	59	0	62	1	197	0	116	76	23.3355	1.98905	4.94114	8.95346	0	0	0	69.75	0	0	68	0	23	187	66	110	0	0	60.989	59	0	22.3081	187	80	120	0	0	63.9411	65	0
50	1901	0	1	0	0	1	3.13963	3.13963	3.13963	3.13963	1	52	1	75	1.1	205	0	116	74	25.3515	1.88364	#NULL!	#NULL!	0	0	0	83.3333	0	1	68	0	25	180	70	116	0	0	53.8836	#NULL!	#NULL!	#NULL!	#NULL!	#NULL!	#NULL!	#NULL!	#NULL!	#NULL!	#NULL!	#NULL!
57	1902	0	0	0	0	0	14.499	14.499	14.499	14.499	2	51	1	73	1	202	0	106	72	26.1752	1.88364	3.9384	9.93977	0	0	0	76.7007	0	1	57	0	26	179	70	118	0	0	52.8836	65	0	26.2188	206	70	102	0	0	54.9384	#NULL!	#NULL!
73	1903	0	1	0	0	0	14.4073	14.4073	14.4073	14.4073	2	61	0	58	0.6	155	0	148	78	23.5304	1.9165	3.98357	#NULL!	1	0	1	90.1551	0	0	68	0	23	167	74	168	1	1	62.9165	#NULL!	#NULL!	#NULL!	#NULL!	#NULL!	#NULL!	#NULL!	#NULL!	#NULL!	#NULL!	#NULL!
72	1904	0	0	0	0	0	14.4962	14.4962	14.4962	14.4962	1	51	2	65	1.1	193	0	112	78	23.3067	1.89733	4.96715	8.92745	0	0	0	73.0429	0	1	70	0	23	194	66	108	1	0	52.8973	71	0	22.6757	163	80	118	1	0	55.9671	77	0
73	1905	0	0	0	0	0	14.5154	14.5154	14.5154	14.5154	2	40	0	66	0.7	178	0	114	68	24.539	1.99452	4.03285	9.92471	0	0	0	111.31	0	0	60	0	24	196	72	108	0	0	41.9945	#NULL!	#NULL!	#NULL!	#NULL!	#NULL!	#NULL!	#NULL!	#NULL!	#NULL!	61	0
65	1906	0	0	0	0	0	14.4935	14.4935	14.4935	14.4935	2	48	0	66	0.9	233	0	130	74	30.1315	1.88364	3.90007	8.92745	0	1	1	79.6481	0	0	64	0	30	220	72	130	0	1	49.8836	67	0	32.6046	183	74	124	1	0	51.9001	77	0
68	1907	0	0	0	0	0	14.707	14.707	14.707	14.707	1	44	0	73	1	142	1	130	80	25.8645	2.19439	5.21081	9.17796	0	0	1	97.3333	0	0	60	0	25	139	76	146	0	1	46.1944	69	0	26.9274	138	95	140	1	1	49.2108	57	0
55	1908	0	0	0	0	0	14.707	14.707	14.707	14.707	2	40	0	52	0.7	179	0	120	76	22.5069	2.19165	4.2245	9.19713	0	0	0	87.6984	0	0	#NULL!	#NULL!	#NULL!	#NULL!	#NULL!	#NULL!	#NULL!	#NULL!	#NULL!	68	0	24	210	66	114	0	0	44.2245	#NULL!	#NULL!
73	1909	0	0	0	0	0	14.5072	14.5072	14.5072	14.5072	1	49	1	56	1.1	179	0	126	80	21.3382	2.95893	4.98631	9.96441	0	0	0	64.3434	0	1	63	0	21	184	108	152	0	1	51.9589	79	0	22.2656	162	100	148	0	1	53.9863	#NULL!	#NULL!
73	1910	0	1	0	0	1	2.40726	2.40726	2.40726	2.40726	2	64	0	93	0.8	170	0	156	80	37.2536	#NULL!	#NULL!	#NULL!	0	0	1	104.302	0	0	#NULL!	#NULL!	#NULL!	#NULL!	#NULL!	#NULL!	#NULL!	#NULL!	#NULL!	#NULL!	#NULL!	#NULL!	#NULL!	#NULL!	#NULL!	#NULL!	#NULL!	#NULL!	#NULL!	#NULL!
80	1912	0	0	0	0	0	14.488	14.488	14.488	14.488	2	54	0	53	0.7	286	0	134	86	22.9398	1.98357	3.99726	#NULL!	0	0	1	76.871	0	0	84	0	22	309	90	146	0	1	55.9836	71	0	27.3852	303	90	122	0	0	57.9973	#NULL!	#NULL!
55	1913	0	0	0	0	0	14.488	14.488	14.488	14.488	1	53	1	56	1.1	193	0	112	70	21.6041	#NULL!	#NULL!	9.95893	0	0	0	61.5152	0	1	#NULL!	#NULL!	#NULL!	#NULL!	#NULL!	#NULL!	#NULL!	#NULL!	#NULL!	#NULL!	#NULL!	#NULL!	#NULL!	#NULL!	#NULL!	#NULL!	#NULL!	#NULL!	#NULL!	#NULL!
68	1914	0	1	0	0	1	6.74401	6.74401	6.74401	6.74401	1	63	1	47	1.1	179	0	105	60	19.0677	1.92745	3.93977	#NULL!	0	0	0	45.6944	1	1	65	0	19	174	80	132	0	1	64.9274	#NULL!	#NULL!	#NULL!	#NULL!	#NULL!	#NULL!	#NULL!	#NULL!	#NULL!	#NULL!	#NULL!
75	1915	0	0	1	0	0	3.92882	14.488	14.488	14.488	1	47	1	76	1.1	299	0	124	90	27.5802	1.8809	3.89459	8.96167	0	0	0	89.2424	0	1	70	0	27	304	90	103	1	0	48.8809	98	0	28.3266	335	94	136	1	1	50.8946	#NULL!	#NULL!
62	1916	0	1	0	0	0	6.57426	6.57426	6.57426	6.57426	2	78	0	48	0.8	226	1	148	55	22.213	1.95619	#NULL!	#NULL!	0	0	1	43.9167	1	0	68	0	22	236	82	168	0	1	79.9562	#NULL!	#NULL!	#NULL!	#NULL!	#NULL!	#NULL!	#NULL!	#NULL!	#NULL!	#NULL!	#NULL!
90	1917	0	0	0	0	0	14.4962	14.4962	14.4962	14.4962	2	43	0	55	0.8	234	0	118	72	23.8054	1.98631	3.96988	8.96441	0	0	0	78.7283	0	0	60	0	23	229	96	146	0	1	44.9863	#NULL!	#NULL!	#NULL!	#NULL!	#NULL!	#NULL!	#NULL!	#NULL!	#NULL!	#NULL!	#NULL!
49	1918	0	0	0	0	0	14.5181	14.5181	14.5181	14.5181	1	40	0	74	0.8	236	1	120	84	24.1633	1.95483	4.01643	8.98084	0	0	0	128.472	0	0	80	0	24	206	84	135	0	1	41.9548	64	0	25.6896	265	90	142	0	1	44.0164	#NULL!	#NULL!
97	1919	0	0	0	0	0	14.4825	14.4825	14.4825	14.4825	2	61	0	50	0.8	191	0	140	82	22.2222	1.98631	4.00274	8.98357	0	0	1	58.2899	1	0	68	0	22	178	80	156	0	1	62.9863	#NULL!	#NULL!	#NULL!	#NULL!	#NULL!	#NULL!	#NULL!	#NULL!	#NULL!	#NULL!	#NULL!
68	1920	0	0	0	0	0	14.744	14.744	14.744	14.744	2	36	0	59	0.7	210	0	114	82	21.4109	2.17522	5.16427	9.23409	0	0	0	103.484	0	0	72	0	21	123	70	114	0	0	38.1752	#NULL!	#NULL!	#NULL!	#NULL!	#NULL!	#NULL!	#NULL!	#NULL!	#NULL!	85	0
74	1922	0	0	0	0	0	14.4825	14.4825	14.4825	14.4825	2	46	0	76	0.7	244	0	172	96	27.5802	1.9165	3.92334	9.88912	0	0	1	120.484	0	0	60	0	27	259	78	132	0	1	47.9165	66	0	23.9512	256	95	170	0	1	49.9233	67	0
81	1923	0	0	0	0	0	9.86585	9.86585	9.86585	9.86585	2	37	0	55	0.4	184	1	160	90	22.6003	1.88501	3.82204	9.86585	0	0	1	167.196	0	0	70	0	22	201	108	152	0	1	38.885	71	0	28.6726	216	110	190	0	1	40.822	#NULL!	#NULL!
65	1924	0	1	1	0	0	5.80014	5.80014	5.80014	5.80014	1	74	2	61	0.7	244	0	110	60	23.8281	#NULL!	4.7974	#NULL!	0	0	0	79.881	0	1	#NULL!	#NULL!	#NULL!	#NULL!	#NULL!	#NULL!	#NULL!	#NULL!	#NULL!	52	0	#NULL!	181	60	92	0	0	78.7974	#NULL!	#NULL!
77	1925	0	1	0	1	0	12.9302	12.6249	12.9302	12.9302	2	62	0	57	0.7	187	1	130	75	24.9989	1.83847	3.87132	8.82204	0	0	1	74.9821	0	0	63	0	24	205	88	200	0	1	63.8385	63	0	28	201	96	206	0	1	65.8713	#NULL!	#NULL!
58	1926	0	0	0	0	0	14.3087	14.3087	14.3087	14.3087	1	38	0	75	0.9	254	0	102	78	27.5482	1.72348	3.82615	8.77413	0	1	0	118.056	0	0	56	0	27	230	48	110	0	0	39.7235	52	0	25.7117	237	70	112	0	0	41.8261	#NULL!	#NULL!
78	1927	0	0	0	0	0	9.82478	9.82478	9.82478	9.82478	2	56	0	59	0.4	153	0	140	75	24.5578	#NULL!	#NULL!	9.82478	1	0	1	146.271	0	0	#NULL!	#NULL!	#NULL!	#NULL!	#NULL!	#NULL!	#NULL!	#NULL!	#NULL!	#NULL!	#NULL!	#NULL!	#NULL!	#NULL!	#NULL!	#NULL!	#NULL!	#NULL!	#NULL!	#NULL!
45	1929	0	0	0	0	0	14.3087	14.3087	14.3087	14.3087	2	39	0	51	0.5	182	0	88	44	22.0741	1.80424	3.82067	9.74949	0	1	0	121.621	0	0	70	0	22	183	64	96	0	0	40.8042	#NULL!	#NULL!	#NULL!	#NULL!	#NULL!	#NULL!	#NULL!	#NULL!	#NULL!	#NULL!	#NULL!
65	1930	0	0	0	0	0	14.3087	14.3087	14.3087	14.3087	2	51	0	60	0.6	227	1	164	104	24.974	1.80424	3.75496	9.74949	0	0	1	105.069	0	0	70	0	24	209	90	144	0	1	52.8042	63	0	26.3535	231	78	134	0	1	54.755	#NULL!	#NULL!
69	1931	0	0	0	0	0	14.295	14.295	14.295	14.295	2	52	0	54	0.6	189	0	110	70	23.6832	1.79055	3.74127	#NULL!	0	0	0	93.5	0	0	54	0	23	211	80	110	0	0	53.7906	63	0	24.5603	223	78	128	0	0	55.7413	#NULL!	#NULL!
62	1933	0	0	0	0	0	14.2895	14.2895	14.2895	14.2895	1	43	1	75	0.7	199	0	136	92	28.2284	1.79055	#NULL!	9.79877	0	1	1	144.345	0	1	78	0	28	190	90	130	0	1	44.7906	#NULL!	#NULL!	#NULL!	#NULL!	#NULL!	#NULL!	#NULL!	#NULL!	#NULL!	69	0
62	1934	0	0	0	0	0	14.2758	14.2758	14.2758	14.2758	1	39	0	55	0.8	258	0	100	70	19.487	1.77687	4.7577	9.69336	0	0	0	96.441	0	0	54	0	19	216	76	118	0	0	40.7769	51	0	19.6072	187	80	128	0	0	43.7577	64	0
76	1935	0	1	0	0	1	9.77139	9.77139	9.77139	9.77139	2	70	0	48	0.9	268	1	180	100	21.3333	1.78234	#NULL!	#NULL!	0	0	1	44.0741	1	0	56	0	21	230	76	140	0	1	71.7823	#NULL!	#NULL!	#NULL!	#NULL!	#NULL!	#NULL!	#NULL!	#NULL!	#NULL!	#NULL!	#NULL!
76	1936	0	0	0	0	0	14.2758	14.2758	14.2758	14.2758	2	53	0	51	0.6	287	0	130	70	23.2834	1.77139	3.72758	9.71937	0	0	1	87.3021	0	0	61	0	23	240	72	106	0	0	54.7714	73	0	24.3948	296	70	110	0	0	56.7276	#NULL!	#NULL!
62	1937	0	1	0	0	1	6.154	6.154	6.154	6.154	1	78	0	57	1	240	1	120	80	22.2656	1.77139	3.79603	#NULL!	0	1	0	49.0833	1	0	64	0	22	205	70	150	0	1	79.7714	70	0	20.0288	173	66	146	1	1	81.796	#NULL!	#NULL!
91	1938	0	0	0	0	0	14.2758	14.2758	14.2758	14.2758	2	77	0	48	0.6	295	1	120	80	21.3333	1.77139	3.79603	9.78234	0	1	0	59.5	1	0	68	0	21	282	80	146	0	1	78.7714	66	0	23.1385	245	58	150	0	1	80.796	#NULL!	#NULL!
68	1939	0	1	0	0	1	0.879535	0.879535	0.879535	0.879535	2	74	0	55	0.6	222	0	95	55	23.1911	#NULL!	#NULL!	#NULL!	0	0	0	71.4236	0	0	#NULL!	#NULL!	#NULL!	#NULL!	#NULL!	#NULL!	#NULL!	#NULL!	#NULL!	#NULL!	#NULL!	#NULL!	#NULL!	#NULL!	#NULL!	#NULL!	#NULL!	#NULL!	#NULL!	#NULL!
75	1940	0	0	0	0	0	14.2758	14.2758	14.2758	14.2758	2	38	0	45	0.4	174	0	110	70	20.2694	1.77687	#NULL!	9.78782	0	0	0	135.469	0	0	64	0	20	138	68	102	0	0	39.7769	#NULL!	#NULL!	#NULL!	#NULL!	#NULL!	#NULL!	#NULL!	#NULL!	#NULL!	65	0
55	1941	0	0	0	0	0	14.2567	14.2567	14.2567	14.2567	1	62	2	53	0.8	240	1	160	95	21.2306	1.68515	3.70294	8.71937	0	0	1	71.7708	0	1	64	0	21	166	112	180	0	1	63.6851	65	0	21.3675	188	88	136	0	1	65.7029	53	0
70	1942	0	1	0	0	1	4.25394	4.25394	4.25394	4.25394	1	44	0	58	0.9	204	0	110	80	22.9421	1.76044	3.7358	#NULL!	0	0	0	85.9259	0	0	69	0	22	196	84	128	0	0	45.7604	#NULL!	#NULL!	#NULL!	#NULL!	#NULL!	#NULL!	#NULL!	#NULL!	#NULL!	#NULL!	#NULL!
79	1943	0	1	0	0	0	8.16222	8.16222	8.16222	8.16222	2	78	0	48	0.6	236	0	136	84	20.7756	2.75222	4.67967	#NULL!	0	0	1	58.5556	1	0	60	0	20	272	80	156	0	1	80.7522	58	0	22.3674	259	74	150	0	1	82.6797	#NULL!	#NULL!
63	1944	0	1	0	0	0	0.326489	0.326489	0.326489	0.326489	1	69	1	50	1.1	296	1	160	100	17.301	#NULL!	#NULL!	#NULL!	0	0	1	44.8232	1	1	#NULL!	#NULL!	#NULL!	#NULL!	#NULL!	#NULL!	#NULL!	#NULL!	#NULL!	#NULL!	#NULL!	#NULL!	#NULL!	#NULL!	#NULL!	#NULL!	#NULL!	#NULL!	#NULL!	#NULL!
76	1945	0	0	0	0	0	14.2512	14.2512	14.2512	14.2512	2	50	0	68	0.6	288	0	170	110	29.8233	#NULL!	4.6742	9.69199	0	0	1	120.417	0	0	#NULL!	#NULL!	#NULL!	#NULL!	#NULL!	#NULL!	#NULL!	#NULL!	#NULL!	60	0	28	278	96	168	0	1	54.6742	#NULL!	#NULL!
68	1946	0	1	0	0	1	0.900068	0.900068	0.900068	0.900068	2	84	0	60	0.8	166	0	140	70	27.0258	#NULL!	#NULL!	#NULL!	0	0	1	49.5833	1	0	#NULL!	#NULL!	#NULL!	#NULL!	#NULL!	#NULL!	#NULL!	#NULL!	#NULL!	#NULL!	#NULL!	#NULL!	#NULL!	#NULL!	#NULL!	#NULL!	#NULL!	#NULL!	#NULL!	#NULL!
73	1947	0	0	0	0	0	14.232	14.232	14.232	14.232	2	37	0	47	0.5	218	0	112	72	20.6131	2.67283	3.66598	#NULL!	0	0	0	114.301	0	0	60	0	20	188	64	118	0	0	39.6728	64	0	21.5556	192	74	130	0	1	40.666	#NULL!	#NULL!
55	1948	0	0	0	0	0	14.232	14.232	14.232	14.232	2	62	0	50	0.6	172	0	120	76	23.4566	1.74127	3.72211	#NULL!	0	0	0	76.7361	0	0	66	0	23	153	60	100	0	0	63.7413	#NULL!	#NULL!	#NULL!	#NULL!	#NULL!	#NULL!	#NULL!	#NULL!	#NULL!	#NULL!	#NULL!
66	1949	0	0	0	0	0	14.2115	14.2115	14.2115	14.2115	1	67	1	61	1.3	202	1	144	60	21.6128	#NULL!	#NULL!	#NULL!	0	0	1	47.5748	1	1	#NULL!	#NULL!	#NULL!	#NULL!	#NULL!	#NULL!	#NULL!	#NULL!	#NULL!	#NULL!	#NULL!	#NULL!	#NULL!	#NULL!	#NULL!	#NULL!	#NULL!	#NULL!	#NULL!	#NULL!
83	1950	0	1	0	0	0	9.32238	9.32238	9.32238	9.32238	2	50	0	70	0.4	247	0	158	95	30.2978	1.64545	3.72621	#NULL!	1	0	1	185.938	0	0	90	0	30	#NULL!	118	198	1	1	51.6454	#NULL!	#NULL!	#NULL!	#NULL!	#NULL!	#NULL!	#NULL!	#NULL!	#NULL!	#NULL!	#NULL!
54	1951	0	0	0	0	0	14.2115	14.2115	14.2115	14.2115	2	55	0	64	0.7	268	0	122	78	26.6389	1.60164	4.65092	9.6961	0	0	0	91.746	0	0	54	0	26	218	66	116	0	0	56.6016	60	0	26.7532	250	60	108	0	0	59.6509	75	0
62	1952	0	0	0	0	0	14.2115	14.2115	14.2115	14.2115	2	60	1	49	0.8	301	0	152	74	19.6283	#NULL!	4.69062	#NULL!	0	0	1	57.8472	1	1	#NULL!	#NULL!	#NULL!	#NULL!	#NULL!	#NULL!	#NULL!	#NULL!	#NULL!	79	0	18.591	321	66	120	0	0	64.6906	#NULL!	#NULL!
64	1954	0	0	0	0	0	14.2115	14.2115	14.2115	14.2115	2	37	0	56	0.6	175	0	108	72	22.719	1.65777	4.66872	8.67967	0	0	0	113.491	0	0	70	0	22	157	56	94	0	0	38.6578	72	0	22.151	121	60	112	1	0	41.6687	65	0
62	1955	0	1	0	1	0	3.24025	3.24025	3.24025	3.24025	2	77	0	54	0.7	190	1	184	100	23.6832	1.66324	#NULL!	#NULL!	0	0	1	57.375	1	0	71	0	23	191	110	190	0	1	78.6632	#NULL!	#NULL!	#NULL!	#NULL!	#NULL!	#NULL!	#NULL!	#NULL!	#NULL!	#NULL!	#NULL!
79	1956	0	0	0	0	0	14.1978	14.1978	14.1978	14.1978	2	53	0	57	0.6	233	0	120	80	23.7253	2.6961	4.67146	8.70705	0	0	0	97.5729	0	0	65	0	23	260	62	112	0	0	55.6961	72	0	23.0112	215	72	120	0	0	57.6715	59	0
70	1957	0	0	0	0	0	14.1759	14.1759	14.1759	14.1759	2	60	0	56	0.8	273	1	158	100	22.719	1.67146	3.63039	#NULL!	1	0	1	66.1111	0	0	84	0	22	154	80	150	1	1	61.6715	74	0	25.721	195	78	150	1	1	63.6304	#NULL!	#NULL!
61	1958	0	1	0	1	0	1.44832	1.44832	1.44832	1.44832	2	44	1	90	1.2	271	1	130	85	31.1419	#NULL!	#NULL!	#NULL!	0	0	1	85	0	1	#NULL!	#NULL!	#NULL!	#NULL!	#NULL!	#NULL!	#NULL!	#NULL!	#NULL!	#NULL!	#NULL!	#NULL!	#NULL!	#NULL!	#NULL!	#NULL!	#NULL!	#NULL!	#NULL!	#NULL!
77	1959	0	0	0	0	0	14.1786	14.1786	14.1786	14.1786	1	58	0	65	1	275	1	140	90	25.0762	1.59069	3.60712	8.64682	0	0	1	74.0278	0	0	66	0	25	222	78	118	0	0	59.5907	69	0	24.7676	219	80	130	0	1	61.6071	#NULL!	#NULL!
68	1960	0	0	0	0	0	14.1759	14.1759	14.1759	14.1759	2	44	0	69	0.7	215	1	148	94	26.2917	#NULL!	#NULL!	9.60438	0	0	1	111.714	0	0	#NULL!	#NULL!	#NULL!	#NULL!	#NULL!	#NULL!	#NULL!	#NULL!	#NULL!	#NULL!	#NULL!	#NULL!	#NULL!	#NULL!	#NULL!	#NULL!	#NULL!	#NULL!	#NULL!	#NULL!
81	1961	0	0	0	0	0	14.1567	14.1567	14.1567	14.1567	1	55	1	62	0.9	227	0	130	80	21.7079	1.54141	4.63587	8.61123	0	0	1	81.3272	0	1	80	0	21	233	84	142	0	1	56.5414	90	0	25.3155	#NULL!	84	136	#NULL!	1	59.6359	63	0
77	1962	0	0	0	0	0	14.1567	14.1567	14.1567	14.1567	2	46	0	63	0.7	219	0	110	74	25.8876	1.66598	4.63313	8.61123	0	0	0	99.875	0	0	76	0	25	223	84	120	0	0	47.666	82	0	#NULL!	#NULL!	90	110	#NULL!	0	50.6331	77	0
68	1963	0	1	0	0	0	5.577	5.577	5.577	5.577	2	69	0	57	0.5	247	0	132	82	25.6745	1.64682	3.63587	#NULL!	0	0	1	95.5542	0	0	70	0	25	248	80	160	0	1	70.6468	68	0	25.9695	292	96	170	0	1	72.6359	#NULL!	#NULL!
104	1966	0	0	0	1	0	13.5825	10.1068	13.5825	13.5825	2	66	0	64	0.5	159	0	132	80	27.7008	0.975359	3.06434	8.99179	1	0	1	111.822	0	0	60	0	27	169	95	150	1	1	66.9754	69	0	27.7671	204	80	148	1	1	69.0643	77	0
72	1967	0	0	0	0	0	14.141	14.141	14.141	14.141	1	48	0	66	1	220	0	114	84	21.551	1.64203	3.62012	9.55852	0	0	0	84.3333	0	0	50	0	21	221	68	110	0	0	49.642	47	0	20.984	254	80	112	0	0	51.6201	60	0
85	1973	0	0	0	0	0	14.1218	14.1218	14.1218	14.1218	1	74	0	63	0.6	212	0	190	110	23.4236	1.54209	3.59274	9.52567	0	0	1	96.25	0	0	76	0	23	136	84	108	0	0	75.5421	69	0	23.533	206	80	144	0	1	77.5927	62	0
53	1974	0	1	0	0	0	4.3258	4.3258	4.3258	4.3258	2	75	0	53	0.5	203	1	188	110	28.2381	1.6256	3.56537	#NULL!	0	0	1	81.3403	0	0	69	0	28	192	82	124	0	0	76.6256	#NULL!	#NULL!	#NULL!	#NULL!	#NULL!	#NULL!	#NULL!	#NULL!	#NULL!	#NULL!	#NULL!
60	1975	0	1	0	1	0	7.99726	7.99726	7.99726	7.99726	2	74	0	57	0.6	311	0	150	90	26.0226	2.58179	4.57358	#NULL!	1	0	1	74.0208	0	0	84	0	26	294	80	160	1	1	76.5818	#NULL!	#NULL!	#NULL!	#NULL!	#NULL!	#NULL!	#NULL!	#NULL!	#NULL!	#NULL!	#NULL!
83	1982	0	0	0	0	0	13.9548	13.9548	13.9548	13.9548	2	77	0	60	1.1	160	0	148	85	29.3413	1.34223	3.37782	8.41478	0	0	1	40.5682	1	0	63	0	29	161	78	130	0	1	78.3422	56	0	32.1429	175	80	96	0	0	80.3778	62	0
67	1986	0	1	0	0	0	6.66804	6.66804	6.66804	6.66804	1	45	0	48	0.8	236	0	130	65	19.4734	1.31759	3.33128	#NULL!	0	1	1	79.1667	0	0	72	0	19	144	72	106	0	0	46.3176	79	0	17.4449	212	78	118	0	0	48.3313	#NULL!	#NULL!
64	1987	0	0	0	0	0	13.9274	13.9274	13.9274	13.9274	2	42	0	66	0.6	209	0	125	85	29.3333	2.38193	4.32854	8.37645	0	0	0	127.264	0	0	65	0	29	186	80	120	0	0	44.3819	72	0	28.1337	141	60	105	0	0	46.3285	#NULL!	#NULL!
61	1988	0	0	0	0	0	13.9274	13.9274	13.9274	13.9274	1	49	2	63	0.9	188	0	120	80	24.0055	2.42574	4.36824	9.40931	0	0	0	88.4722	0	1	59	0	24	146	80	124	0	0	51.4257	60	0	#NULL!	151	80	100	0	0	53.3682	60	0
65	1989	0	0	0	0	0	13.9274	13.9274	13.9274	13.9274	1	50	0	68	0.9	218	0	110	80	24.3824	2.38741	3.3614	8.37645	0	0	0	94.4444	0	0	96	0	24	186	64	140	0	1	52.3874	83	0	24.2424	189	68	112	0	0	53.3614	#NULL!	#NULL!
53	1990	0	1	0	0	0	12.7242	12.7242	12.7242	12.7242	2	68	0	55	0.9	180	0	140	75	26.8962	1.29569	3.4011	#NULL!	1	0	1	51.9444	1	0	72	0	26	147	82	138	1	1	69.2957	82	0	30.102	136	80	134	1	1	71.4011	#NULL!	#NULL!
67	1991	0	0	0	0	0	13.8905	13.8905	13.8905	13.8905	2	64	0	55	0.6	181	0	100	70	26.1593	2.3833	4.37235	9.37235	0	0	0	82.2454	0	0	58	0	26	154	60	98	0	0	66.3833	#NULL!	#NULL!	#NULL!	#NULL!	#NULL!	#NULL!	#NULL!	#NULL!	#NULL!	#NULL!	#NULL!
56	1992	0	0	0	0	0	13.8686	13.8686	13.8686	13.8686	2	50	0	51	0.7	233	0	100	50	20.4294	2.32033	3.29706	9.30527	0	0	0	77.4107	0	0	80	0	20	241	90	134	0	1	52.3203	84	0	22.9421	217	70	114	0	0	53.2971	85	0
64	1993	0	0	0	0	0	13.8522	13.8522	13.8522	13.8522	2	53	0	50	0.5	195	0	120	80	21.3593	#NULL!	4.29569	9.33128	0	0	0	102.708	0	0	#NULL!	#NULL!	#NULL!	#NULL!	#NULL!	#NULL!	#NULL!	#NULL!	#NULL!	70	0	24.4561	189	#NULL!	#NULL!	0	#NULL!	57.2957	87	0
52	1994	0	0	0	0	0	13.8522	13.8522	13.8522	13.8522	1	53	1	89	1.1	210	0	120	90	31.1614	1.36687	3.3258	#NULL!	0	1	0	97.7652	0	1	69	0	31	198	86	120	0	0	54.3669	#NULL!	#NULL!	#NULL!	#NULL!	#NULL!	#NULL!	#NULL!	#NULL!	#NULL!	#NULL!	#NULL!
80	1995	0	0	0	0	0	13.833	13.833	13.833	13.833	2	60	0	78	0.7	280	1	120	70	29.0006	#NULL!	#NULL!	9.3258	1	0	0	105.238	0	0	#NULL!	#NULL!	#NULL!	#NULL!	#NULL!	#NULL!	#NULL!	#NULL!	#NULL!	#NULL!	#NULL!	#NULL!	#NULL!	#NULL!	#NULL!	#NULL!	#NULL!	#NULL!	#NULL!	#NULL!
52	1996	0	0	0	0	0	13.833	13.833	13.833	13.833	2	43	0	66	0.6	171	0	120	70	25.1486	2.33676	4.33949	9.282	0	0	0	125.965	0	0	69	0	25	172	80	118	0	0	45.3368	#NULL!	#NULL!	#NULL!	#NULL!	#NULL!	#NULL!	#NULL!	#NULL!	#NULL!	#NULL!	#NULL!
58	1997	0	0	0	0	0	13.833	13.833	13.833	13.833	2	57	0	65	0.6	264	0	120	65	30.4935	#NULL!	4.28747	9.26694	0	0	0	106.152	0	0	#NULL!	#NULL!	#NULL!	#NULL!	#NULL!	#NULL!	#NULL!	#NULL!	#NULL!	64	0	29.9643	265	90	140	1	1	61.2875	#NULL!	#NULL!
112	1998	0	1	0	0	0	11.8946	11.8946	11.8946	11.8946	1	66	1	75	1.4	222	1	170	100	27.2173	1.29843	3.31759	9.30664	1	1	1	55.0595	1	1	52	0	27	198	70	124	1	0	67.2984	71	0	25.7117	158	80	130	1	1	69.3176	#NULL!	#NULL!
67	1999	0	1	0	0	0	6.02875	6.02875	6.02875	6.02875	2	63	0	66	0.6	254	1	160	84	27.8293	2.23682	4.26968	#NULL!	0	0	1	99.9931	0	0	72	1	27	163	80	120	1	0	65.2368	90	1	24.6711	200	80	120	1	0	67.2697	#NULL!	#NULL!
58	2000	0	0	0	0	0	13.8303	13.8303	13.8303	13.8303	2	58	0	47	0.6	200	0	110	80	19.563	#NULL!	#NULL!	#NULL!	0	0	0	75.831	0	0	#NULL!	#NULL!	#NULL!	#NULL!	#NULL!	#NULL!	#NULL!	#NULL!	#NULL!	#NULL!	#NULL!	#NULL!	#NULL!	#NULL!	#NULL!	#NULL!	#NULL!	#NULL!	#NULL!	#NULL!
57	2001	0	0	0	0	0	13.8303	13.8303	13.8303	13.8303	2	40	0	47	0.5	209	0	96	56	20.0777	1.28747	3.23956	8.32307	0	0	0	110.972	0	0	74	0	20	247	62	90	0	0	41.2875	60	0	20.9321	252	54	84	0	0	43.2396	60	0
72	2002	0	0	0	0	0	13.8303	13.8303	13.8303	13.8303	1	60	1	60	0.8	212	0	120	70	21.5139	2.33949	#NULL!	9.26694	0	0	0	83.3333	0	1	62	0	21	221	72	122	0	0	62.3395	#NULL!	#NULL!	#NULL!	#NULL!	#NULL!	#NULL!	#NULL!	#NULL!	#NULL!	#NULL!	#NULL!
74	2003	0	0	0	0	0	13.8303	13.8303	13.8303	13.8303	2	43	0	57	0.5	151	0	120	76	24.0344	2.31759	4.25873	#NULL!	0	0	0	130.546	0	0	62	0	24	172	90	142	0	1	45.3176	68	0	25.4767	138	80	122	0	0	47.2587	#NULL!	#NULL!
73	2004	0	0	0	0	0	13.8303	13.8303	13.8303	13.8303	2	57	0	59	0.8	203	0	110	70	24.2439	2.31485	3.282	8.32307	1	0	0	72.2648	0	0	68	0	24	170	78	128	0	0	59.3149	64	0	25.2994	179	48	102	0	0	60.282	#NULL!	#NULL!
58	2005	0	0	0	0	0	13.8303	13.8303	13.8303	13.8303	2	65	0	36	0.5	283	0	120	78	17.3611	2.31759	4.27926	9.30664	0	0	0	63.75	0	0	55	0	17	190	72	112	0	0	67.3176	59	0	16.8789	229	74	100	0	0	69.2793	#NULL!	#NULL!
57	2006	0	0	0	0	0	13.8303	13.8303	13.8303	13.8303	2	46	0	47	0.5	177	0	110	60	19.0677	2.33128	4.25051	8.32307	0	0	0	104.314	0	0	#NULL!	#NULL!	#NULL!	#NULL!	#NULL!	#NULL!	#NULL!	#NULL!	#NULL!	56	0	20.2848	171	74	120	0	0	50.2505	#NULL!	#NULL!
47	2007	0	0	0	0	0	13.8138	13.8138	13.8138	13.8138	2	56	0	57	0.6	244	0	130	70	23.1247	2.32307	4.29021	9.25051	0	0	1	94.2083	0	0	72	0	23	237	88	122	0	0	58.3231	#NULL!	#NULL!	#NULL!	#NULL!	#NULL!	#NULL!	#NULL!	#NULL!	#NULL!	#NULL!	#NULL!
63	2008	0	0	0	0	0	13.8138	13.8138	13.8138	13.8138	2	63	0	57	0.4	292	0	130	70	26.0226	2.3258	4.31759	9.25462	0	0	1	129.536	0	0	80	0	26	285	70	106	0	0	65.3258	#NULL!	#NULL!	#NULL!	#NULL!	#NULL!	#NULL!	#NULL!	#NULL!	#NULL!	#NULL!	#NULL!
62	2009	0	0	0	0	0	13.8138	13.8138	13.8138	13.8138	2	59	0	51	0.7	268	1	150	80	21.2279	2.27926	4.26283	9.26557	0	0	1	69.6696	0	0	72	0	21	204	96	150	0	1	61.2793	73	0	25.4524	225	98	150	0	1	63.2628	#NULL!	#NULL!
60	2010	0	0	0	0	0	13.8138	13.8138	13.8138	13.8138	2	36	0	49	0.7	256	0	120	70	21.2084	#NULL!	#NULL!	#NULL!	0	0	0	85.9444	0	0	#NULL!	#NULL!	#NULL!	#NULL!	#NULL!	#NULL!	#NULL!	#NULL!	#NULL!	#NULL!	#NULL!	#NULL!	#NULL!	#NULL!	#NULL!	#NULL!	#NULL!	#NULL!	#NULL!	#NULL!
53	2011	0	1	0	0	1	10.8248	10.8248	10.8248	10.8248	1	57	2	59	1	128	0	130	70	21.6713	2.3039	4.28474	9.21766	0	0	1	68.0139	0	1	61	0	21	#NULL!	70	128	#NULL!	0	59.3039	64	0	#NULL!	#NULL!	90	130	#NULL!	1	61.2847	63	0
68	2012	0	0	0	0	0	13.8097	13.8097	13.8097	13.8097	2	59	0	70	0.5	212	0	160	100	25.0995	2.22998	#NULL!	8.31348	0	0	1	133.875	0	0	70	0	25	255	108	168	0	1	61.23	#NULL!	#NULL!	#NULL!	#NULL!	#NULL!	#NULL!	#NULL!	#NULL!	#NULL!	#NULL!	#NULL!
64	2013	0	0	0	0	0	13.8097	13.8097	13.8097	13.8097	1	71	1	78	0.7	203	0	124	76	26.3656	2.22724	3.24093	8.30801	0	1	0	106.786	0	1	72	0	26	163	66	118	0	0	73.2272	72	0	27.6361	172	60	110	0	0	74.2409	#NULL!	#NULL!
64	2014	0	1	0	0	0	10.601	10.601	10.601	10.601	1	50	1	55	0.6	211	0	124	80	21.2183	2.28063	4.28884	#NULL!	0	0	0	114.583	0	1	87	0	21	209	84	124	0	0	52.2806	#NULL!	#NULL!	#NULL!	#NULL!	#NULL!	#NULL!	#NULL!	#NULL!	#NULL!	#NULL!	#NULL!
81	2015	0	0	0	0	0	13.8097	13.8097	13.8097	13.8097	2	40	0	79	0.7	265	0	140	90	32.4622	2.31348	4.26146	#NULL!	0	0	1	133.234	0	0	#NULL!	#NULL!	#NULL!	#NULL!	#NULL!	#NULL!	#NULL!	#NULL!	#NULL!	#NULL!	#NULL!	#NULL!	#NULL!	#NULL!	#NULL!	#NULL!	#NULL!	#NULL!	#NULL!	#NULL!
90	2016	0	0	0	0	0	13.8097	13.8097	13.8097	13.8097	2	37	0	50	0.5	247	0	110	70	19.7777	2.30527	4.28337	9.24641	0	0	0	121.597	0	0	#NULL!	#NULL!	#NULL!	#NULL!	#NULL!	#NULL!	#NULL!	#NULL!	#NULL!	#NULL!	#NULL!	#NULL!	#NULL!	#NULL!	#NULL!	#NULL!	#NULL!	#NULL!	77	0
53	2017	0	0	0	0	0	13.8097	13.8097	13.8097	13.8097	2	70	0	55	0.8	156	0	130	80	23.1911	2.3217	4.26146	#NULL!	0	0	1	56.8142	1	0	66	0	23	131	70	130	1	1	72.3217	74	0	23.1111	152	80	156	1	1	74.2615	#NULL!	#NULL!
71	2018	0	0	0	0	0	13.8097	13.8097	13.8097	13.8097	2	41	0	58	0.7	190	0	100	70	25.4375	#NULL!	4.28884	9.22177	0	0	0	96.8393	0	0	#NULL!	#NULL!	#NULL!	#NULL!	#NULL!	#NULL!	#NULL!	#NULL!	#NULL!	77	0	26.1249	146	74	114	0	0	45.2888	75	0
71	2019	0	0	0	0	0	13.7933	13.7933	13.7933	13.7933	1	69	2	64	1	255	0	170	90	23.2254	2.19713	4.19439	#NULL!	0	1	1	63.1111	0	1	60	0	23	181	80	140	0	1	71.1971	52	0	24.677	208	78	126	0	0	73.1944	#NULL!	#NULL!
61	2020	0	0	0	0	0	13.7933	13.7933	13.7933	13.7933	1	73	1	65	1	179	0	110	60	24.4646	2.29158	4.23956	9.22998	0	0	0	60.4861	0	1	52	0	24	232	74	124	0	0	75.2916	#NULL!	#NULL!	#NULL!	#NULL!	#NULL!	#NULL!	#NULL!	#NULL!	#NULL!	78	1
82	2021	0	0	0	0	0	13.7933	13.7933	13.7933	13.7933	1	40	1	73	0.5	223	0	120	70	25.2595	2.28337	4.27515	#NULL!	0	0	0	202.778	0	1	72	0	25	#NULL!	80	108	#NULL!	0	42.2834	90	0	27.6817	#NULL!	88	136	#NULL!	1	44.2752	#NULL!	#NULL!
70	2022	0	0	0	0	0	13.7933	13.7933	13.7933	13.7933	2	42	0	67	0.6	215	0	130	70	27.8876	1.23956	3.27242	8.27789	0	0	1	129.192	0	0	60	0	27	216	80	136	0	1	43.2396	80	0	27.9172	185	74	122	0	0	45.2724	#NULL!	#NULL!
83	2023	0	0	0	0	0	13.7933	13.7933	13.7933	13.7933	2	55	0	65	0.3	253	0	130	80	27.4077	1.23409	4.26146	8.28884	0	0	1	217.419	0	0	64	0	27	176	70	126	0	0	56.2341	58	0	26.3349	178	75	110	0	0	59.2615	#NULL!	#NULL!
59	2024	0	1	0	0	1	7.2026	7.2026	7.2026	7.2026	2	41	0	59	0.6	138	1	120	60	25.204	2.27242	3.22724	#NULL!	0	0	0	114.927	0	0	60	0	25	249	92	150	0	1	43.2724	#NULL!	#NULL!	#NULL!	#NULL!	#NULL!	#NULL!	#NULL!	#NULL!	#NULL!	#NULL!	#NULL!
59	2025	0	1	0	0	1	12.475	12.475	11.2341	12.475	1	71	2	66	0.6	239	0	110	70	26.1066	1.23956	3.20534	9.27515	0	0	0	105.417	0	1	54	0	26	174	90	134	0	1	72.2396	58	0	26.8977	224	70	110	0	0	74.2053	#NULL!	#NULL!
55	2026	0	0	0	0	0	13.7933	13.7933	13.7933	13.7933	1	39	0	54	0.7	191	0	100	70	21.0937	2.62286	4.28884	9.23272	0	0	0	108.214	0	0	78	0	21	185	70	108	0	0	41.6229	50	0	20.061	165	66	96	1	0	43.2888	52	0
76	2027	0	0	0	0	0	13.7933	13.7933	13.7933	13.7933	2	37	0	60	0.5	243	0	110	60	27.0258	2.62286	#NULL!	9.28337	0	0	0	145.917	0	0	64	0	27	234	60	90	0	0	39.6229	#NULL!	#NULL!	#NULL!	#NULL!	#NULL!	#NULL!	#NULL!	#NULL!	#NULL!	#NULL!	#NULL!
57	2028	0	0	0	0	0	13.7933	13.7933	13.7933	13.7933	2	48	0	61	0.5	197	0	100	70	23.2434	2.26146	4.23956	8.25325	0	0	0	132.506	0	0	60	0	23	185	82	100	0	0	50.2615	80	0	26.8352	199	80	120	1	0	52.2396	65	0
62	2029	0	0	0	0	0	13.7741	13.7741	13.7741	13.7741	2	56	0	54	0.5	192	0	110	70	23.3726	1.2026	3.21492	8.26146	0	0	0	107.1	0	0	72	0	23	204	80	130	0	1	57.2026	70	0	26.6667	213	58	100	0	0	59.2149	#NULL!	#NULL!
72	2030	0	1	1	0	0	2.18617	2.18617	2.18617	2.18617	1	71	0	62	1	203	0	120	70	23.0518	#NULL!	#NULL!	#NULL!	0	0	0	59.4167	1	0	#NULL!	#NULL!	#NULL!	#NULL!	#NULL!	#NULL!	#NULL!	#NULL!	#NULL!	#NULL!	#NULL!	#NULL!	#NULL!	#NULL!	#NULL!	#NULL!	#NULL!	#NULL!	#NULL!	#NULL!
59	2031	0	0	0	0	0	13.7741	13.7741	13.7741	13.7741	2	51	0	65	0.5	229	0	120	70	24.7676	1.23135	3.22861	8.25051	0	0	0	136.59	0	0	72	0	24	219	70	108	0	0	52.2313	76	0	27.6888	214	70	120	0	0	54.2286	#NULL!	#NULL!
54	2032	0	0	0	0	0	13.7741	13.7741	13.7741	13.7741	2	46	0	66	0.7	190	0	120	75	27.4714	2.19713	4.21492	9.26694	0	0	0	104.631	0	0	50	0	27	164	78	114	0	0	48.1971	#NULL!	#NULL!	#NULL!	#NULL!	#NULL!	#NULL!	#NULL!	#NULL!	#NULL!	69	0
60	2033	0	0	0	0	0	13.7741	13.7741	13.7741	13.7741	1	41	0	72	1	206	0	110	70	24.623	2.18891	4.2204	9.22861	0	0	0	99	0	0	56	0	24	145	50	100	0	0	43.1889	50	0	23.7024	142	62	92	0	0	45.2204	58	0
67	2034	0	0	1	0	0	10.3628	13.755	13.755	13.755	1	70	1	71	1.8	193	1	140	90	25.1559	2.16427	4.1588	9.15332	1	0	1	38.3488	1	1	82	0	25	247	74	130	1	1	72.1643	78	0	24.2215	175	76	170	0	1	74.1588	70	0
67	2035	0	1	0	0	0	2.73306	2.73306	2.73306	2.73306	1	68	2	56	0.8	185	1	160	70	25.5661	#NULL!	#NULL!	#NULL!	0	0	1	70	0	1	#NULL!	#NULL!	#NULL!	#NULL!	#NULL!	#NULL!	#NULL!	#NULL!	#NULL!	#NULL!	#NULL!	#NULL!	#NULL!	#NULL!	#NULL!	#NULL!	#NULL!	#NULL!	#NULL!	#NULL!
65	2036	0	1	0	0	0	4.42574	4.42574	4.42574	4.42574	2	81	0	54	0.7	282	0	140	86	22.4766	1.13963	4.20671	#NULL!	1	0	1	53.7321	1	0	68	0	22	232	84	206	1	1	82.1396	#NULL!	#NULL!	#NULL!	#NULL!	#NULL!	#NULL!	#NULL!	#NULL!	#NULL!	#NULL!	#NULL!
46	2037	0	0	1	0	0	11.1588	13.718	13.718	13.718	2	63	1	56	0.6	154	0	140	80	24.5603	2.12731	4.14921	9.19713	1	0	1	84.8426	0	1	67	0	24	186	90	146	1	1	65.1273	73	0	23.6832	216	84	160	1	1	67.1492	66	0
119	2038	0	0	0	0	0	13.718	13.718	13.718	13.718	2	59	0	55	0.4	147	0	110	65	23.8054	1.23272	3.19165	9.23546	0	0	0	131.484	0	0	64	0	23	172	64	100	0	0	60.2327	64	0	24.6711	201	62	98	0	0	62.1916	72	0
57	2039	0	0	0	0	0	13.718	13.718	13.718	13.718	2	49	0	#NULL!	0.6	111	0	140	85	#NULL!	#NULL!	#NULL!	#NULL!	0	0	1	#NULL!	#NULL!	0	#NULL!	#NULL!	#NULL!	#NULL!	#NULL!	#NULL!	#NULL!	#NULL!	#NULL!	#NULL!	#NULL!	#NULL!	#NULL!	#NULL!	#NULL!	#NULL!	#NULL!	#NULL!	#NULL!	#NULL!
74	2040	0	0	0	0	0	13.718	13.718	13.718	13.718	2	73	0	47	0.5	135	0	130	80	20.8889	2.22998	4.2245	9.12731	0	0	1	74.3514	0	0	63	0	20	199	78	130	0	1	75.23	83	0	21.9138	#NULL!	88	148	#NULL!	1	77.2245	75	0
64	2041	0	1	1	0	0	11.6222	11.6222	11.6222	11.6222	1	56	1	65	0.5	158	0	120	78	23.03	2.10541	4.03833	9.02464	0	0	0	151.667	0	1	#NULL!	#NULL!	#NULL!	#NULL!	#NULL!	#NULL!	#NULL!	#NULL!	#NULL!	#NULL!	#NULL!	#NULL!	#NULL!	#NULL!	#NULL!	#NULL!	#NULL!	#NULL!	#NULL!	#NULL!
57	2042	0	0	0	1	0	13.5989	11.3737	13.5989	13.5989	1	68	1	73	0.8	149	0	176	76	26.1752	2.05886	4.08898	#NULL!	1	0	1	91.25	0	1	44	0	26	181	80	188	1	1	70.0589	58	0	27.0359	164	72	152	0	1	72.089	#NULL!	#NULL!
66	2043	0	0	0	0	0	13.5989	13.5989	13.5989	13.5989	2	38	0	44	0.5	174	0	104	60	18.7962	2.08898	4.07255	9.08898	0	0	0	105.967	0	0	51	0	18	248	66	116	0	0	40.089	51	0	19.5556	#NULL!	66	96	#NULL!	0	42.0726	60	0
58	2044	0	1	0	0	0	5.40931	5.40931	5.40931	5.40931	1	64	1	62	0.6	142	0	106	74	22.7732	2.05339	3.01369	#NULL!	0	1	0	109.074	0	1	64	0	22	166	72	127	0	0	66.0534	#NULL!	#NULL!	#NULL!	#NULL!	#NULL!	#NULL!	#NULL!	#NULL!	#NULL!	#NULL!	#NULL!
64	2045	0	0	0	0	0	13.5989	13.5989	13.5989	13.5989	2	47	0	60	0.4	154	0	122	76	25.9695	2.10541	4.03833	9.02464	0	1	0	164.688	0	0	60	0	25	#NULL!	80	126	#NULL!	0	49.1054	#NULL!	#NULL!	#NULL!	#NULL!	#NULL!	#NULL!	#NULL!	#NULL!	#NULL!	#NULL!	#NULL!
71	2046	0	0	0	0	0	13.5989	13.5989	13.5989	13.5989	2	51	0	70	0.4	188	0	130	84	#NULL!	1.09172	3.06434	8.06434	0	0	1	183.872	0	0	60	0	#NULL!	238	76	116	0	0	52.0917	67	0	27.993	243	82	120	0	0	54.0643	#NULL!	#NULL!
55	2047	0	0	0	0	0	13.5989	13.5989	13.5989	13.5989	1	50	1	55	0.7	125	1	140	90	19.9594	2.07803	4.04791	9.06434	0	0	1	98.2143	0	1	57	0	19	227	90	132	1	1	52.078	55	0	20.8209	179	82	134	1	1	54.0479	72	0
83	2048	0	0	0	0	0	13.5989	13.5989	13.5989	13.5989	1	66	1	52	0.9	144	0	122	80	20.5688	2.05339	4.08077	#NULL!	0	0	0	59.3827	1	1	68	0	20	176	68	104	0	0	68.0534	70	0	21.4844	160	132	84	0	0	70.0808	#NULL!	#NULL!
68	2049	0	1	0	0	1	8.00548	8.00548	8.00548	8.00548	1	70	2	54	0.6	228	0	120	66	22.4766	2.01095	4.04791	#NULL!	0	0	0	87.5	0	1	85	0	22	252	140	190	0	1	72.011	100	0	21.3655	167	76	180	1	1	74.0479	#NULL!	#NULL!
58	2050	0	0	0	0	0	13.5989	13.5989	13.5989	13.5989	1	49	0	57	0.5	148	0	123	84	19.9573	2.10541	4.03833	#NULL!	0	0	0	144.083	0	0	#NULL!	#NULL!	#NULL!	#NULL!	#NULL!	#NULL!	#NULL!	#NULL!	#NULL!	#NULL!	#NULL!	#NULL!	#NULL!	#NULL!	#NULL!	#NULL!	#NULL!	#NULL!	#NULL!	#NULL!
53	2051	0	0	0	0	0	13.5989	13.5989	13.5989	13.5989	2	39	0	62	0.4	131	0	110	86	22.7732	2.10541	4.03833	8.06708	1	0	0	184.816	0	0	#NULL!	#NULL!	#NULL!	#NULL!	#NULL!	#NULL!	#NULL!	#NULL!	#NULL!	#NULL!	#NULL!	#NULL!	#NULL!	#NULL!	#NULL!	#NULL!	#NULL!	#NULL!	#NULL!	#NULL!
58	2052	0	0	0	0	0	13.5989	13.5989	13.5989	13.5989	2	57	0	54	0.9	161	0	108	74	22.7694	2.10541	4.08077	9.08624	0	0	0	58.7917	1	0	63	0	22	#NULL!	82	126	#NULL!	0	59.1054	#NULL!	#NULL!	#NULL!	#NULL!	#NULL!	#NULL!	#NULL!	#NULL!	#NULL!	#NULL!	#NULL!
66	2053	0	0	0	0	0	13.5989	13.5989	13.5989	13.5989	1	36	1	55	0.8	156	0	130	88	21.7555	2.00821	4.06708	8.10815	0	1	1	99.3056	0	1	74	0	21	180	110	150	0	1	38.0082	64	0	21.4844	168	82	138	0	1	40.0671	66	0
66	2054	0	1	0	1	0	8.45791	5.0397	8.45791	8.45791	1	73	1	59	0.5	253	0	118	80	21.6713	2.0616	4.07255	#NULL!	0	1	0	109.806	0	1	80	0	21	330	84	138	1	1	75.0616	86	0	#NULL!	297	88	138	1	1	77.0726	#NULL!	#NULL!
71	2055	0	0	0	0	0	13.5962	13.5962	13.5962	13.5962	1	56	2	47	0.6	213	0	98	64	18.8271	2.04244	3.01916	9.05339	0	0	0	91.3889	0	1	53	0	18	263	72	110	0	0	58.0424	64	0	19.313	280	68	110	0	0	59.0192	#NULL!	#NULL!
57	2056	0	0	0	0	0	13.5962	13.5962	13.5962	13.5962	2	38	0	56	0.3	165	0	114	66	24.2382	2.10541	#NULL!	#NULL!	0	0	0	224.778	0	0	#NULL!	#NULL!	#NULL!	#NULL!	#NULL!	#NULL!	#NULL!	#NULL!	#NULL!	#NULL!	#NULL!	#NULL!	#NULL!	#NULL!	#NULL!	#NULL!	#NULL!	#NULL!	#NULL!	#NULL!
71	2058	0	0	0	0	0	13.5962	13.5962	13.5962	13.5962	1	40	1	47	0.6	108	0	94	50	17.2635	2	4.03559	9.08624	0	0	0	108.796	0	1	76	0	17	163	80	120	0	0	42	#NULL!	#NULL!	#NULL!	#NULL!	#NULL!	#NULL!	#NULL!	#NULL!	#NULL!	89	0
47	2059	0	0	1	0	0	11.0342	13.5934	13.5934	13.5934	1	40	1	73	0.8	188	0	110	70	26.8136	2.00274	4.05339	8.08077	0	0	0	126.736	0	1	53	0	26	252	72	110	0	0	42.0027	72	0	26.3465	214	78	108	1	0	44.0534	53	0
53	2060	0	0	0	0	0	13.5934	13.5934	13.5934	13.5934	1	38	1	90	0.7	185	0	138	60	30.0712	2.423	3.01916	8.06434	1	0	1	182.143	0	1	72	0	30	243	95	150	1	1	40.423	65	0	30.7394	236	90	152	0	1	41.0192	78	0
67	2061	0	0	0	0	0	13.5934	13.5934	13.5934	13.5934	2	37	0	55	0.7	190	0	132	80	21.2183	2.423	3.01916	8.06434	0	0	1	95.5407	0	0	72	0	21	214	80	132	0	1	39.423	73	0	20.0288	229	70	110	0	0	40.0192	#NULL!	#NULL!
58	2062	0	0	0	0	0	13.5934	13.5934	13.5934	13.5934	2	43	0	70	0.6	131	0	110	70	26.6728	2.10267	4.03285	9.07803	0	1	0	133.6	0	0	67	0	26	136	68	100	0	0	45.1027	68	0	27.3437	#NULL!	70	120	#NULL!	0	47.0329	71	0
83	2063	0	0	0	0	0	13.5907	13.5907	13.5907	13.5907	2	53	0	58	0.6	180	0	118	70	25.7778	2.02464	4.07529	9.0219	0	0	0	99.2847	0	0	72	0	25	206	70	120	0	0	55.0246	#NULL!	#NULL!	#NULL!	#NULL!	#NULL!	#NULL!	#NULL!	#NULL!	#NULL!	66	0
70	2064	0	0	0	0	0	13.5907	13.5907	13.5907	13.5907	1	51	1	67	0.5	174	0	122	80	23.4586	2.0835	3.00548	8.03696	1	0	0	165.639	0	1	57	0	23	199	84	128	0	0	53.0835	62	0	24.4473	200	70	130	0	1	54.0055	60	0
59	2065	0	0	0	0	0	13.5907	13.5907	13.5907	13.5907	2	47	0	55	0.6	166	0	120	82	23.8054	2.0835	3.00548	8.03696	0	0	0	100.642	0	0	53	0	23	219	86	142	0	1	49.0835	60	0	21.9289	254	82	130	0	1	50.0055	66	0
55	2066	0	0	0	0	0	13.5907	13.5907	13.5907	13.5907	2	37	0	80	0.5	180	0	114	68	35.5556	2.09172	4.05065	8.0397	0	0	0	194.556	0	0	71	0	35	208	80	110	0	0	39.0917	65	0	32.4661	191	76	130	0	1	41.0507	71	0
62	2067	0	0	0	0	0	13.5907	13.5907	13.5907	13.5907	1	40	0	54	0.7	167	0	108	70	20.8325	#NULL!	4.06982	#NULL!	0	0	0	107.143	0	0	#NULL!	#NULL!	#NULL!	#NULL!	#NULL!	#NULL!	#NULL!	#NULL!	#NULL!	#NULL!	#NULL!	#NULL!	#NULL!	#NULL!	#NULL!	#NULL!	#NULL!	#NULL!	#NULL!	#NULL!
66	2068	0	0	0	0	0	13.5907	13.5907	13.5907	13.5907	1	39	0	76	0.7	144	0	114	76	26.9274	2.09993	4.06434	#NULL!	0	0	0	152.302	0	0	79	0	26	#NULL!	70	116	#NULL!	0	41.0999	71	0	24.3375	#NULL!	80	130	#NULL!	1	43.0643	#NULL!	#NULL!
59	2069	0	0	0	0	0	13.5907	13.5907	13.5907	13.5907	2	54	0	56	0.7	182	0	100	60	21.6041	2.06434	4.02464	8.04791	0	0	0	81.2222	0	0	85	0	21	279	72	128	0	0	56.0643	69	0	21.1927	233	50	90	0	0	58.0246	68	0
71	2070	0	0	0	0	0	13.5907	13.5907	13.5907	13.5907	1	46	1	71	0.8	281	0	100	78	27.7344	1.00548	3.0219	9.0835	0	0	0	115.868	0	1	66	0	27	301	76	110	0	0	47.0055	#NULL!	#NULL!	#NULL!	#NULL!	#NULL!	#NULL!	#NULL!	#NULL!	#NULL!	#NULL!	#NULL!
52	2071	0	0	0	0	0	13.5907	13.5907	13.5907	13.5907	1	60	1	55	0.6	159	0	174	94	23.1911	#NULL!	4.10815	9.04517	0	1	1	101.852	0	1	#NULL!	#NULL!	#NULL!	#NULL!	#NULL!	#NULL!	#NULL!	#NULL!	#NULL!	51	0	21.5045	210	76	160	1	1	64.1081	#NULL!	#NULL!
54	2072	0	0	0	0	0	13.5907	13.5907	13.5907	13.5907	1	60	1	66	0.7	167	0	120	70	26.7759	2.01095	#NULL!	9.0835	0	0	0	104.762	0	1	72	0	26	#NULL!	70	112	#NULL!	0	62.011	#NULL!	#NULL!	#NULL!	#NULL!	#NULL!	#NULL!	#NULL!	#NULL!	#NULL!	#NULL!	#NULL!
55	2074	0	0	0	0	0	13.6715	13.6715	13.6715	13.6715	1	55	1	54	0.4	113	0	120	70	21.0937	2.50103	4.11225	#NULL!	0	0	0	159.375	0	1	86	0	21	217	100	180	0	1	57.501	104	0	#NULL!	#NULL!	95	130	#NULL!	1	59.1123	#NULL!	#NULL!
64	2075	0	1	0	0	0	12.7495	12.7495	12.7495	12.7495	2	51	0	65	0.5	218	0	120	78	25.711	#NULL!	#NULL!	#NULL!	0	0	0	136.59	0	0	#NULL!	#NULL!	#NULL!	#NULL!	#NULL!	#NULL!	#NULL!	#NULL!	#NULL!	#NULL!	#NULL!	#NULL!	#NULL!	#NULL!	#NULL!	#NULL!	#NULL!	#NULL!	#NULL!	#NULL!
53	2076	0	0	0	0	0	13.588	13.588	13.588	13.588	1	59	1	55	0.7	249	0	124	80	20.7008	1.99726	#NULL!	#NULL!	0	1	0	88.3929	0	1	54	0	20	328	92	138	0	1	60.9973	#NULL!	#NULL!	#NULL!	#NULL!	#NULL!	#NULL!	#NULL!	#NULL!	#NULL!	#NULL!	#NULL!
49	2077	0	0	0	0	0	13.588	13.588	13.588	13.588	2	43	0	56	1	325	0	135	75	22.719	2.09446	4.07803	#NULL!	0	0	1	64.1278	0	0	108	0	22	199	96	140	0	1	45.0945	#NULL!	#NULL!	#NULL!	#NULL!	#NULL!	#NULL!	#NULL!	#NULL!	#NULL!	#NULL!	#NULL!
69	2078	0	0	0	0	1	13.588	13.588	4.02875	13.588	1	48	1	59	0.8	154	0	110	70	21.4109	2.06708	3.00821	8.10541	0	0	0	94.2361	0	1	56	0	21	240	76	118	0	0	50.0671	55	0	21.1203	202	70	104	0	0	51.0082	#NULL!	#NULL!
71	2079	0	0	0	0	0	13.588	13.588	13.588	13.588	1	46	1	60	0.7	192	0	110	74	22.0386	2.09446	4.02738	8.06982	0	0	0	111.905	0	1	80	0	22	#NULL!	80	128	#NULL!	0	48.0945	75	0	22.9591	258	100	132	0	1	50.0274	#NULL!	#NULL!
62	2080	0	0	0	0	0	13.588	13.588	13.588	13.588	2	41	0	66	0.6	214	0	110	75	26.4381	2.09446	3.09993	8.06982	0	0	0	128.563	0	0	#NULL!	#NULL!	#NULL!	#NULL!	#NULL!	#NULL!	#NULL!	#NULL!	#NULL!	66	0	28.0689	236	70	102	0	0	44.0999	#NULL!	#NULL!
56	2081	0	0	0	1	0	13.588	7.02875	13.588	13.588	1	75	1	43	0.4	181	0	118	80	17.2248	1.99179	4.02738	9	0	0	0	97.0486	0	1	60	0	17	180	72	120	0	0	76.9918	#NULL!	#NULL!	#NULL!	#NULL!	#NULL!	#NULL!	#NULL!	#NULL!	#NULL!	62	0
64	2082	0	0	0	0	0	13.588	13.588	13.588	13.588	1	48	1	80	1.3	291	0	136	90	26.7299	1.06434	#NULL!	9.00821	0	0	1	78.6325	0	1	76	0	26	257	68	130	0	1	49.0643	#NULL!	#NULL!	#NULL!	#NULL!	#NULL!	#NULL!	#NULL!	#NULL!	#NULL!	#NULL!	#NULL!
65	2083	0	0	0	0	0	13.588	13.588	13.588	13.588	2	47	0	51	0.4	142	0	100	70	25.2926	2.08624	4.06434	8.0219	0	0	0	139.984	0	0	65	0	25	171	70	110	0	0	49.0862	62	0	22.9592	195	82	112	1	0	51.0643	68	0
55	2084	0	0	0	1	0	13.64	10.0808	13.64	13.64	1	52	1	61	0.7	106	0	120	80	22.68	#NULL!	4.0794	8.09172	0	0	0	106.508	0	1	#NULL!	#NULL!	#NULL!	#NULL!	#NULL!	#NULL!	#NULL!	#NULL!	#NULL!	60	0	22.3081	153	90	130	1	1	56.0794	#NULL!	#NULL!
56	2085	0	1	0	0	0	11.5414	11.5414	11.5414	11.5414	2	77	0	52	0.6	240	0	110	68	25.0772	1.09993	#NULL!	#NULL!	1	0	0	64.4583	0	0	76	0	25	278	64	110	1	0	78.0999	#NULL!	#NULL!	#NULL!	#NULL!	#NULL!	#NULL!	#NULL!	#NULL!	#NULL!	#NULL!	#NULL!
75	2086	0	0	0	0	0	13.588	13.588	13.588	13.588	1	54	1	70	0.8	110	0	118	74	23.1206	2.00274	3.05339	8.06982	0	0	0	104.514	0	1	59	0	23	131	86	140	0	1	56.0027	64	0	23.3887	135	70	118	0	0	57.0534	#NULL!	#NULL!
74	2087	0	0	0	0	0	13.588	13.588	13.588	13.588	2	45	0	72	1.2	382	0	110	78	29.2101	2.00274	3.05339	8.08077	0	0	0	67.2917	0	0	64	0	29	217	80	120	0	0	47.0027	82	0	28.8415	286	72	108	0	0	48.0534	#NULL!	#NULL!
58	2088	0	0	0	0	0	13.588	13.588	13.588	13.588	2	36	0	65	0.2	106	0	140	100	30.0801	1.00821	3.09993	#NULL!	0	0	1	399.028	0	0	76	0	30	128	60	124	0	0	37.0082	#NULL!	#NULL!	#NULL!	#NULL!	#NULL!	#NULL!	#NULL!	#NULL!	#NULL!	#NULL!	#NULL!
73	2090	0	0	0	0	0	13.588	13.588	13.588	13.588	1	59	2	57	0.7	224	0	110	65	22.5466	#NULL!	4.03149	8.10267	0	0	0	91.6071	0	1	#NULL!	#NULL!	#NULL!	#NULL!	#NULL!	#NULL!	#NULL!	#NULL!	#NULL!	#NULL!	#NULL!	#NULL!	#NULL!	#NULL!	#NULL!	#NULL!	#NULL!	#NULL!	#NULL!	#NULL!
84	2091	0	0	0	0	0	13.588	13.588	13.588	13.588	1	37	1	51	0.5	164	0	102	60	19.1953	1.99179	4.02738	9.03422	0	0	0	145.917	0	1	50	0	19	259	70	106	0	0	38.9918	50	0	#NULL!	#NULL!	#NULL!	#NULL!	#NULL!	#NULL!	41.0274	55	0
69	2093	0	0	0	0	0	13.588	13.588	13.588	13.588	1	48	1	80	0.9	201	0	180	76	27.6817	2.01369	#NULL!	9.10267	0	0	1	113.58	0	1	66	0	27	178	80	140	0	1	50.0137	#NULL!	#NULL!	#NULL!	#NULL!	#NULL!	#NULL!	#NULL!	#NULL!	#NULL!	#NULL!	#NULL!
50	2094	0	0	0	0	0	13.588	13.588	13.588	13.588	2	43	1	59	0.5	181	0	115	80	23.9361	2	4.0219	8.0397	0	0	0	135.126	0	1	68	0	23	186	69	127	0	0	45	67	0	26.7759	246	70	120	0	0	47.0219	72	0
60	2095	0	0	0	0	0	13.5852	13.5852	13.5852	13.5852	1	68	1	53	0.7	222	0	140	78	22.0604	2.00548	4.02464	9.01369	0	1	1	75.7143	0	1	62	0	22	252	80	120	0	0	70.0055	66	0	#NULL!	223	68	106	1	0	72.0246	#NULL!	#NULL!
69	2096	0	0	0	0	0	13.5852	13.5852	13.5852	13.5852	2	60	0	75	0.5	182	0	140	85	29.2969	2.00548	4.02601	9.04244	1	0	1	141.667	0	0	76	0	29	222	84	146	1	1	62.0055	#NULL!	#NULL!	#NULL!	#NULL!	#NULL!	#NULL!	#NULL!	#NULL!	#NULL!	#NULL!	#NULL!
88	2097	0	0	0	0	0	13.5852	13.5852	13.5852	13.5852	1	51	1	56	0.6	200	0	102	84	21.875	#NULL!	4.05886	8.07255	0	0	0	115.37	0	1	#NULL!	#NULL!	#NULL!	#NULL!	#NULL!	#NULL!	#NULL!	#NULL!	#NULL!	80	0	19.3625	#NULL!	84	120	#NULL!	0	55.0589	#NULL!	#NULL!
74	2098	0	1	0	0	1	11.5277	11.5277	6.02601	11.5277	1	61	1	59	0.7	178	0	123	78	21.9363	2.05065	4.07255	#NULL!	0	0	0	92.4802	0	1	70	0	21	214	90	130	1	1	63.0507	50	0	21.5139	255	76	102	0	0	65.0726	#NULL!	#NULL!
65	2099	0	0	0	0	0	8.06708	8.06708	8.06708	8.06708	1	54	1	53	0.6	138	0	165	100	19.4674	2.01369	4.02875	8.06708	0	0	1	105.509	0	1	79	0	19	144	100	180	0	1	56.0137	#NULL!	#NULL!	#NULL!	#NULL!	#NULL!	#NULL!	#NULL!	#NULL!	#NULL!	#NULL!	#NULL!
60	2100	0	0	0	0	0	13.5852	13.5852	13.5852	13.5852	2	58	0	55	0.6	155	0	#NULL!	#NULL!	21.2183	2.0835	4.07255	9.04244	0	0	#NULL!	88.7384	0	0	#NULL!	#NULL!	#NULL!	#NULL!	#NULL!	#NULL!	#NULL!	#NULL!	#NULL!	61	0	35.8782	154	70	106	0	0	62.0726	#NULL!	#NULL!
64	2101	0	0	0	0	0	13.5852	13.5852	13.5852	13.5852	1	56	1	75	0.8	169	0	115	80	27.8852	2.07255	4.03696	8.04244	0	1	0	109.375	0	1	67	0	27	182	80	120	0	0	58.0726	60	0	27.852	220	80	120	0	0	60.037	#NULL!	#NULL!
44	2102	0	0	0	0	0	13.5852	13.5852	13.5852	13.5852	2	53	0	60	0.4	300	0	115	70	22.8624	2.07255	4.03696	8.04244	1	1	0	154.062	0	0	56	0	22	279	70	128	1	0	55.0726	63	0	22.9591	262	80	116	1	0	57.037	#NULL!	#NULL!
62	2103	0	0	0	0	0	13.5852	13.5852	13.5852	13.5852	1	36	1	50	0.6	164	0	100	70	18.5901	2.09719	4.00821	9.02464	0	1	0	120.37	0	1	#NULL!	#NULL!	#NULL!	#NULL!	#NULL!	#NULL!	#NULL!	#NULL!	#NULL!	66	0	18.8707	190	75	100	0	0	40.0082	62	0
68	2105	0	0	0	0	0	13.5825	13.5825	13.5825	13.5825	1	63	1	56	0.7	160	0	120	78	21.3382	1.99179	3.06708	8.0397	0	0	0	85.5556	0	1	60	0	21	194	70	110	0	0	64.9918	#NULL!	#NULL!	#NULL!	#NULL!	#NULL!	#NULL!	#NULL!	#NULL!	#NULL!	#NULL!	#NULL!
57	2106	0	0	0	0	0	13.5825	13.5825	13.5825	13.5825	1	63	2	79	0.8	197	1	180	115	28.6689	2.05065	4.03149	9.03422	0	0	1	105.608	0	1	75	0	28	248	88	136	1	1	65.0507	63	0	28.2828	223	70	130	0	1	67.0315	#NULL!	#NULL!
69	2107	0	0	0	0	0	13.5852	13.5852	13.5852	13.5852	1	50	1	58	0.8	136	0	119	78	19.8352	#NULL!	4.03422	#NULL!	0	0	0	90.625	0	1	#NULL!	#NULL!	#NULL!	#NULL!	#NULL!	#NULL!	#NULL!	#NULL!	#NULL!	#NULL!	#NULL!	#NULL!	#NULL!	#NULL!	#NULL!	#NULL!	#NULL!	#NULL!	#NULL!	#NULL!
69	2108	0	0	0	0	0	13.5825	13.5825	13.5825	13.5825	2	59	0	49	0.7	208	0	104	70	23.6304	2.08077	4.03696	8.06982	0	0	0	66.9375	0	0	#NULL!	#NULL!	#NULL!	#NULL!	#NULL!	#NULL!	#NULL!	#NULL!	#NULL!	#NULL!	#NULL!	#NULL!	#NULL!	#NULL!	#NULL!	#NULL!	#NULL!	#NULL!	84	0
63	2109	0	1	0	0	0	13.011	13.011	13.011	13.011	1	65	1	55	0.5	153	0	100	63	20.9572	2.07803	4.08077	8.06434	0	1	0	114.583	0	1	57	0	20	248	80	130	0	1	67.078	#NULL!	#NULL!	#NULL!	#NULL!	#NULL!	#NULL!	#NULL!	#NULL!	#NULL!	#NULL!	#NULL!
59	2110	0	0	0	0	0	13.5825	13.5825	13.5825	13.5825	1	68	2	60	0.7	151	0	140	78	20.5191	2.0835	4.00821	8.02875	0	0	1	85.7143	0	1	63	0	20	185	68	136	0	1	70.0835	68	0	19.9573	181	70	144	0	1	72.0082	66	0
64	2111	0	0	0	0	0	13.5825	13.5825	13.5825	13.5825	2	52	0	63	0.5	248	0	158	90	25.2363	#NULL!	4.01916	8.05065	1	0	1	130.9	0	0	#NULL!	#NULL!	#NULL!	#NULL!	#NULL!	#NULL!	#NULL!	#NULL!	#NULL!	#NULL!	#NULL!	#NULL!	#NULL!	#NULL!	#NULL!	#NULL!	#NULL!	#NULL!	#NULL!	#NULL!
68	2112	0	0	0	0	0	13.5825	13.5825	13.5825	13.5825	1	60	2	63	0.7	155	0	108	98	22.0581	1.98631	#NULL!	9.06708	0	0	0	100	0	1	70	0	22	200	80	120	0	0	61.9863	#NULL!	#NULL!	#NULL!	#NULL!	#NULL!	#NULL!	#NULL!	#NULL!	#NULL!	84	0
66	2113	0	0	0	0	0	13.5825	13.5825	13.5825	13.5825	1	61	0	65	0.7	178	0	119	70	25.3906	1.99179	4	9.00274	0	0	0	101.885	0	0	57	0	25	207	70	120	0	0	62.9918	#NULL!	#NULL!	#NULL!	#NULL!	#NULL!	#NULL!	#NULL!	#NULL!	#NULL!	80	0
62	2114	0	0	0	1	0	13.5825	3.02327	13.5825	13.5825	1	78	1	54	0.6	157	0	110	75	19.8347	2.41205	4.07803	9.0219	0	0	0	77.5	0	1	70	0	19	180	80	150	0	1	80.412	#NULL!	#NULL!	#NULL!	#NULL!	#NULL!	#NULL!	#NULL!	#NULL!	#NULL!	#NULL!	#NULL!
57	2115	0	0	0	0	0	13.5825	13.5825	13.5825	13.5825	1	38	1	60	0.8	141	0	110	70	20.2812	1.99179	4.02601	9.05065	0	0	0	106.25	0	1	50	0	20	213	68	102	0	0	39.9918	#NULL!	#NULL!	#NULL!	#NULL!	#NULL!	#NULL!	#NULL!	#NULL!	#NULL!	75	0
58	2116	0	1	0	0	0	5.0616	5.0616	5.0616	5.0616	2	56	0	57	0.7	309	1	130	75	23.4221	2.01095	4.02327	#NULL!	1	0	1	80.75	0	0	67	0	23	318	70	130	1	1	58.011	78	0	#NULL!	#NULL!	88	140	#NULL!	1	60.0233	#NULL!	#NULL!
62	2117	0	0	0	0	0	13.5825	13.5825	13.5825	13.5825	2	36	0	53	0.4	178	0	102	72	22.3478	2.05339	3.98905	9.02327	0	0	0	162.681	0	0	69	0	22	170	64	102	0	0	38.0534	80	0	23.833	180	64	102	0	0	39.989	#NULL!	#NULL!
64	2118	0	0	0	0	0	13.5825	13.5825	13.5825	13.5825	1	40	2	67	0.5	156	0	130	95	25.2174	#NULL!	#NULL!	#NULL!	0	1	1	186.111	0	1	#NULL!	#NULL!	#NULL!	#NULL!	#NULL!	#NULL!	#NULL!	#NULL!	#NULL!	#NULL!	#NULL!	#NULL!	#NULL!	#NULL!	#NULL!	#NULL!	#NULL!	#NULL!	#NULL!	#NULL!
80	2119	0	0	0	0	0	13.5825	13.5825	13.5825	13.5825	1	49	1	77	0.7	215	1	142	80	26.9598	2.02327	3.09993	8.02601	0	0	1	139.028	0	1	#NULL!	#NULL!	#NULL!	#NULL!	#NULL!	#NULL!	#NULL!	#NULL!	#NULL!	#NULL!	#NULL!	#NULL!	#NULL!	#NULL!	#NULL!	#NULL!	#NULL!	#NULL!	#NULL!	#NULL!
79	2120	0	0	0	0	0	13.5825	13.5825	13.5825	13.5825	2	46	0	76	0.5	218	0	100	75	30.0621	2.02327	4.04244	#NULL!	0	0	0	168.678	0	0	#NULL!	#NULL!	#NULL!	#NULL!	#NULL!	#NULL!	#NULL!	#NULL!	#NULL!	60	0	28.5156	231	82	106	0	0	50.0424	#NULL!	#NULL!
54	2121	0	1	0	0	1	4.89459	4.89459	4.89459	4.89459	1	47	1	62	0.9	156	0	106	58	29.4887	0.975359	3.06434	#NULL!	0	0	0	88.9815	0	1	59	0	29	166	62	112	0	0	47.9754	73	0	26.7405	172	46	108	0	0	50.0643	#NULL!	#NULL!
65	2122	0	0	0	0	0	9.06434	9.06434	9.06434	9.06434	1	36	1	64	0.6	177	0	110	70	21.3839	2.08077	#NULL!	9.06434	0	0	0	154.074	0	1	#NULL!	#NULL!	#NULL!	#NULL!	#NULL!	#NULL!	#NULL!	#NULL!	#NULL!	#NULL!	#NULL!	#NULL!	#NULL!	#NULL!	#NULL!	#NULL!	#NULL!	#NULL!	#NULL!	#NULL!
69	2123	0	0	0	0	0	13.5825	13.5825	13.5825	13.5825	1	54	1	60	0.7	94	0	98	68	19.8177	2.04517	4.02327	9.03696	0	0	0	102.381	0	1	57	0	19	147	80	118	0	0	56.0452	#NULL!	#NULL!	#NULL!	#NULL!	#NULL!	#NULL!	#NULL!	#NULL!	#NULL!	#NULL!	#NULL!
79	2124	0	1	1	0	0	12.1177	12.1177	12.1177	12.1177	1	44	1	52	0.5	145	0	120	80	17.9931	1.99452	3.02327	9.06708	0	0	0	138.667	0	1	76	0	17	180	100	132	0	1	45.9945	78	0	18.7783	179	100	140	0	1	47.0233	#NULL!	#NULL!
66	2125	0	0	0	0	0	13.5825	13.5825	13.5825	13.5825	2	36	0	64	0.5	200	0	130	80	24.6904	1.99452	3.02601	#NULL!	0	0	1	157.156	0	0	60	0	24	211	90	132	0	1	37.9945	#NULL!	#NULL!	#NULL!	#NULL!	#NULL!	#NULL!	#NULL!	#NULL!	#NULL!	#NULL!	#NULL!
65	2126	0	0	0	0	0	13.5825	13.5825	13.5825	13.5825	1	45	0	60	0.6	121	0	115	75	20.2812	2.08898	#NULL!	#NULL!	0	0	0	131.944	0	0	59	0	20	#NULL!	70	110	#NULL!	0	47.089	#NULL!	#NULL!	#NULL!	#NULL!	#NULL!	#NULL!	#NULL!	#NULL!	#NULL!	#NULL!	#NULL!
62	2127	0	0	0	0	0	13.5825	13.5825	13.5825	13.5825	1	67	1	63	0.5	177	0	124	60	22.3214	2.09172	3.00821	8.98631	0	0	0	127.75	0	1	80	0	22	215	60	106	0	0	69.0917	72	0	22.0517	210	56	128	0	0	70.0082	68	0
82	2128	0	1	0	0	0	5.61123	5.61123	5.61123	5.61123	1	57	1	60	0.5	132	1	135	90	21.0077	1.06982	3.09446	#NULL!	0	0	1	138.333	0	1	84	0	21	172	90	150	0	1	58.0698	#NULL!	#NULL!	#NULL!	#NULL!	#NULL!	#NULL!	#NULL!	#NULL!	#NULL!	#NULL!	#NULL!
74	2129	0	0	0	0	0	13.5797	13.5797	13.5797	13.5797	2	37	0	67	0.3	147	0	114	70	25.2174	1.00821	2.99452	8.03422	0	0	0	271.567	0	0	70	0	25	194	74	120	0	0	38.0082	67	0	26.1066	241	74	128	0	0	39.9945	80	0
72	2130	0	0	0	0	0	13.5797	13.5797	13.5797	13.5797	1	42	1	63	0.6	215	0	102	62	22.8625	1.04517	3.08077	9.0835	0	1	0	142.917	0	1	72	0	22	#NULL!	68	100	#NULL!	0	43.0452	70	0	24.9108	#NULL!	70	120	#NULL!	0	45.0808	95	0
59	2131	0	0	0	0	0	13.5797	13.5797	13.5797	13.5797	2	38	0	74	0.3	139	1	130	90	27.5134	1.04517	3.07803	9.09993	0	1	1	297.028	0	0	90	0	27	177	76	134	0	1	39.0452	#NULL!	#NULL!	#NULL!	#NULL!	#NULL!	#NULL!	#NULL!	#NULL!	#NULL!	67	1
87	2132	0	0	0	0	0	13.5797	13.5797	13.5797	13.5797	2	52	0	47	0.3	149	0	105	60	19.563	2.08624	4.08624	8.04517	0	0	0	162.759	0	0	#NULL!	#NULL!	#NULL!	#NULL!	#NULL!	#NULL!	#NULL!	#NULL!	#NULL!	#NULL!	#NULL!	#NULL!	#NULL!	#NULL!	#NULL!	#NULL!	#NULL!	#NULL!	#NULL!	#NULL!
59	2133	0	1	0	1	0	8.3655	8.3655	8.3655	8.3655	1	55	1	61	0.7	206	0	136	86	24.4352	2.08624	4.05613	8.04517	0	0	1	102.877	0	1	90	0	24	#NULL!	100	130	#NULL!	1	57.0862	97	0	#NULL!	#NULL!	#NULL!	#NULL!	#NULL!	#NULL!	59.0561	#NULL!	#NULL!
56	2134	0	0	0	0	0	13.5797	13.5797	13.5797	13.5797	2	51	0	54	0.7	179	0	110	75	23.6832	0.96167	3.01643	8.05886	0	1	0	81.0536	0	0	80	0	23	229	72	98	0	0	51.9617	95	0	22.806	218	70	100	0	0	54.0164	#NULL!	#NULL!
52	2135	0	0	1	0	0	4.02053	13.5797	13.5797	13.5797	1	64	1	80	1	200	0	128	80	29.3848	2.03422	4.0397	8.9781	0	0	0	84.4444	0	1	72	0	29	265	88	128	0	0	66.0342	72	0	31.6158	226	90	124	1	0	68.0397	61	0
61	2136	0	0	0	0	0	13.5797	13.5797	13.5797	13.5797	2	51	0	51	0.4	121	0	120	85	22.9719	2.0835	4.09446	9.05886	0	0	0	133.964	0	0	#NULL!	#NULL!	#NULL!	#NULL!	#NULL!	#NULL!	#NULL!	#NULL!	#NULL!	64	0	22.0741	167	68	104	0	0	55.0945	55	0
70	2137	0	0	0	0	0	13.5797	13.5797	13.5797	13.5797	2	67	0	54	0.6	220	0	120	60	24.653	0.96167	3.01643	8.99179	0	0	0	77.5625	0	0	66	0	24	280	74	125	0	0	67.9617	75	0	27.3484	273	60	120	0	0	70.0164	76	0
74	2138	0	0	0	0	0	13.5797	13.5797	13.5797	13.5797	1	51	0	60	1.7	130	1	140	100	22.3081	0.975359	3.01369	9.00548	0	0	1	43.6275	1	0	55	0	22	152	80	116	0	0	51.9754	50	0	23.3355	161	82	124	0	0	54.0137	57	0
61	2139	0	0	0	0	0	13.5797	13.5797	13.5797	13.5797	2	45	0	55	0.4	199	0	110	68	24.4444	2.08077	4.07255	#NULL!	0	0	0	154.21	0	0	61	0	24	220	74	112	0	0	47.0808	#NULL!	#NULL!	#NULL!	#NULL!	#NULL!	#NULL!	#NULL!	#NULL!	#NULL!	#NULL!	#NULL!
68	2140	0	0	0	0	0	13.5797	13.5797	13.5797	13.5797	1	47	1	53	0.6	182	0	100	60	19.2336	2.02053	4.02053	#NULL!	0	0	0	114.097	0	1	66	0	19	#NULL!	78	110	#NULL!	0	49.0205	74	0	#NULL!	#NULL!	66	108	#NULL!	0	51.0205	#NULL!	#NULL!
62	2141	0	1	1	0	0	3.54962	3.54962	3.54962	3.54962	1	51	0	67	0.8	187	0	180	75	26.8386	2.05065	#NULL!	#NULL!	0	0	1	103.524	0	0	68	0	26	216	74	180	0	1	53.0507	#NULL!	#NULL!	#NULL!	#NULL!	#NULL!	#NULL!	#NULL!	#NULL!	#NULL!	#NULL!	#NULL!
59	2142	0	0	0	0	0	13.5797	13.5797	13.5797	13.5797	2	70	0	52	0.6	189	0	114	70	21.6441	2.02053	4.02053	8.03696	0	0	0	71.6204	0	0	72	0	21	195	84	134	0	1	72.0205	#NULL!	#NULL!	#NULL!	#NULL!	#NULL!	#NULL!	#NULL!	#NULL!	#NULL!	64	0
59	2143	0	0	0	0	0	13.5797	13.5797	13.5797	13.5797	2	49	0	59	0.4	208	0	150	95	26.9357	0.994524	3.09172	8.99452	0	0	1	158.46	0	0	76	0	26	220	86	138	0	1	49.9945	#NULL!	#NULL!	#NULL!	#NULL!	#NULL!	#NULL!	#NULL!	#NULL!	#NULL!	77	0
65	2144	0	0	0	0	0	13.5797	13.5797	13.5797	13.5797	1	66	2	65	0.8	226	0	136	90	23.03	1.99452	3.98631	8.98631	0	0	1	83.5069	0	1	56	0	23	228	88	130	0	1	67.9945	60	0	23.3844	281	82	128	0	0	69.9863	65	0
53	2146	0	0	0	0	0	13.5797	13.5797	13.5797	13.5797	2	58	0	60	0.4	196	0	190	90	25.2994	2.08077	4.08624	9.07255	1	1	1	145.208	0	0	#NULL!	#NULL!	#NULL!	#NULL!	#NULL!	#NULL!	#NULL!	#NULL!	#NULL!	#NULL!	#NULL!	#NULL!	#NULL!	#NULL!	#NULL!	#NULL!	#NULL!	#NULL!	69	0
62	2147	0	0	0	0	0	13.577	13.577	13.577	13.577	1	51	1	72	0.7	168	0	160	100	28.125	1.07803	3	8.03422	0	0	1	127.143	0	1	63	0	28	223	104	160	0	1	52.078	67	0	27.0538	194	104	170	0	1	54	#NULL!	#NULL!
57	2148	0	0	0	0	0	13.577	13.577	13.577	13.577	2	48	0	57	0.6	142	0	134	80	23.7253	1.07803	3	8.03422	0	1	1	103.181	0	0	66	0	23	193	88	136	0	1	49.078	79	0	25.2994	180	90	130	0	1	51	#NULL!	#NULL!
89	2149	0	0	0	0	0	13.577	13.577	13.577	13.577	1	39	1	84	0.7	150	0	136	94	29.4107	1.03149	3.06434	8.05339	0	0	1	168.333	0	1	72	0	29	184	90	134	0	1	40.0315	#NULL!	#NULL!	#NULL!	#NULL!	#NULL!	#NULL!	#NULL!	#NULL!	#NULL!	#NULL!	#NULL!
62	2150	0	0	0	0	0	13.577	13.577	13.577	13.577	2	38	0	60	0.5	129	0	100	70	22.3081	1.03149	3.06434	8.05339	0	0	0	144.5	0	0	58	0	22	157	70	102	0	0	39.0315	#NULL!	#NULL!	#NULL!	#NULL!	#NULL!	#NULL!	#NULL!	#NULL!	#NULL!	#NULL!	#NULL!
77	2151	0	0	0	0	0	13.577	13.577	13.577	13.577	1	54	1	65	0.5	169	0	138	76	23.03	1.98905	4.02053	8.04244	0	0	1	155.278	0	1	64	0	23	220	80	122	0	0	55.989	#NULL!	#NULL!	#NULL!	#NULL!	#NULL!	#NULL!	#NULL!	#NULL!	#NULL!	79	0
66	2152	0	0	0	0	0	13.577	13.577	13.577	13.577	1	42	0	60	0.7	179	0	125	88	22.5827	2.08624	#NULL!	9.06982	0	1	0	116.667	0	0	#NULL!	#NULL!	#NULL!	#NULL!	#NULL!	#NULL!	#NULL!	#NULL!	#NULL!	#NULL!	#NULL!	#NULL!	#NULL!	#NULL!	#NULL!	#NULL!	#NULL!	#NULL!	#NULL!	#NULL!
81	2153	0	0	0	0	0	13.5907	13.5907	13.5907	13.5907	2	38	0	54	0.4	205	0	104	68	22.4766	2.09993	#NULL!	9.07529	0	0	0	162.562	0	0	#NULL!	#NULL!	#NULL!	#NULL!	#NULL!	#NULL!	#NULL!	#NULL!	#NULL!	#NULL!	#NULL!	#NULL!	#NULL!	#NULL!	#NULL!	#NULL!	#NULL!	#NULL!	#NULL!	#NULL!
57	2154	0	0	0	0	0	13.577	13.577	13.577	13.577	2	68	0	57	0.4	168	0	140	90	26.3779	2.07803	4.02601	9.05886	1	0	1	121.125	0	0	59	0	26	215	102	158	0	1	70.078	72	0	#NULL!	#NULL!	105	180	#NULL!	1	72.026	#NULL!	#NULL!
59	2155	0	0	0	0	0	13.577	13.577	13.577	13.577	2	40	0	67	0.5	138	0	100	65	26.1719	2.07529	4	8.02601	0	1	0	158.194	0	0	63	0	26	234	88	132	1	1	42.0753	59	0	26.5625	150	88	130	1	1	44	76	0
75	2156	0	1	0	0	0	3.15058	3.15058	3.15058	3.15058	2	75	1	47	0.7	154	0	124	68	19.0677	2.04517	#NULL!	#NULL!	0	0	0	51.5228	1	1	81	0	19	177	80	122	0	0	77.0452	#NULL!	#NULL!	#NULL!	#NULL!	#NULL!	#NULL!	#NULL!	#NULL!	#NULL!	#NULL!	#NULL!
56	2157	0	0	0	0	0	13.577	13.577	13.577	13.577	2	56	0	69	0.6	152	0	116	76	30.6667	2.03696	4.01643	9.00548	0	0	0	114.042	0	0	86	0	30	161	90	132	0	1	58.037	83	0	#NULL!	#NULL!	#NULL!	#NULL!	#NULL!	#NULL!	60.0164	#NULL!	#NULL!
61	2158	0	0	0	0	0	13.577	13.577	13.577	13.577	1	68	0	59	0.7	149	0	120	70	26.9357	1.98084	4.0178	8.97536	1	0	0	84.2857	0	0	46	0	26	151	64	112	0	0	69.9808	44	0	24.6711	149	65	120	0	0	72.0178	53	0
52	2159	0	0	0	0	0	13.577	13.577	13.577	13.577	2	42	0	53	0.5	195	0	120	80	22.9398	1.98905	4.05886	8.04791	0	0	0	122.636	0	0	59	0	22	196	64	110	0	0	43.989	#NULL!	#NULL!	#NULL!	#NULL!	#NULL!	#NULL!	#NULL!	#NULL!	#NULL!	#NULL!	#NULL!
62	2160	0	0	0	0	0	13.577	13.577	13.577	13.577	2	50	0	61	0.6	238	0	162	102	25.0657	1.98905	#NULL!	9.08077	0	0	1	108.021	0	0	78	0	25	254	94	134	0	1	51.989	#NULL!	#NULL!	#NULL!	#NULL!	#NULL!	#NULL!	#NULL!	#NULL!	#NULL!	#NULL!	#NULL!
61	2161	0	0	0	0	0	13.577	13.577	13.577	13.577	1	58	1	64	0.6	221	1	180	98	22.6757	1.98905	#NULL!	9.08077	0	0	1	121.481	0	1	86	0	22	271	110	180	0	1	59.989	#NULL!	#NULL!	#NULL!	#NULL!	#NULL!	#NULL!	#NULL!	#NULL!	#NULL!	#NULL!	#NULL!
55	2162	0	0	0	0	0	13.577	13.577	13.577	13.577	1	51	1	64	0.7	201	0	130	70	24.0882	#NULL!	#NULL!	#NULL!	1	0	1	113.016	0	1	#NULL!	#NULL!	#NULL!	#NULL!	#NULL!	#NULL!	#NULL!	#NULL!	#NULL!	#NULL!	#NULL!	#NULL!	#NULL!	#NULL!	#NULL!	#NULL!	#NULL!	#NULL!	#NULL!	#NULL!
76	2163	0	0	0	0	0	13.577	13.577	13.577	13.577	1	39	1	76	0.8	174	0	100	76	26.2976	2.0178	4.06982	9.02053	0	0	0	133.264	0	1	62	0	26	167	70	106	0	0	41.0178	#NULL!	#NULL!	#NULL!	#NULL!	#NULL!	#NULL!	#NULL!	#NULL!	#NULL!	#NULL!	#NULL!
64	2164	0	0	0	0	0	13.577	13.577	13.577	13.577	2	37	0	50	0.4	143	0	108	65	19.7777	2.02327	4.06982	9.02053	0	0	0	151.997	0	0	52	0	19	140	64	106	0	0	39.0233	#NULL!	#NULL!	#NULL!	#NULL!	#NULL!	#NULL!	#NULL!	#NULL!	#NULL!	#NULL!	#NULL!
81	2165	0	0	0	0	0	13.577	13.577	13.577	13.577	2	42	0	52	0.5	166	0	154	94	21.3675	2.01095	4.02053	8.06708	0	0	1	120.322	0	0	76	0	21	201	80	138	0	1	44.011	#NULL!	#NULL!	#NULL!	#NULL!	#NULL!	#NULL!	#NULL!	#NULL!	#NULL!	#NULL!	#NULL!
70	2166	0	0	0	0	0	13.577	13.577	13.577	13.577	1	43	2	67	0.6	155	0	110	72	22.913	1.98905	4.02053	8.06708	0	0	0	150.44	0	1	65	0	22	215	80	130	0	1	44.989	#NULL!	#NULL!	#NULL!	#NULL!	#NULL!	#NULL!	#NULL!	#NULL!	#NULL!	#NULL!	#NULL!
75	2167	0	0	0	0	0	13.577	13.577	13.577	13.577	1	50	1	63	0.6	215	0	108	64	22.3214	2.05065	3.98631	8.03149	1	0	0	131.25	0	1	66	0	22	259	70	110	1	0	52.0507	57	0	21.5139	289	70	104	1	0	53.9863	#NULL!	#NULL!
67	2168	0	0	0	0	0	13.577	13.577	13.577	13.577	2	45	0	62	0.4	168	0	110	66	26.4855	2.05065	3.98631	8.03149	0	0	0	173.837	0	0	61	0	26	170	74	110	0	0	47.0507	56	0	30.3302	196	70	112	0	0	48.9863	#NULL!	#NULL!
73	2169	0	0	0	0	0	13.577	13.577	13.577	13.577	2	48	1	49	0.5	139	0	110	60	21.7778	2.0835	3.07803	9.01369	0	0	0	106.439	0	1	71	0	21	171	70	96	0	0	50.0835	#NULL!	#NULL!	#NULL!	#NULL!	#NULL!	#NULL!	#NULL!	#NULL!	#NULL!	#NULL!	#NULL!
58	2170	0	1	0	0	0	9.56057	9.56057	9.56057	9.56057	1	42	1	65	0.8	183	0	104	80	25.3906	2.07803	#NULL!	9.01095	0	0	0	110.59	0	1	#NULL!	#NULL!	#NULL!	#NULL!	#NULL!	#NULL!	#NULL!	#NULL!	#NULL!	#NULL!	#NULL!	#NULL!	#NULL!	#NULL!	#NULL!	#NULL!	#NULL!	#NULL!	68	0
82	2171	0	0	0	0	0	13.5743	13.5743	13.5743	13.5743	2	41	0	50	0.6	147	0	133	87	21.6413	2.07803	#NULL!	9.05613	0	0	1	97.3958	0	0	69	0	21	189	78	128	0	0	43.078	#NULL!	#NULL!	#NULL!	#NULL!	#NULL!	#NULL!	#NULL!	#NULL!	#NULL!	#NULL!	#NULL!
64	2172	0	0	0	0	0	13.5743	13.5743	13.5743	13.5743	1	36	0	60	0.6	188	0	128	82	22.3081	2.07803	4.04517	#NULL!	0	0	0	144.444	0	0	52	0	22	258	70	112	0	0	38.078	72	0	24.0882	#NULL!	#NULL!	#NULL!	#NULL!	#NULL!	40.0452	#NULL!	#NULL!
56	2173	0	0	1	0	0	10.4305	13.5743	13.5743	13.5743	1	52	1	76	0.8	192	0	110	76	25.6896	2.06708	4.06434	9.04791	0	0	0	116.111	0	1	86	0	25	252	98	140	0	1	54.0671	71	0	27.0842	204	90	130	1	1	56.0643	79	0
60	2174	0	0	0	0	0	13.577	13.577	13.577	13.577	1	42	0	69	0.9	128	0	110	78	22.7903	1.03696	3.05339	8.99452	0	0	0	104.352	0	0	64	0	22	148	76	112	0	0	43.037	#NULL!	#NULL!	#NULL!	#NULL!	#NULL!	#NULL!	#NULL!	#NULL!	#NULL!	80	0
70	2175	0	0	0	0	0	13.5743	13.5743	13.5743	13.5743	2	68	0	60	0.4	181	0	155	90	24.974	2.07529	4.00548	9.02327	0	0	1	127.5	0	0	75	0	24	257	86	165	0	1	70.0753	76	0	25.6745	211	80	160	0	1	72.0055	#NULL!	#NULL!
70	2176	0	0	0	0	0	13.5743	13.5743	13.5743	13.5743	1	36	1	73	0.8	140	0	122	86	24.6755	2.03149	#NULL!	9.05339	0	0	0	131.806	0	1	58	0	24	158	82	130	0	1	38.0315	#NULL!	#NULL!	#NULL!	#NULL!	#NULL!	#NULL!	#NULL!	#NULL!	#NULL!	#NULL!	#NULL!
80	2177	0	0	0	0	0	13.5743	13.5743	13.5743	13.5743	1	61	1	55	0.8	113	0	114	78	22.6003	2.00821	4.0178	9.0178	0	0	0	75.434	0	1	68	0	22	122	70	120	0	0	63.0082	60	0	23.2335	138	70	110	0	0	65.0178	#NULL!	#NULL!
76	2178	0	0	0	0	0	13.5743	13.5743	13.5743	13.5743	2	50	0	67	0.5	175	0	120	70	27.8876	2.0835	#NULL!	8.03422	0	0	0	142.375	0	0	81	0	27	196	70	116	0	0	52.0835	#NULL!	#NULL!	#NULL!	#NULL!	#NULL!	#NULL!	#NULL!	#NULL!	#NULL!	#NULL!	#NULL!
63	2179	0	0	0	0	0	13.5743	13.5743	13.5743	13.5743	2	38	0	57	0.6	223	0	130	80	24.6711	2.0397	#NULL!	9.05613	0	0	1	114.396	0	0	101	0	24	242	80	120	1	0	40.0397	#NULL!	#NULL!	#NULL!	#NULL!	#NULL!	#NULL!	#NULL!	#NULL!	#NULL!	84	0
62	2180	0	0	0	0	0	13.5743	13.5743	13.5743	13.5743	1	62	0	62	0.8	158	0	128	84	25.4767	2.07255	3.02327	8.03422	0	0	0	83.9583	0	0	78	0	25	179	80	138	0	1	64.0726	68	0	27.0552	189	90	150	0	1	65.0233	#NULL!	#NULL!
77	2181	0	0	0	0	0	13.5743	13.5743	13.5743	13.5743	2	55	0	45	0.4	143	0	117	80	18.7305	1.9781	3.05886	8.07255	0	1	0	112.891	0	0	68	0	18	183	68	104	0	0	56.9781	73	0	18.369	168	68	108	0	0	58.0589	63	0
65	2182	0	0	0	0	0	13.5743	13.5743	13.5743	13.5743	1	52	1	70	1.1	187	0	112	88	28.0404	2.06708	#NULL!	8.07255	0	0	0	77.7778	0	1	55	0	28	214	90	150	0	1	54.0671	#NULL!	#NULL!	#NULL!	#NULL!	#NULL!	#NULL!	#NULL!	#NULL!	#NULL!	#NULL!	#NULL!
60	2183	0	0	0	0	0	13.5743	13.5743	13.5743	13.5743	2	48	0	58	0.5	199	0	148	94	24.7768	2.06708	4.02327	8.07255	0	0	1	125.989	0	0	65	0	24	270	88	154	1	1	50.0671	#NULL!	#NULL!	#NULL!	#NULL!	#NULL!	#NULL!	#NULL!	#NULL!	#NULL!	65	0
55	2184	0	0	0	0	0	9.05065	9.05065	9.05065	9.05065	1	74	1	58	1.1	151	1	155	100	26.8407	1.04517	3.98905	9.05065	0	0	1	48.3333	1	1	78	0	26	195	92	148	0	1	75.0452	68	0	28.0664	214	50	100	1	0	77.989	#NULL!	#NULL!
61	2185	0	0	0	1	0	13.5743	6.01506	13.5743	13.5743	2	55	0	59	0.5	216	0	118	80	25.5367	2.03422	#NULL!	8.05886	0	0	0	118.41	0	0	72	0	25	255	80	128	0	0	57.0342	#NULL!	#NULL!	#NULL!	#NULL!	#NULL!	#NULL!	#NULL!	#NULL!	#NULL!	#NULL!	#NULL!
61	2186	0	0	0	0	0	13.5743	13.5743	13.5743	13.5743	1	53	1	59	0.6	158	0	100	58	20.9042	#NULL!	4.0835	9.02601	0	0	0	118.819	0	1	#NULL!	#NULL!	#NULL!	#NULL!	#NULL!	#NULL!	#NULL!	#NULL!	#NULL!	#NULL!	#NULL!	#NULL!	#NULL!	#NULL!	#NULL!	#NULL!	#NULL!	#NULL!	#NULL!	#NULL!
84	2187	0	0	0	0	0	13.5743	13.5743	13.5743	13.5743	1	54	2	61	0.6	146	0	104	76	23.533	2.07255	2.9781	8.97262	0	0	0	121.435	0	1	58	0	23	197	80	110	0	0	56.0726	53	0	24.1117	157	68	94	0	0	56.9781	71	0
53	2188	0	0	0	0	0	13.5743	13.5743	13.5743	13.5743	1	36	0	65	0.8	189	0	100	70	26.0375	2.08077	4.04517	9.06708	0	0	0	117.361	0	0	87	0	26	#NULL!	70	100	#NULL!	0	38.0808	68	0	28.2407	#NULL!	80	106	#NULL!	0	40.0452	#NULL!	#NULL!
74	2189	0	0	0	0	0	13.5743	13.5743	13.5743	13.5743	1	38	1	67	0.7	147	0	128	74	21.6296	0.967146	3.03149	8.0835	0	0	0	135.595	0	1	70	0	21	199	80	128	0	0	38.9671	60	0	21.551	187	60	100	0	0	41.0315	#NULL!	#NULL!
60	2190	0	0	0	0	0	13.5743	13.5743	13.5743	13.5743	2	37	0	85	0.5	126	0	110	70	29.0688	1.9781	4.01369	8.03696	0	0	0	206.715	0	0	54	0	29	150	80	124	0	0	38.9781	53	0	27.3356	171	80	120	0	0	41.0137	55	0
67	2191	0	0	0	0	0	13.5743	13.5743	13.5743	13.5743	2	68	0	45	0.5	215	0	126	76	18.4911	2.00821	4.01369	8.03149	0	0	0	76.5	0	0	68	0	18	205	77	127	0	0	70.0082	84	0	18.026	261	115	145	0	1	72.0137	#NULL!	#NULL!
49	2192	0	0	0	0	0	13.5743	13.5743	13.5743	13.5743	1	45	0	76	0.7	185	0	138	86	26.9274	2.06982	4.08077	8.9781	0	0	1	143.254	0	0	#NULL!	#NULL!	#NULL!	#NULL!	#NULL!	#NULL!	#NULL!	#NULL!	#NULL!	83	0	27.31	278	98	146	0	1	49.0808	76	0
83	2193	0	0	0	0	0	13.5743	13.5743	13.5743	13.5743	1	60	1	74	0.8	184	0	110	72	28.1969	0.972621	3.07803	8.02053	0	1	0	102.778	0	1	60	0	28	238	62	104	0	0	60.9726	62	0	26.4381	235	80	120	0	0	63.078	61	0
56	2194	0	1	0	0	0	7.0397	7.0397	7.0397	7.0397	1	66	2	65	0.8	123	0	130	80	25.0762	1.9781	3.97536	#NULL!	0	1	1	83.5069	0	1	60	0	25	173	70	126	0	0	67.9781	54	0	23.8281	104	62	130	0	1	69.9754	#NULL!	#NULL!
59	2195	0	0	0	0	0	13.5715	13.5715	13.5715	13.5715	1	37	1	71	0.7	171	0	136	76	24.281	0.978097	3.00821	8.06434	0	0	1	145.099	0	1	60	0	24	218	70	114	0	0	37.9781	67	0	25.0865	212	62	128	0	0	40.0082	#NULL!	#NULL!
75	2196	0	0	0	0	0	13.5715	13.5715	13.5715	13.5715	1	50	1	67	0.5	172	0	108	66	22.913	1.98084	#NULL!	#NULL!	0	0	0	167.5	0	1	57	0	22	234	90	130	0	1	51.9808	#NULL!	#NULL!	#NULL!	#NULL!	#NULL!	#NULL!	#NULL!	#NULL!	#NULL!	#NULL!	#NULL!
80	2197	0	0	0	0	0	13.5715	13.5715	13.5715	13.5715	2	49	0	54	0.4	178	0	160	95	26.0417	1.9781	2.9781	#NULL!	0	0	1	145.031	0	0	71	0	26	218	94	152	0	1	50.9781	#NULL!	#NULL!	#NULL!	#NULL!	#NULL!	#NULL!	#NULL!	#NULL!	#NULL!	#NULL!	#NULL!
66	2198	0	0	0	0	0	13.5715	13.5715	13.5715	13.5715	1	60	1	52	0.6	159	0	100	60	20.061	2.07803	4.00821	8.06982	0	0	0	96.2963	0	1	61	0	20	191	74	120	0	0	62.078	64	0	19.5717	214	80	100	0	0	64.0082	#NULL!	#NULL!
72	2199	0	1	0	0	0	1.1013	1.1013	1.1013	1.1013	1	62	1	56	0.7	109	0	108	62	20.0796	#NULL!	#NULL!	#NULL!	0	1	0	86.6667	0	1	#NULL!	#NULL!	#NULL!	#NULL!	#NULL!	#NULL!	#NULL!	#NULL!	#NULL!	#NULL!	#NULL!	#NULL!	#NULL!	#NULL!	#NULL!	#NULL!	#NULL!	#NULL!	#NULL!	#NULL!
70	2200	0	0	0	0	0	13.5715	13.5715	13.5715	13.5715	2	43	0	60	0.5	135	0	116	78	22.8624	1.08077	3.07803	8.05065	0	0	0	137.417	0	0	72	0	22	165	78	112	0	0	44.0808	68	0	22.0317	180	72	110	0	0	46.078	#NULL!	#NULL!
84	2201	0	0	0	0	0	13.5715	13.5715	13.5715	13.5715	2	53	0	72	0.4	195	0	150	95	27.4348	#NULL!	4.0178	9.00821	0	0	1	184.875	0	0	#NULL!	#NULL!	#NULL!	#NULL!	#NULL!	#NULL!	#NULL!	#NULL!	#NULL!	#NULL!	#NULL!	#NULL!	#NULL!	#NULL!	#NULL!	#NULL!	#NULL!	#NULL!	#NULL!	#NULL!
56	2202	0	0	0	0	0	13.5715	13.5715	13.5715	13.5715	1	41	0	60	0.6	178	0	124	84	22.0386	1.97536	4.00821	8.08898	0	0	0	137.5	0	0	54	0	22	199	70	120	0	0	42.9754	60	0	23.7954	224	84	128	0	0	45.0082	#NULL!	#NULL!
59	2203	0	0	0	0	0	13.5715	13.5715	13.5715	13.5715	2	45	0	53	0.6	178	0	118	74	21.5019	1.97536	4.01095	8.99726	0	0	0	99.0683	0	0	66	0	21	204	62	100	0	0	46.9754	63	0	24.5603	206	80	110	0	0	49.011	#NULL!	#NULL!
57	2204	0	0	0	0	0	13.5715	13.5715	13.5715	13.5715	2	41	0	43	0.6	150	0	102	70	20.4518	#NULL!	3.9781	9.00548	0	0	0	83.7604	0	0	#NULL!	#NULL!	#NULL!	#NULL!	#NULL!	#NULL!	#NULL!	#NULL!	#NULL!	96	0	22.317	195	65	110	0	0	44.9781	#NULL!	#NULL!
83	2205	0	0	0	0	0	13.5715	13.5715	13.5715	13.5715	2	42	0	41	0.4	182	0	128	74	20.9184	#NULL!	3.99726	8.0835	0	0	0	118.587	0	0	#NULL!	#NULL!	#NULL!	#NULL!	#NULL!	#NULL!	#NULL!	#NULL!	#NULL!	80	0	20.5389	211	72	110	0	0	45.9973	66	0
61	2206	0	0	0	0	0	13.5715	13.5715	13.5715	13.5715	2	41	0	55	0.4	169	0	110	70	22.6003	1.03149	4.00274	8.99452	0	0	0	160.703	0	0	68	0	22	203	72	124	0	0	42.0315	75	0	23.4221	182	66	106	0	0	45.0027	68	0
66	2207	0	0	0	0	0	13.5715	13.5715	13.5715	13.5715	2	48	0	62	0.5	169	0	118	80	25.4767	1.08077	#NULL!	#NULL!	0	0	0	134.678	0	0	76	0	25	219	76	114	0	0	49.0808	#NULL!	#NULL!	#NULL!	#NULL!	#NULL!	#NULL!	#NULL!	#NULL!	#NULL!	#NULL!	#NULL!
56	2208	0	0	0	0	0	13.5715	13.5715	13.5715	13.5715	2	44	0	55	0.5	210	0	130	88	24.1217	1.08077	4.04791	8.02053	0	0	1	124.667	0	0	64	0	24	226	87	126	0	0	45.0808	#NULL!	#NULL!	#NULL!	#NULL!	#NULL!	#NULL!	#NULL!	#NULL!	#NULL!	68	0
56	2209	0	0	0	0	0	13.5715	13.5715	13.5715	13.5715	2	61	0	57	0.4	195	0	130	90	23.4221	1.01095	2.97536	8.06982	0	0	1	132.901	0	0	68	0	23	171	75	110	0	0	62.011	84	0	23.7253	224	84	112	0	0	63.9754	#NULL!	#NULL!
69	2210	0	0	0	0	0	13.5715	13.5715	13.5715	13.5715	1	60	0	54	0.7	143	1	130	68	20.3244	#NULL!	#NULL!	#NULL!	0	1	1	85.7143	0	0	#NULL!	#NULL!	#NULL!	#NULL!	#NULL!	#NULL!	#NULL!	#NULL!	#NULL!	#NULL!	#NULL!	#NULL!	#NULL!	#NULL!	#NULL!	#NULL!	#NULL!	#NULL!	#NULL!	#NULL!
75	2211	0	0	0	0	0	13.5715	13.5715	13.5715	13.5715	1	39	1	70	0.8	206	0	118	70	21.6049	1.98084	4.04517	8.02053	0	0	0	122.743	0	1	68	0	21	241	80	125	0	0	40.9808	71	0	24.6914	227	75	110	1	0	43.0452	72	0
53	2212	0	0	0	0	0	13.5715	13.5715	13.5715	13.5715	1	40	1	61	0.7	152	0	112	70	22.1367	2.06982	4.05339	9.06434	0	0	0	121.032	0	1	69	0	22	#NULL!	72	128	#NULL!	0	42.0698	#NULL!	#NULL!	#NULL!	#NULL!	#NULL!	#NULL!	#NULL!	#NULL!	#NULL!	#NULL!	#NULL!
58	2213	0	0	0	0	0	13.5715	13.5715	13.5715	13.5715	1	56	1	68	0.8	186	0	116	80	25.2826	0.96167	3.00821	9.06708	0	0	0	99.1667	0	1	66	0	25	232	76	112	0	0	56.9617	64	0	25.3906	268	82	128	0	0	59.0082	#NULL!	#NULL!
69	2214	0	0	0	0	0	13.5715	13.5715	13.5715	13.5715	2	39	0	51	0.5	149	0	92	70	20.4294	#NULL!	4.00821	8.98905	0	0	0	121.621	0	0	#NULL!	#NULL!	#NULL!	#NULL!	#NULL!	#NULL!	#NULL!	#NULL!	#NULL!	61	0	22.3478	199	80	120	0	0	43.0082	66	0
69	2215	0	0	0	0	0	13.5715	13.5715	13.5715	13.5715	2	40	0	60	0.6	236	0	98	65	23.7332	#NULL!	4.01095	9.05886	0	0	0	118.056	0	0	#NULL!	#NULL!	#NULL!	#NULL!	#NULL!	#NULL!	#NULL!	#NULL!	#NULL!	61	0	27.6398	233	70	116	0	0	44.011	60	0
58	2216	0	0	0	0	0	13.5715	13.5715	13.5715	13.5715	2	47	0	46	0.5	195	0	110	80	20.1746	1.00548	2.98905	9	0	0	0	101.008	0	0	70	0	20	203	66	104	1	0	48.0055	60	0	19.6506	#NULL!	58	90	#NULL!	0	49.989	62	0
82	2217	0	0	0	0	0	13.5715	13.5715	13.5715	13.5715	1	38	0	77	0.7	179	0	120	68	29.34	2.06982	4.08898	#NULL!	0	0	0	155.833	0	0	#NULL!	#NULL!	#NULL!	#NULL!	#NULL!	#NULL!	#NULL!	#NULL!	#NULL!	61	0	#NULL!	230	94	126	1	0	42.089	#NULL!	#NULL!
72	2218	0	0	0	0	0	13.5715	13.5715	13.5715	13.5715	2	38	0	55	0.3	141	0	126	86	22.0317	1.98905	#NULL!	#NULL!	0	1	0	220.764	0	0	67	0	22	166	70	120	0	0	39.989	#NULL!	#NULL!	#NULL!	#NULL!	#NULL!	#NULL!	#NULL!	#NULL!	#NULL!	#NULL!	#NULL!
66	2219	0	0	0	0	0	13.5715	13.5715	13.5715	13.5715	2	58	0	54	0.7	179	0	148	86	22.1893	1.97536	4.01506	8.9781	0	0	1	74.6786	0	0	80	0	22	221	80	128	0	0	59.9754	63	0	22.151	146	90	140	1	1	62.0151	70	0
67	2220	0	0	0	0	0	13.5715	13.5715	13.5715	13.5715	2	37	0	63	0.6	172	0	112	78	25.8876	1.98631	4.05065	8.99452	0	0	0	127.677	0	0	80	0	25	185	70	108	0	0	38.9863	#NULL!	#NULL!	#NULL!	#NULL!	#NULL!	#NULL!	#NULL!	#NULL!	#NULL!	87	0
68	2221	0	0	0	0	0	13.5715	13.5715	13.5715	13.5715	2	39	0	72	0.5	172	0	116	82	29.9688	1.97536	4.01232	9.06982	1	0	0	171.7	0	0	62	0	29	154	72	110	0	0	40.9754	81	0	#NULL!	#NULL!	70	110	#NULL!	0	43.0123	70	0
59	2222	0	0	0	0	0	13.5715	13.5715	13.5715	13.5715	1	43	0	60	0.6	149	0	116	76	22.0386	1.98631	4.01232	8.99726	0	0	0	134.722	0	0	50	0	22	155	88	138	0	1	44.9863	#NULL!	#NULL!	#NULL!	#NULL!	#NULL!	#NULL!	#NULL!	#NULL!	#NULL!	62	0
69	2223	0	0	0	0	0	13.5715	13.5715	13.5715	13.5715	1	43	1	59	0.7	134	0	112	68	20.1771	2.04244	4.05065	8.99179	0	0	0	113.552	0	1	53	0	20	163	84	126	0	0	45.0424	#NULL!	#NULL!	#NULL!	#NULL!	#NULL!	#NULL!	#NULL!	#NULL!	#NULL!	57	0
75	2224	0	0	0	0	0	13.5715	13.5715	13.5715	13.5715	2	43	0	63	0.4	209	0	136	86	30.3819	#NULL!	3.98084	9.01506	1	0	1	180.359	0	0	#NULL!	#NULL!	#NULL!	#NULL!	#NULL!	#NULL!	#NULL!	#NULL!	#NULL!	84	0	#NULL!	253	80	136	1	1	46.9808	#NULL!	#NULL!
72	2225	0	0	0	0	0	13.5715	13.5715	13.5715	13.5715	2	39	0	59	0.5	179	0	124	85	24.5578	2.07255	4.07803	8.05613	0	0	0	140.699	0	0	80	0	24	225	82	122	1	0	41.0726	#NULL!	#NULL!	#NULL!	#NULL!	#NULL!	#NULL!	#NULL!	#NULL!	#NULL!	#NULL!	#NULL!
61	2226	0	0	0	0	0	13.5715	13.5715	13.5715	13.5715	1	39	1	62	0.8	170	0	110	80	20.0155	2.07255	4.07803	8.05613	0	1	0	108.715	0	1	68	0	20	191	70	104	#NULL!	0	41.0726	65	0	22.5981	223	78	114	1	0	43.078	78	0
67	2227	0	0	0	0	0	13.5715	13.5715	13.5715	13.5715	2	47	0	60	0.5	147	0	118	70	27.3923	2.06982	3.02327	8.00821	0	0	0	131.75	0	0	77	0	27	186	68	168	0	1	49.0698	78	0	29.6173	192	60	116	0	0	50.0233	#NULL!	#NULL!
70	2228	0	0	0	0	0	13.5715	13.5715	13.5715	13.5715	1	63	2	59	0.8	161	0	106	60	22.4813	0.994524	3.01095	8.06434	0	1	0	78.8715	0	1	62	0	22	209	64	110	0	0	63.9945	61	0	23.8281	222	60	104	0	0	66.011	#NULL!	#NULL!
57	2229	0	1	0	0	1	6.69199	6.69199	6.69199	6.69199	1	51	0	70	0.5	136	0	106	70	22.0932	2.06982	4.04791	#NULL!	1	1	0	173.056	0	0	69	0	22	205	68	110	1	0	53.0698	72	0	21.2963	#NULL!	68	110	1	0	55.0479	#NULL!	#NULL!
80	2230	0	0	0	0	0	13.5715	13.5715	13.5715	13.5715	1	50	0	62	0.7	171	0	102	74	24.5243	2.4011	4.0616	9.06434	0	0	0	110.714	0	0	82	0	24	180	80	122	0	0	52.4011	#NULL!	#NULL!	#NULL!	#NULL!	#NULL!	#NULL!	#NULL!	#NULL!	#NULL!	61	0
57	2231	0	0	0	0	0	13.5715	13.5715	13.5715	13.5715	1	53	1	46	0.7	142	0	108	68	19.3962	1.06708	4.05339	8.04791	0	0	0	79.4048	0	1	57	0	19	176	60	110	0	0	54.0671	#NULL!	#NULL!	#NULL!	#NULL!	#NULL!	#NULL!	#NULL!	#NULL!	#NULL!	#NULL!	#NULL!
61	2232	0	0	0	0	0	13.5715	13.5715	13.5715	13.5715	2	50	0	47	0.5	170	0	108	76	22.0492	1.97536	3.98084	9.00548	0	0	0	99.875	0	0	88	0	22	192	64	124	0	0	51.9754	84	0	21.8787	145	78	110	1	0	53.9808	#NULL!	#NULL!
65	2233	0	0	0	0	0	13.5715	13.5715	13.5715	13.5715	1	44	0	52	0.8	141	0	98	62	19.8141	#NULL!	4.04244	9.0397	0	0	0	86.6667	0	0	#NULL!	#NULL!	#NULL!	#NULL!	#NULL!	#NULL!	#NULL!	#NULL!	#NULL!	68	0	19.3337	168	76	118	0	0	48.0424	93	0
57	2234	0	0	0	0	0	13.5715	13.5715	13.5715	13.5715	1	53	1	68	0.8	115	0	110	70	25.2826	1.99452	4.04791	8.0178	0	1	0	102.708	0	1	56	0	25	#NULL!	70	102	#NULL!	0	54.9945	#NULL!	#NULL!	#NULL!	#NULL!	#NULL!	#NULL!	#NULL!	#NULL!	#NULL!	72	0
64	2235	0	0	0	0	0	13.5715	13.5715	13.5715	13.5715	1	77	0	78	0.6	165	0	124	62	27.6361	1.99726	4.0397	9.01232	0	0	0	113.75	0	0	64	0	27	194	90	140	0	1	78.9973	#NULL!	#NULL!	#NULL!	#NULL!	#NULL!	#NULL!	#NULL!	#NULL!	#NULL!	#NULL!	#NULL!
40	2236	0	0	0	0	0	13.5715	13.5715	13.5715	13.5715	1	63	0	58	0.6	132	0	110	60	23.2335	#NULL!	4.03696	8.07255	1	0	0	103.38	0	0	#NULL!	#NULL!	#NULL!	#NULL!	#NULL!	#NULL!	#NULL!	#NULL!	#NULL!	66	0	20.5688	140	57	98	0	0	67.037	#NULL!	#NULL!
76	2237	0	0	0	0	0	13.5688	13.5688	13.5688	13.5688	1	53	0	57	0.7	201	0	135	80	20.6852	1.97262	4.00821	7.98084	0	0	1	98.3929	0	0	60	0	20	202	90	125	1	0	54.9726	55	0	19.5717	223	72	124	1	0	57.0082	#NULL!	#NULL!
70	2238	0	0	0	0	0	13.5688	13.5688	13.5688	13.5688	1	58	1	63	0.9	242	0	125	80	26.2227	0.994524	3.0835	9.0178	0	0	0	79.7222	0	1	59	0	26	317	72	130	0	1	58.9945	#NULL!	#NULL!	#NULL!	#NULL!	#NULL!	#NULL!	#NULL!	#NULL!	#NULL!	#NULL!	#NULL!
68	2239	0	0	0	0	0	9.03696	9.03696	9.03696	9.03696	1	39	0	75	0.4	121	0	118	80	27.5482	#NULL!	4.00958	9.03696	0	0	0	263.021	0	0	#NULL!	#NULL!	#NULL!	#NULL!	#NULL!	#NULL!	#NULL!	#NULL!	#NULL!	70	0	#NULL!	#NULL!	84	150	#NULL!	1	43.0096	72	0
73	2240	0	0	0	0	0	13.5688	13.5688	13.5688	13.5688	2	47	0	61	0.6	140	0	118	74	25.3902	#NULL!	4.04244	9.00821	0	0	0	111.622	0	0	#NULL!	#NULL!	#NULL!	#NULL!	#NULL!	#NULL!	#NULL!	#NULL!	#NULL!	62	0	25.8065	191	70	130	0	1	51.0424	58	0
89	2241	0	0	0	0	0	13.5688	13.5688	13.5688	13.5688	2	41	0	57	0.4	134	0	130	70	22.5466	2.39836	4.05886	9.00958	0	0	1	166.547	0	0	72	0	22	161	80	142	0	1	43.3984	72	0	25.3155	113	86	144	0	1	45.0589	63	0
75	2242	0	0	0	0	0	13.5688	13.5688	13.5688	13.5688	1	48	1	72	0.7	136	0	100	68	24.9135	1.98357	3.99452	8.05339	0	0	0	131.429	0	1	64	0	24	142	76	110	0	0	49.9836	70	0	23.8754	162	68	105	0	0	51.9945	#NULL!	#NULL!
67	2243	0	0	0	0	0	13.5688	13.5688	13.5688	13.5688	1	38	0	70	0.8	152	0	115	78	25.4028	2.03696	4.07803	8.97536	0	0	0	123.958	0	0	59	0	25	#NULL!	92	126	#NULL!	0	40.037	62	0	25.7657	196	82	120	1	0	42.078	64	0
58	2244	0	0	0	0	0	13.5688	13.5688	13.5688	13.5688	1	41	1	50	0.7	167	0	94	68	19.052	1.98357	4.04791	8.99179	0	0	0	98.2143	0	1	60	0	19	188	45	85	0	0	42.9836	49	0	18.8189	217	64	102	0	0	45.0479	58	0
59	2245	0	0	0	0	0	13.5688	13.5688	13.5688	13.5688	1	39	0	63	0.7	106	0	110	70	24.0055	1.98631	#NULL!	#NULL!	0	0	0	126.25	0	0	68	0	24	172	86	136	0	1	40.9863	#NULL!	#NULL!	#NULL!	#NULL!	#NULL!	#NULL!	#NULL!	#NULL!	#NULL!	#NULL!	#NULL!
68	2246	0	1	0	0	0	1.4011	1.4011	1.4011	1.4011	1	54	1	42	0.8	127	0	100	70	17.0392	#NULL!	#NULL!	#NULL!	0	0	0	62.7083	0	1	#NULL!	#NULL!	#NULL!	#NULL!	#NULL!	#NULL!	#NULL!	#NULL!	#NULL!	#NULL!	#NULL!	#NULL!	#NULL!	#NULL!	#NULL!	#NULL!	#NULL!	#NULL!	#NULL!	#NULL!
68	2247	0	0	0	0	0	13.5688	13.5688	13.5688	13.5688	1	41	0	62	0.6	201	0	115	70	23.9188	#NULL!	4.07255	#NULL!	0	0	0	142.083	0	0	#NULL!	#NULL!	#NULL!	#NULL!	#NULL!	#NULL!	#NULL!	#NULL!	#NULL!	#NULL!	#NULL!	#NULL!	#NULL!	#NULL!	#NULL!	#NULL!	#NULL!	#NULL!	#NULL!	#NULL!
51	2248	0	0	0	0	0	13.5688	13.5688	13.5688	13.5688	1	58	1	58	0.8	177	0	160	86	21.5645	#NULL!	4.02053	9.04791	0	1	1	82.5694	0	1	#NULL!	#NULL!	#NULL!	#NULL!	#NULL!	#NULL!	#NULL!	#NULL!	#NULL!	#NULL!	#NULL!	#NULL!	#NULL!	#NULL!	#NULL!	#NULL!	#NULL!	#NULL!	#NULL!	#NULL!
52	2249	0	0	0	0	0	13.5688	13.5688	13.5688	13.5688	1	44	1	63	0.6	220	0	118	80	24.0055	2.05065	3.98357	8.08077	0	0	0	140	0	1	48	0	24	285	70	115	0	0	46.0507	60	0	21.2183	177	76	104	1	0	47.9836	48	0
57	2250	0	0	0	0	0	13.5688	13.5688	13.5688	13.5688	2	48	0	48	0.6	128	0	114	68	22.213	1.0178	2.98357	9.00958	0	0	0	86.8889	0	0	70	0	22	171	72	114	0	0	49.0178	56	0	23.6304	152	60	120	0	0	50.9836	57	0
65	2251	0	0	0	0	0	13.5688	13.5688	13.5688	13.5688	2	37	0	52	0.5	165	0	125	75	21.0962	#NULL!	4.07255	9.03149	0	0	0	126.461	0	0	#NULL!	#NULL!	#NULL!	#NULL!	#NULL!	#NULL!	#NULL!	#NULL!	#NULL!	#NULL!	#NULL!	#NULL!	#NULL!	#NULL!	#NULL!	#NULL!	#NULL!	#NULL!	74	0
53	2252	0	0	0	0	0	13.5688	13.5688	13.5688	13.5688	2	42	0	69	0.4	166	0	116	76	27.2932	#NULL!	4.00821	9.0397	0	0	0	199.573	0	0	#NULL!	#NULL!	#NULL!	#NULL!	#NULL!	#NULL!	#NULL!	#NULL!	#NULL!	88	0	#NULL!	#NULL!	85	140	#NULL!	1	46.0082	60	0
87	2253	0	0	0	0	0	13.5688	13.5688	13.5688	13.5688	2	36	0	54	0.6	163	0	92	56	22.7694	1.99179	3.96988	9.02601	0	0	0	110.5	0	0	72	0	22	164	78	108	0	0	37.9918	66	0	25.5594	176	60	110	0	0	39.9699	78	0
53	2254	0	0	0	0	0	13.5715	13.5715	13.5715	13.5715	2	56	0	55	0.4	183	0	136	86	25.8022	2.0178	2.99452	9.02875	0	0	1	136.354	0	0	71	0	25	261	80	142	1	1	58.0178	73	0	22.6003	228	80	140	1	1	58.9945	#NULL!	#NULL!
60	2255	0	0	0	0	0	13.5688	13.5688	13.5688	13.5688	2	40	0	50	0.5	157	0	110	64	22.2222	#NULL!	4.04517	#NULL!	0	0	0	118.056	0	0	#NULL!	#NULL!	#NULL!	#NULL!	#NULL!	#NULL!	#NULL!	#NULL!	#NULL!	#NULL!	#NULL!	#NULL!	#NULL!	#NULL!	#NULL!	#NULL!	#NULL!	#NULL!	#NULL!	#NULL!
59	2256	0	0	0	0	0	13.5688	13.5688	13.5688	13.5688	2	49	0	62	0.5	198	0	124	88	28.6917	2.39836	4.04244	8.0178	0	0	0	133.214	0	0	64	0	28	234	90	140	0	1	51.3984	83	0	26.2222	#NULL!	100	150	#NULL!	1	53.0424	58	0
63	2257	0	0	0	0	0	13.5688	13.5688	13.5688	13.5688	1	39	1	68	0.8	156	0	118	76	25.5937	2.05613	3.00548	8	0	0	0	119.236	0	1	60	0	25	183	75	110	0	0	41.0561	64	0	26.2917	205	70	108	0	0	42.0055	64	0
78	2258	0	0	0	0	0	13.5688	13.5688	13.5688	13.5688	1	53	0	67	0.6	181	0	128	74	22.1297	0.972621	3.06708	9.05613	1	0	0	134.931	0	0	#NULL!	#NULL!	#NULL!	#NULL!	#NULL!	#NULL!	#NULL!	#NULL!	#NULL!	#NULL!	#NULL!	#NULL!	#NULL!	#NULL!	#NULL!	#NULL!	#NULL!	#NULL!	#NULL!	#NULL!
66	2259	0	0	0	0	0	13.5688	13.5688	13.5688	13.5688	1	36	0	64	1	147	0	116	78	25.3155	1.02327	3.03422	8.98905	0	0	0	92.4444	0	0	50	0	25	185	70	110	0	0	37.0233	68	0	23.4375	180	86	120	0	0	39.0342	74	0
75	2260	0	1	0	0	1	1.93429	1.93429	1.93429	1.93429	1	76	1	44	0.7	100	0	146	70	18.0802	#NULL!	#NULL!	#NULL!	0	0	1	55.873	1	1	#NULL!	#NULL!	#NULL!	#NULL!	#NULL!	#NULL!	#NULL!	#NULL!	#NULL!	#NULL!	#NULL!	#NULL!	#NULL!	#NULL!	#NULL!	#NULL!	#NULL!	#NULL!	#NULL!	#NULL!
63	2261	0	0	0	0	0	13.5688	13.5688	13.5688	13.5688	1	39	1	74	0.8	192	0	122	80	25.0135	#NULL!	4.0178	#NULL!	0	0	0	129.757	0	1	#NULL!	#NULL!	#NULL!	#NULL!	#NULL!	#NULL!	#NULL!	#NULL!	#NULL!	#NULL!	#NULL!	#NULL!	#NULL!	#NULL!	#NULL!	#NULL!	#NULL!	#NULL!	#NULL!	#NULL!
79	2262	0	1	0	0	0	0.947981	0.947981	0.947981	0.947981	2	62	1	56	1.4	134	0	110	70	25.2241	#NULL!	#NULL!	#NULL!	0	1	0	36.8333	1	1	#NULL!	#NULL!	#NULL!	#NULL!	#NULL!	#NULL!	#NULL!	#NULL!	#NULL!	#NULL!	#NULL!	#NULL!	#NULL!	#NULL!	#NULL!	#NULL!	#NULL!	#NULL!	#NULL!	#NULL!
61	2263	0	0	0	0	0	13.5688	13.5688	13.5688	13.5688	1	45	1	65	0.6	145	0	130	84	25.3906	2.04791	4.04517	8.0397	0	0	1	142.94	0	1	64	0	25	171	84	120	0	0	47.0479	78	0	26.6193	168	88	136	0	1	49.0452	60	0
56	2264	0	0	0	0	0	13.5661	13.5661	13.5661	13.5661	1	44	1	104	0.7	191	0	120	72	34.3506	2.01506	3.01506	8.02601	1	0	0	198.095	0	1	67	0	34	236	80	120	1	0	46.0151	70	0	30.1038	227	80	110	1	0	47.0151	#NULL!	#NULL!
81	2265	0	0	0	0	0	13.5661	13.5661	13.5661	13.5661	1	40	0	78	0.9	146	0	130	80	24.3438	2.05339	4	8.03696	0	1	1	120.37	0	0	66	0	24	177	88	130	0	1	42.0534	61	0	24.0317	162	85	120	0	0	44	#NULL!	#NULL!
70	2266	0	1	0	1	0	2.92608	2.92608	2.92608	2.92608	1	76	1	47	1	206	1	190	110	17.9089	2.06708	#NULL!	#NULL!	0	0	1	41.7778	1	1	78	0	17	223	106	190	0	1	78.0671	#NULL!	#NULL!	#NULL!	#NULL!	#NULL!	#NULL!	#NULL!	#NULL!	#NULL!	#NULL!	#NULL!
54	2267	0	0	0	0	0	13.5661	13.5661	13.5661	13.5661	1	61	1	58	0.8	141	0	100	70	23.2335	2.03149	#NULL!	#NULL!	0	0	0	79.5486	0	1	67	0	23	199	76	128	0	0	63.0315	#NULL!	#NULL!	#NULL!	#NULL!	#NULL!	#NULL!	#NULL!	#NULL!	#NULL!	#NULL!	#NULL!
58	2268	0	0	0	0	0	13.5661	13.5661	13.5661	13.5661	2	66	0	50	0.4	136	0	140	85	23.4566	2.06982	4.01232	8.00548	1	0	1	109.201	0	0	90	0	23	149	86	158	1	1	68.0698	76	0	22.9874	76	90	166	1	1	70.0123	#NULL!	#NULL!
73	2269	0	1	0	0	0	4.66051	4.66051	4.66051	4.66051	1	71	2	45	0.7	213	0	130	80	16.1354	1.00548	3	#NULL!	0	1	1	61.6071	0	1	60	0	16	197	74	130	0	1	72.0055	83	0	15.7768	235	68	130	0	1	74	#NULL!	#NULL!
56	2270	0	0	0	0	0	13.5661	13.5661	13.5661	13.5661	2	48	0	47	0.5	176	1	152	100	21.7502	0.96167	4.01506	8.02327	0	0	1	102.094	0	0	56	0	21	276	100	160	0	1	48.9617	56	0	23.4566	258	105	148	0	1	52.0151	66	0
63	2271	0	0	0	0	0	13.5661	13.5661	13.5661	13.5661	2	56	0	68	0.6	179	0	136	60	28.6726	2.07803	4.01506	9.04791	0	1	1	112.389	0	0	78	0	28	#NULL!	82	132	#NULL!	1	58.078	78	0	#NULL!	#NULL!	88	142	#NULL!	1	60.0151	#NULL!	#NULL!
61	2272	0	1	0	0	0	6.14237	6.14237	6.14237	6.14237	1	93	2	63	0.8	152	0	132	74	23.7118	1.97262	4.00684	#NULL!	0	0	1	51.4062	1	1	86	0	23	175	78	144	0	1	94.9726	72	0	24.2187	144	78	130	1	1	97.0068	#NULL!	#NULL!
73	2273	0	0	0	0	0	13.5661	13.5661	13.5661	13.5661	1	75	2	50	0.7	175	0	140	80	20.8117	1.96988	4.0397	8.99179	0	0	1	64.4841	0	1	55	0	20	201	72	128	0	0	76.9699	57	0	21.6413	177	78	128	0	0	79.0397	63	0
69	2274	0	0	0	0	0	13.5661	13.5661	13.5661	13.5661	1	46	2	65	0.6	135	0	116	60	21.2245	2.07255	4.03696	#NULL!	0	0	0	141.435	0	1	#NULL!	#NULL!	#NULL!	#NULL!	#NULL!	#NULL!	#NULL!	#NULL!	#NULL!	116	0	#NULL!	#NULL!	88	132	#NULL!	1	50.037	#NULL!	#NULL!
70	2275	0	0	0	0	0	13.5661	13.5661	13.5661	13.5661	2	53	0	66	0.4	192	1	160	120	26.1066	2.03696	4.01232	8.0397	0	0	1	169.469	0	0	63	0	26	178	104	164	0	1	55.037	#NULL!	#NULL!	#NULL!	#NULL!	#NULL!	#NULL!	#NULL!	#NULL!	#NULL!	#NULL!	#NULL!
84	2276	0	1	0	0	0	1.94251	1.94251	1.94251	1.94251	1	82	1	52	1.4	191	0	150	82	18.8707	#NULL!	#NULL!	#NULL!	0	0	1	29.9206	1	1	#NULL!	#NULL!	#NULL!	#NULL!	#NULL!	#NULL!	#NULL!	#NULL!	#NULL!	#NULL!	#NULL!	#NULL!	#NULL!	#NULL!	#NULL!	#NULL!	#NULL!	#NULL!	#NULL!	#NULL!
63	2277	0	0	0	0	0	13.5661	13.5661	13.5661	13.5661	2	40	0	67	0.6	229	0	120	80	26.1719	2.01506	3.0178	#NULL!	0	0	0	131.829	0	0	60	0	26	278	82	118	0	0	42.0151	70	0	25.0657	294	64	84	0	0	43.0178	#NULL!	#NULL!
75	2278	0	0	0	0	0	13.5661	13.5661	13.5661	13.5661	2	42	0	80	0.6	177	0	125	70	32.4557	2.0178	4.00958	8.06708	0	0	0	154.259	0	0	64	0	32	241	80	140	0	1	44.0178	#NULL!	#NULL!	#NULL!	#NULL!	#NULL!	#NULL!	#NULL!	#NULL!	#NULL!	#NULL!	#NULL!
78	2279	0	1	0	0	0	1.17933	1.17933	1.17933	1.17933	2	75	0	63	0.6	215	0	130	84	27.6304	#NULL!	#NULL!	#NULL!	0	0	1	80.5729	0	0	#NULL!	#NULL!	#NULL!	#NULL!	#NULL!	#NULL!	#NULL!	#NULL!	#NULL!	#NULL!	#NULL!	#NULL!	#NULL!	#NULL!	#NULL!	#NULL!	#NULL!	#NULL!	#NULL!	#NULL!
69	2280	0	0	0	0	0	13.5661	13.5661	13.5661	13.5661	1	94	1	65	0.7	190	0	110	60	22.4913	2.39562	3.96988	8.00684	0	0	0	59.3254	1	1	60	0	22	#NULL!	76	136	#NULL!	1	96.3956	56	0	22.571	269	68	124	0	0	97.9699	#NULL!	#NULL!
55	2281	0	1	0	0	0	4.50445	4.50445	4.50445	4.50445	2	92	0	53	0.4	154	1	124	84	22.9398	2.0397	3.99179	#NULL!	1	0	0	75.0833	0	0	58	0	22	154	67	140	1	1	94.0397	112	0	20.6131	121	84	150	1	1	95.9918	#NULL!	#NULL!
65	2282	0	0	0	0	0	13.5661	13.5661	13.5661	13.5661	1	48	1	77	1	254	0	130	98	27.6095	1.98905	4.01232	8.96988	0	1	1	98.3889	0	1	76	0	27	255	80	130	0	1	49.989	59	0	29.4023	271	104	120	0	0	52.0123	66	0
78	2283	0	0	0	0	0	13.399	13.399	13.399	13.399	2	48	0	46	0.5	171	0	82	62	19.1467	1.82204	3.84531	8.80287	0	0	0	99.9222	0	0	60	0	19	187	68	100	0	0	49.822	#NULL!	#NULL!	#NULL!	#NULL!	#NULL!	#NULL!	#NULL!	#NULL!	#NULL!	59	0
61	2284	0	1	0	0	1	4.25599	4.25599	4.25599	4.25599	1	57	1	48	0.6	103	0	105	80	18.75	1.98631	#NULL!	#NULL!	0	0	0	92.2222	0	1	72	0	18	128	72	116	0	0	58.9863	#NULL!	#NULL!	#NULL!	#NULL!	#NULL!	#NULL!	#NULL!	#NULL!	#NULL!	#NULL!	#NULL!
58	2285	0	0	0	0	0	13.5661	13.5661	13.5661	13.5661	2	37	0	58	0.6	133	0	112	64	22.9421	1.97262	4.04791	9	0	0	0	117.544	0	0	60	0	22	161	66	106	0	0	38.9726	56	0	22.7615	189	68	106	0	0	41.0479	55	0
58	2286	0	0	0	0	0	13.5661	13.5661	13.5661	13.5661	2	38	1	63	0.5	187	0	120	80	23.1405	#NULL!	4.05613	8.03422	0	0	0	151.725	0	1	#NULL!	#NULL!	#NULL!	#NULL!	#NULL!	#NULL!	#NULL!	#NULL!	#NULL!	#NULL!	#NULL!	#NULL!	#NULL!	#NULL!	#NULL!	#NULL!	#NULL!	#NULL!	#NULL!	#NULL!
69	2287	0	0	0	0	0	13.5661	13.5661	13.5661	13.5661	1	48	1	56	0.6	209	0	130	95	21.3382	#NULL!	4.00684	9.00684	0	0	1	119.259	0	1	#NULL!	#NULL!	#NULL!	#NULL!	#NULL!	#NULL!	#NULL!	#NULL!	#NULL!	70	0	#NULL!	#NULL!	#NULL!	#NULL!	#NULL!	#NULL!	52.0068	#NULL!	#NULL!
60	2288	0	0	0	0	0	13.5661	13.5661	13.5661	13.5661	1	41	0	63	0.7	138	0	130	72	25.8876	2.04244	4.04244	8.01506	0	0	1	123.75	0	0	56	0	25	174	74	118	0	0	43.0424	50	0	24.0346	160	70	100	1	0	45.0424	61	0
60	2289	0	0	0	0	0	13.5661	13.5661	13.5661	13.5661	2	36	0	65	0.5	116	0	122	76	23.03	2.04244	4.03696	8.02601	0	1	0	159.611	0	0	68	0	23	159	70	130	0	1	38.0424	#NULL!	#NULL!	#NULL!	#NULL!	#NULL!	#NULL!	#NULL!	#NULL!	#NULL!	72	0
66	2290	0	0	0	0	0	8.02875	8.02875	8.02875	8.02875	1	36	0	70	0.6	155	0	112	72	22.8571	1.05065	4.03149	8.02875	0	0	0	168.519	0	0	66	0	22	149	56	100	0	0	37.0507	65	0	24.7721	171	76	108	0	0	40.0315	#NULL!	#NULL!
56	2291	0	0	0	0	0	13.5661	13.5661	13.5661	13.5661	1	48	1	40	0.6	179	0	105	80	16.8663	1.99452	4.06982	#NULL!	0	0	0	85.1852	0	1	65	0	16	182	60	112	0	0	49.9945	#NULL!	#NULL!	#NULL!	#NULL!	#NULL!	#NULL!	#NULL!	#NULL!	#NULL!	#NULL!	#NULL!
72	2292	0	0	0	0	0	13.5661	13.5661	13.5661	13.5661	1	47	1	64	0.6	168	0	130	96	22.1453	#NULL!	4.00958	9.05065	0	0	1	137.778	0	1	#NULL!	#NULL!	#NULL!	#NULL!	#NULL!	#NULL!	#NULL!	#NULL!	#NULL!	#NULL!	#NULL!	#NULL!	#NULL!	#NULL!	#NULL!	#NULL!	#NULL!	#NULL!	#NULL!	#NULL!
69	2293	0	0	0	0	0	13.5661	13.5661	13.5661	13.5661	1	62	1	50	0.8	198	0	190	100	18.3655	#NULL!	4.02875	9.02601	1	0	1	67.7083	0	1	#NULL!	#NULL!	#NULL!	#NULL!	#NULL!	#NULL!	#NULL!	#NULL!	#NULL!	63	0	18.891	#NULL!	84	148	#NULL!	1	66.0287	73	0
57	2294	0	0	0	0	0	13.5661	13.5661	13.5661	13.5661	1	45	0	71	0.7	135	0	120	76	25.7657	2.03149	4.02053	8.97262	0	0	0	133.829	0	0	83	0	25	178	88	128	0	0	47.0315	80	0	26.4463	156	86	136	1	1	49.0205	68	0
48	2295	0	0	0	0	0	7.02875	7.02875	7.02875	7.02875	1	37	0	71	0.7	174	0	120	78	25.7657	1.99726	4	#NULL!	0	0	0	145.099	0	0	71	0	25	208	80	140	0	1	38.9973	64	0	25.4028	190	80	120	0	0	41	#NULL!	#NULL!
68	2296	0	0	0	0	0	13.5661	13.5661	13.5661	13.5661	1	39	1	62	0.7	230	0	108	70	22.4996	2.03696	4	9.00684	0	0	0	124.246	0	1	52	0	22	#NULL!	70	114	#NULL!	0	41.037	51	0	23.3067	218	80	110	0	0	43	#NULL!	#NULL!
68	2297	0	0	0	0	1	13.5661	13.5661	9.58932	13.5661	2	48	0	56	0.4	159	0	118	60	21.875	1.0616	4.04517	8.04244	0	0	0	152.056	0	0	76	0	21	203	74	126	0	0	49.0616	78	0	22.1003	202	85	140	0	1	52.0452	#NULL!	#NULL!
68	2298	0	0	0	0	0	13.5661	13.5661	13.5661	13.5661	2	43	0	43	0.5	135	0	98	56	18.6115	#NULL!	4.05886	8.05339	0	0	0	98.4819	0	0	#NULL!	#NULL!	#NULL!	#NULL!	#NULL!	#NULL!	#NULL!	#NULL!	#NULL!	68	0	16.4366	129	64	104	1	0	47.0589	72	0
65	2299	0	0	0	0	0	13.5661	13.5661	13.5661	13.5661	2	43	0	54	0.5	177	0	110	70	25.6837	1.99452	4.03696	8.05339	0	1	0	123.675	0	0	#NULL!	#NULL!	#NULL!	#NULL!	#NULL!	#NULL!	#NULL!	#NULL!	#NULL!	#NULL!	#NULL!	#NULL!	#NULL!	#NULL!	#NULL!	#NULL!	#NULL!	#NULL!	#NULL!	#NULL!
48	2300	0	0	0	0	0	13.5661	13.5661	13.5661	13.5661	1	50	1	72	0.9	133	0	130	80	24.9135	0.956194	2.9781	8.97262	0	0	1	100	0	1	62	0	24	145	54	112	0	0	50.9562	50	0	24.9135	163	58	112	0	0	52.9781	51	0
74	2301	0	0	0	0	0	13.5661	13.5661	13.5661	13.5661	2	40	0	55	0.5	154	0	120	85	24.4444	2.03149	4.02053	8.04791	0	0	0	129.861	0	0	69	0	24	154	70	125	0	0	42.0315	83	0	23.3333	174	74	120	0	0	44.0205	#NULL!	#NULL!
69	2302	0	0	0	0	0	13.5661	13.5661	13.5661	13.5661	2	38	0	50	0.6	180	0	122	78	21.3593	2.05065	4.0178	9.07529	0	0	0	100.347	0	0	#NULL!	#NULL!	#NULL!	#NULL!	#NULL!	#NULL!	#NULL!	#NULL!	#NULL!	#NULL!	#NULL!	#NULL!	#NULL!	#NULL!	#NULL!	#NULL!	#NULL!	#NULL!	67	0
60	2303	0	0	0	0	0	13.5633	13.5633	13.5633	13.5633	1	52	2	74	0.8	140	0	130	96	25.9095	2.06982	4.04244	8.02601	0	0	1	113.056	0	1	68	0	25	#NULL!	110	142	#NULL!	1	54.0698	77	0	#NULL!	#NULL!	140	190	#NULL!	1	56.0424	#NULL!	#NULL!
60	2304	0	0	0	0	0	13.5633	13.5633	13.5633	13.5633	1	64	1	47	0.8	151	0	122	86	19.0677	2.03149	4.04244	9.00411	0	0	0	62.0139	0	1	66	0	19	162	90	146	0	1	66.0315	#NULL!	#NULL!	#NULL!	#NULL!	#NULL!	#NULL!	#NULL!	#NULL!	#NULL!	#NULL!	#NULL!
53	2305	0	0	0	0	0	13.5633	13.5633	13.5633	13.5633	1	39	0	60	0.8	150	0	122	80	22.8624	1.99179	4.00958	8.00684	0	0	0	105.208	0	0	46	0	22	167	94	128	0	0	40.9918	55	0	22.2656	91	80	108	0	0	43.0096	#NULL!	#NULL!
73	2306	0	0	0	0	0	13.5633	13.5633	13.5633	13.5633	2	39	0	50	0.5	123	0	120	80	20.8117	2.0178	4.00958	8.01232	0	0	0	119.236	0	0	70	0	20	127	70	110	0	0	41.0178	80	0	23.8236	130	80	110	0	0	43.0096	#NULL!	#NULL!
56	2307	0	0	0	0	0	13.5633	13.5633	13.5633	13.5633	1	41	0	57	0.9	116	0	96	60	18.6122	2.04791	4.0397	#NULL!	0	0	0	87.0833	0	0	63	0	18	#NULL!	68	100	#NULL!	0	43.0479	54	0	20.0474	#NULL!	70	106	#NULL!	0	45.0397	#NULL!	#NULL!
63	2308	0	0	0	0	0	13.5633	13.5633	13.5633	13.5633	2	51	0	52	0.5	225	0	108	76	23.1111	2.0397	3.00958	8.02601	0	0	0	109.272	0	0	64	0	23	202	60	108	0	0	53.0397	63	0	23.2834	211	60	92	0	0	54.0096	63	0
65	2309	0	0	0	0	0	13.6044	13.6044	13.6044	13.6044	1	44	1	80	0.7	144	0	122	80	29.7442	#NULL!	4.06434	9.03559	0	0	0	152.381	0	1	#NULL!	#NULL!	#NULL!	#NULL!	#NULL!	#NULL!	#NULL!	#NULL!	#NULL!	#NULL!	#NULL!	#NULL!	#NULL!	#NULL!	#NULL!	#NULL!	#NULL!	#NULL!	60	0
85	2310	0	0	0	0	0	13.5633	13.5633	13.5633	13.5633	2	36	0	53	0.7	161	0	110	80	22.3478	#NULL!	4.02327	8.99452	0	0	0	92.9603	0	0	#NULL!	#NULL!	#NULL!	#NULL!	#NULL!	#NULL!	#NULL!	#NULL!	#NULL!	#NULL!	#NULL!	#NULL!	#NULL!	#NULL!	#NULL!	#NULL!	#NULL!	#NULL!	73	0
66	2311	0	1	0	0	1	4.51951	4.51951	4.51951	4.51951	2	46	0	59	0.5	154	0	105	70	26.5754	2.06708	#NULL!	#NULL!	0	0	0	130.947	0	0	#NULL!	#NULL!	#NULL!	#NULL!	#NULL!	#NULL!	#NULL!	#NULL!	#NULL!	#NULL!	#NULL!	#NULL!	#NULL!	#NULL!	#NULL!	#NULL!	#NULL!	#NULL!	#NULL!	#NULL!
66	2312	0	0	0	0	0	13.5633	13.5633	13.5633	13.5633	2	47	0	60	0.4	273	0	136	88	27.0258	#NULL!	4.04244	8.05339	0	0	1	164.688	0	0	#NULL!	#NULL!	#NULL!	#NULL!	#NULL!	#NULL!	#NULL!	#NULL!	#NULL!	72	0	26.2222	299	88	140	0	1	51.0424	#NULL!	#NULL!
48	2313	0	0	0	0	0	13.5633	13.5633	13.5633	13.5633	2	70	0	54	0.7	178	0	154	98	24.3232	2.03422	2.99179	9.0178	0	0	1	63.75	0	0	63	0	24	197	82	128	0	0	72.0342	60	0	26.635	204	80	134	0	1	72.9918	#NULL!	#NULL!
63	2314	0	1	0	0	1	4.3258	4.3258	4.3258	4.3258	1	63	2	58	1	191	0	120	80	21.048	0.994524	#NULL!	#NULL!	0	0	0	62.0278	0	1	75	0	21	207	68	112	0	0	63.9945	#NULL!	#NULL!	#NULL!	#NULL!	#NULL!	#NULL!	#NULL!	#NULL!	#NULL!	#NULL!	#NULL!
65	2315	0	0	0	0	1	13.5633	13.5633	2.00411	13.5633	2	46	0	43	0.4	200	0	108	70	21.9388	0.958932	3.04244	8.00684	0	0	0	119.295	0	0	70	0	21	213	58	100	0	0	46.9589	70	0	24.1437	203	67	106	0	0	49.0424	63	0
66	2316	0	0	0	0	0	13.5633	13.5633	13.5633	13.5633	2	46	0	57	0.5	196	0	145	85	24.9989	2.04791	4.04517	8.02601	0	1	1	126.508	0	0	68	0	24	#NULL!	80	130	#NULL!	1	48.0479	80	0	#NULL!	#NULL!	#NULL!	#NULL!	#NULL!	#NULL!	50.0452	#NULL!	#NULL!
63	2317	0	0	0	0	0	13.5633	13.5633	13.5633	13.5633	2	41	0	77	0.6	139	0	118	74	29.34	2.0178	4.0616	9.08077	0	0	0	149.99	0	0	71	0	29	180	74	116	0	0	43.0178	71	0	30.8642	129	92	138	0	1	45.0616	86	0
61	2318	0	0	0	0	0	13.5633	13.5633	13.5633	13.5633	2	56	0	50	0.5	159	0	160	90	21.0828	0.950719	3.08077	8.02327	0	0	1	99.1667	0	0	72	0	21	189	98	176	0	1	56.9507	80	0	24.1127	217	84	148	0	1	59.0808	#NULL!	#NULL!
64	2319	0	0	0	0	0	13.5633	13.5633	13.5633	13.5633	2	37	0	53	0.7	176	0	114	74	22.3478	#NULL!	#NULL!	#NULL!	0	0	0	92.0665	0	0	#NULL!	#NULL!	#NULL!	#NULL!	#NULL!	#NULL!	#NULL!	#NULL!	#NULL!	#NULL!	#NULL!	#NULL!	#NULL!	#NULL!	#NULL!	#NULL!	#NULL!	#NULL!	#NULL!	#NULL!
87	2320	0	0	0	0	0	13.5633	13.5633	13.5633	13.5633	2	71	0	55	0.6	262	0	126	76	25.1096	2.05339	4.06982	#NULL!	0	1	0	74.6701	0	0	#NULL!	#NULL!	#NULL!	#NULL!	#NULL!	#NULL!	#NULL!	#NULL!	#NULL!	84	0	#NULL!	#NULL!	80	116	#NULL!	0	75.0698	#NULL!	#NULL!
61	2321	0	1	0	0	0	9.4011	9.4011	9.4011	9.4011	2	36	0	44	0.5	209	0	100	70	18.3143	1.98905	3	9.04517	0	1	0	108.044	0	0	70	0	18	250	68	94	0	0	37.989	65	0	24.7967	262	60	110	0	0	39	#NULL!	#NULL!
59	2322	0	0	0	0	0	13.5633	13.5633	13.5633	13.5633	2	47	0	55	0.3	146	0	118	70	24.1217	#NULL!	4.00411	9.0178	0	1	0	201.285	0	0	#NULL!	#NULL!	#NULL!	#NULL!	#NULL!	#NULL!	#NULL!	#NULL!	#NULL!	102	0	21.7778	120	90	148	0	1	51.0041	#NULL!	#NULL!
58	2323	0	0	0	0	0	13.5633	13.5633	13.5633	13.5633	1	44	1	60	0.7	161	0	100	60	21.5139	2.06708	4.0397	8.05339	0	0	0	114.286	0	1	65	0	21	196	78	120	0	0	46.0671	78	0	23.3067	201	85	125	1	0	48.0397	#NULL!	#NULL!
77	2324	0	0	0	0	0	13.5633	13.5633	13.5633	13.5633	1	56	1	62	0.7	153	0	104	72	24.2187	0.945243	3.0178	8.02875	0	1	0	103.333	0	1	54	0	24	159	68	98	0	0	56.9452	#NULL!	#NULL!	#NULL!	#NULL!	#NULL!	#NULL!	#NULL!	#NULL!	#NULL!	52	0
52	2325	0	0	0	0	0	13.5633	13.5633	13.5633	13.5633	1	55	1	58	0.6	163	0	120	90	21.83	2	4.00958	#NULL!	0	0	0	114.12	0	1	74	0	21	157	70	120	0	0	57	66	0	20.5761	216	70	105	1	0	59.0096	#NULL!	#NULL!
81	2326	0	1	0	0	0	7.03422	7.03422	7.03422	7.03422	2	57	1	84	0.5	174	1	180	110	35.8836	1.98357	4.00411	#NULL!	0	0	1	164.617	0	1	68	0	35	176	76	130	0	1	58.9836	72	0	33.2986	186	134	220	0	1	61.0041	#NULL!	#NULL!
58	2327	0	0	0	0	0	13.5633	13.5633	13.5633	13.5633	1	40	0	61	0.6	126	0	108	60	21.1073	1.06708	3.04791	#NULL!	0	0	0	141.204	0	0	66	0	21	146	58	104	0	0	41.0671	64	0	21.4533	126	86	120	0	0	43.0479	#NULL!	#NULL!
65	2328	0	0	0	0	0	13.5633	13.5633	13.5633	13.5633	1	49	1	79	1	244	0	125	90	27.9904	0.975359	3.01232	8.98357	0	0	0	99.8472	0	1	83	0	27	284	88	120	1	0	49.9754	68	0	29.4023	271	100	150	0	1	52.0123	85	0
68	2329	0	0	0	0	0	13.5633	13.5633	13.5633	13.5633	1	38	0	61	0.8	151	0	118	70	23.2434	#NULL!	#NULL!	#NULL!	0	0	0	108.021	0	0	#NULL!	#NULL!	#NULL!	#NULL!	#NULL!	#NULL!	#NULL!	#NULL!	#NULL!	#NULL!	#NULL!	#NULL!	#NULL!	#NULL!	#NULL!	#NULL!	#NULL!	#NULL!	#NULL!	#NULL!
73	2330	0	0	0	0	0	13.5633	13.5633	13.5633	13.5633	2	55	0	48	0.5	191	0	125	80	22.213	0.986311	4.07529	9.02601	1	0	0	96.3333	0	0	80	0	22	225	88	140	1	1	55.9863	#NULL!	#NULL!	#NULL!	#NULL!	#NULL!	#NULL!	#NULL!	#NULL!	#NULL!	72	0
82	2331	0	0	0	0	0	13.5633	13.5633	13.5633	13.5633	1	64	1	64	0.7	148	0	110	60	23.7954	2.04244	3.00274	8.07255	0	0	0	96.5079	0	1	64	0	23	198	60	120	0	0	66.0424	76	0	23.3355	166	60	120	0	0	67.0027	#NULL!	#NULL!
69	2332	0	0	0	0	0	13.5633	13.5633	13.5633	13.5633	1	42	0	47	0.9	287	0	104	60	20.6131	2.06434	4.04517	8.05339	1	0	0	71.0802	0	0	#NULL!	#NULL!	#NULL!	#NULL!	#NULL!	#NULL!	#NULL!	#NULL!	#NULL!	#NULL!	#NULL!	#NULL!	#NULL!	#NULL!	#NULL!	#NULL!	#NULL!	#NULL!	#NULL!	#NULL!
67	2333	0	1	0	0	1	6.86995	6.86995	6.86995	6.86995	1	41	0	64	0.5	132	0	128	84	22.4082	2.00274	2.99452	#NULL!	0	0	0	176	0	0	64	0	22	183	86	130	0	1	43.0027	66	0	24.8016	214	80	124	0	0	43.9945	#NULL!	#NULL!
58	2335	0	0	0	0	0	13.5592	13.5592	13.5592	13.5592	1	50	1	70	0.6	211	0	120	90	25.4028	1.97399	3.07666	8	0	0	0	145.833	0	1	66	0	25	202	78	124	0	0	51.974	#NULL!	#NULL!	#NULL!	#NULL!	#NULL!	#NULL!	#NULL!	#NULL!	#NULL!	87	0
65	2336	0	0	0	0	0	13.5606	13.5606	13.5606	13.5606	2	40	0	66	0.4	153	0	95	55	25.7812	#NULL!	4.03149	#NULL!	0	0	0	194.792	0	0	#NULL!	#NULL!	#NULL!	#NULL!	#NULL!	#NULL!	#NULL!	#NULL!	#NULL!	58	0	26.1719	188	66	104	0	0	44.0315	#NULL!	#NULL!
58	2337	0	0	0	0	0	13.5606	13.5606	13.5606	13.5606	2	47	0	56	0.5	103	0	122	86	23.0112	#NULL!	4.03422	9.02053	0	0	0	122.967	0	0	#NULL!	#NULL!	#NULL!	#NULL!	#NULL!	#NULL!	#NULL!	#NULL!	#NULL!	#NULL!	#NULL!	#NULL!	#NULL!	#NULL!	#NULL!	#NULL!	#NULL!	#NULL!	75	0
52	2338	0	0	0	0	0	13.5606	13.5606	13.5606	13.5606	1	53	0	53	0.7	144	0	114	76	20.7031	1.01232	3.96167	7.97262	0	1	0	91.4881	0	0	60	0	20	189	75	118	0	0	54.0123	61	0	21.0937	169	72	110	0	0	56.9617	63	0
66	2339	0	0	0	1	0	13.5606	12.3354	13.5606	13.5606	2	72	0	46	0.5	205	0	145	70	22.8129	1.01232	2.97536	9.05065	0	0	1	73.8556	0	0	74	0	22	289	70	144	0	1	73.0123	71	0	28.5714	287	70	140	0	1	74.9754	#NULL!	#NULL!
68	2340	0	0	0	0	0	13.5606	13.5606	13.5606	13.5606	1	49	1	60	0.8	129	0	100	72	22.8624	#NULL!	3.99726	8.98631	0	0	0	94.7917	0	1	#NULL!	#NULL!	#NULL!	#NULL!	#NULL!	#NULL!	#NULL!	#NULL!	#NULL!	58	0	23.3355	129	90	110	0	0	52.9973	62	0
71	2342	0	0	0	0	0	13.5606	13.5606	13.5606	13.5606	1	56	1	60	0.6	156	1	148	86	21.5139	2.05886	3.96441	8.06982	0	1	1	116.667	0	1	68	0	21	197	90	138	1	1	58.0589	64	0	23.2254	190	92	150	0	1	59.9644	#NULL!	#NULL!
74	2343	0	0	0	0	0	13.5606	13.5606	13.5606	13.5606	2	40	0	60	0.5	153	0	136	74	24.6548	1.96441	4.05065	8.02327	0	0	1	141.667	0	0	64	0	24	199	80	128	0	0	41.9644	66	0	25.7617	167	74	110	0	0	44.0507	#NULL!	#NULL!
57	2344	0	0	0	0	0	13.5606	13.5606	13.5606	13.5606	1	36	0	65	0.7	163	0	110	68	23.5883	1.96988	4.00411	9.02053	0	0	0	134.127	0	0	58	0	23	175	74	112	0	0	37.9699	80	0	24.539	#NULL!	80	120	#NULL!	0	40.0041	74	0
67	2345	0	0	0	0	0	13.5606	13.5606	13.5606	13.5606	2	36	0	41	0.6	125	0	108	68	18.2222	#NULL!	4.03696	8.01232	0	0	0	83.8981	0	0	#NULL!	#NULL!	#NULL!	#NULL!	#NULL!	#NULL!	#NULL!	#NULL!	#NULL!	#NULL!	#NULL!	#NULL!	#NULL!	#NULL!	#NULL!	#NULL!	#NULL!	#NULL!	#NULL!	#NULL!
71	2346	0	0	0	0	0	13.5606	13.5606	13.5606	13.5606	1	44	1	54	0.8	184	0	106	68	18.6851	#NULL!	4.07803	9.0397	0	0	0	90	0	1	#NULL!	#NULL!	#NULL!	#NULL!	#NULL!	#NULL!	#NULL!	#NULL!	#NULL!	#NULL!	#NULL!	#NULL!	#NULL!	#NULL!	#NULL!	#NULL!	#NULL!	#NULL!	#NULL!	#NULL!
73	2347	0	0	0	0	0	13.5606	13.5606	13.5606	13.5606	2	54	0	59	0.5	203	0	170	90	27.3034	#NULL!	#NULL!	9.05339	0	0	1	119.803	0	0	#NULL!	#NULL!	#NULL!	#NULL!	#NULL!	#NULL!	#NULL!	#NULL!	#NULL!	#NULL!	#NULL!	#NULL!	#NULL!	#NULL!	#NULL!	#NULL!	#NULL!	#NULL!	#NULL!	#NULL!
50	2348	0	0	0	0	0	13.5606	13.5606	13.5606	13.5606	2	59	0	56	0.5	157	0	98	62	22.719	#NULL!	4.05886	#NULL!	0	0	0	107.1	0	0	#NULL!	#NULL!	#NULL!	#NULL!	#NULL!	#NULL!	#NULL!	#NULL!	#NULL!	#NULL!	#NULL!	#NULL!	#NULL!	#NULL!	#NULL!	#NULL!	#NULL!	#NULL!	#NULL!	#NULL!
70	2349	0	0	0	0	0	13.5606	13.5606	13.5606	13.5606	1	43	1	49	0.6	142	0	98	56	18.9036	2.06982	4.02053	8.04791	0	0	0	110.023	0	1	55	0	18	#NULL!	72	110	#NULL!	0	45.0698	#NULL!	#NULL!	#NULL!	#NULL!	#NULL!	#NULL!	#NULL!	#NULL!	#NULL!	#NULL!	#NULL!
67	2350	0	1	0	0	0	8.96988	8.96988	8.96988	8.96988	1	61	1	57	0.5	113	0	142	70	19.7232	2.04244	4.04244	#NULL!	0	1	1	125.083	0	1	69	0	19	244	80	136	0	1	63.0424	76	0	18.4672	#NULL!	90	138	#NULL!	1	65.0424	#NULL!	#NULL!
79	2351	0	0	0	0	0	13.5606	13.5606	13.5606	13.5606	2	36	0	50	0.6	139	0	100	65	19.5312	2.06708	4	9	0	0	0	102.315	0	0	72	0	19	#NULL!	75	130	0	1	38.0671	#NULL!	#NULL!	#NULL!	#NULL!	#NULL!	#NULL!	#NULL!	#NULL!	#NULL!	69	0
60	2352	0	0	0	0	0	13.5606	13.5606	13.5606	13.5606	2	38	0	64	0.5	177	0	116	68	23.7954	2.06708	4.02053	9.0397	0	0	0	154.133	0	0	70	0	23	182	70	108	0	0	40.0671	70	0	23.4236	212	72	108	0	0	42.0205	#NULL!	#NULL!
62	2353	0	0	0	0	0	13.5606	13.5606	13.5606	13.5606	1	41	1	70	1	167	0	120	62	22.8571	#NULL!	#NULL!	9.06708	0	0	0	96.25	0	1	#NULL!	#NULL!	#NULL!	#NULL!	#NULL!	#NULL!	#NULL!	#NULL!	#NULL!	#NULL!	#NULL!	#NULL!	#NULL!	#NULL!	#NULL!	#NULL!	#NULL!	#NULL!	62	0
67	2354	0	0	0	0	0	13.5606	13.5606	13.5606	13.5606	2	41	0	50	0.4	154	0	105	80	23.1385	#NULL!	#NULL!	9.06982	0	0	0	146.094	0	0	#NULL!	#NULL!	#NULL!	#NULL!	#NULL!	#NULL!	#NULL!	#NULL!	#NULL!	#NULL!	#NULL!	#NULL!	#NULL!	#NULL!	#NULL!	#NULL!	#NULL!	#NULL!	95	0
66	2355	0	0	0	0	0	13.5606	13.5606	13.5606	13.5606	1	37	1	66	0.6	214	0	118	72	25.1486	#NULL!	4.02875	#NULL!	0	0	0	157.361	0	1	#NULL!	#NULL!	#NULL!	#NULL!	#NULL!	#NULL!	#NULL!	#NULL!	#NULL!	56	0	24.7934	232	80	110	0	0	41.0287	#NULL!	#NULL!
55	2356	0	0	0	0	0	13.5606	13.5606	13.5606	13.5606	1	45	1	57	0.7	135	0	110	70	21.1927	2.05339	3.99726	8.07803	0	1	0	107.44	0	1	77	0	21	234	70	120	0	0	47.0534	67	0	21.8724	228	85	110	0	0	48.9973	71	0
65	2357	0	0	0	0	0	13.5606	13.5606	13.5606	13.5606	2	44	0	56	0.4	156	0	110	70	24.8889	1.06708	2.99726	8.95893	0	0	0	158.667	0	0	#NULL!	#NULL!	#NULL!	#NULL!	#NULL!	#NULL!	#NULL!	#NULL!	#NULL!	55	0	24	234	74	110	0	0	46.9973	163	0
61	2358	0	0	0	0	0	13.5592	13.5592	13.5592	13.5592	1	48	1	60	0.6	139	0	100	68	21.5139	1.96578	3.99863	8.97673	0	0	0	127.778	0	1	62	0	21	188	72	110	0	0	49.9658	66	0	22.8529	164	70	120	0	0	51.9986	76	0
54	2360	0	0	0	0	0	13.5537	13.5537	13.5537	13.5537	2	44	0	44	0.5	168	0	116	76	17.6254	1.9603	3.99316	8.97125	0	0	0	99.7333	0	0	88	0	17	206	72	102	0	0	45.9603	66	0	19.4771	167	66	114	0	0	47.9932	78	0
62	2361	0	0	0	0	0	13.5592	13.5592	13.5592	13.5592	1	67	1	56	0.7	176	0	120	80	22.719	1.98494	3.97399	8.04107	0	1	0	81.1111	0	1	76	0	22	194	60	114	0	0	68.9849	70	0	23.0112	187	86	130	0	1	70.974	#NULL!	#NULL!
70	2362	0	0	0	0	0	13.5592	13.5592	13.5592	13.5592	1	39	0	64	0.9	135	0	106	68	22.1453	2.02464	3.99316	8.00821	0	0	0	99.7531	0	0	64	0	22	160	68	102	1	0	41.0246	70	0	22.3214	194	80	110	0	0	42.9932	79	0
72	2363	0	0	0	0	0	13.5592	13.5592	13.5592	13.5592	2	56	0	65	0.4	138	1	160	100	27.7671	2.05749	4.00548	8.04381	0	0	1	161.146	0	0	75	0	27	193	82	140	0	1	58.0575	#NULL!	#NULL!	#NULL!	#NULL!	#NULL!	#NULL!	#NULL!	#NULL!	#NULL!	#NULL!	#NULL!
64	2364	0	0	0	0	0	13.5592	13.5592	13.5592	13.5592	2	46	1	51	0.5	132	0	124	74	18.2868	2.06023	4.01369	8.99316	0	0	0	113.192	0	1	49	0	18	138	98	152	0	1	48.0602	#NULL!	#NULL!	#NULL!	#NULL!	#NULL!	#NULL!	#NULL!	#NULL!	#NULL!	#NULL!	#NULL!
52	2365	0	0	0	0	0	13.5592	13.5592	13.5592	13.5592	1	44	0	53	0.8	186	0	100	72	21.5019	#NULL!	4.06297	#NULL!	0	0	0	88.3333	0	0	#NULL!	#NULL!	#NULL!	#NULL!	#NULL!	#NULL!	#NULL!	#NULL!	#NULL!	#NULL!	#NULL!	#NULL!	#NULL!	#NULL!	#NULL!	#NULL!	#NULL!	#NULL!	#NULL!	#NULL!
72	2366	0	1	0	0	0	6.50171	6.50171	6.50171	6.50171	1	46	1	51	0.6	166	0	118	78	18.9619	1.9822	4.03285	#NULL!	0	0	0	110.972	0	1	67	0	18	112	76	120	0	0	47.9822	75	0	17.8465	147	78	104	0	0	50.0329	#NULL!	#NULL!
49	2367	0	0	0	0	1	13.5592	13.5592	12.0835	13.5592	1	53	2	63	0.5	181	0	132	96	24.0055	2.05749	4.03285	8.99589	1	0	1	152.25	0	1	#NULL!	#NULL!	#NULL!	#NULL!	#NULL!	#NULL!	#NULL!	#NULL!	#NULL!	73	0	23.6244	242	80	130	1	1	57.0329	96	0
54	2368	0	0	0	0	0	13.5565	13.5565	13.5565	13.5565	2	76	0	50	0.4	175	0	120	78	22.8269	#NULL!	3.98768	9.06571	0	1	0	94.4444	0	0	#NULL!	#NULL!	#NULL!	#NULL!	#NULL!	#NULL!	#NULL!	#NULL!	#NULL!	71	0	23.5304	198	80	130	0	1	79.9877	#NULL!	#NULL!
55	2369	0	0	0	0	0	13.5565	13.5565	13.5565	13.5565	2	42	0	75	0.5	172	1	170	100	31.2175	2.05476	4.0219	9.03833	0	1	1	173.542	0	0	60	0	31	219	90	136	0	1	44.0548	79	0	35.0862	260	90	124	1	0	46.0219	72	0
56	2370	0	0	0	0	0	13.5565	13.5565	13.5565	13.5565	2	68	0	61	0.5	151	1	162	90	24.4352	0.954825	2.97947	#NULL!	0	0	1	103.7	0	0	79	0	24	161	88	156	0	1	68.9548	81	0	27.268	151	78	146	0	1	70.9795	#NULL!	#NULL!
83	2371	0	0	0	0	0	13.5537	13.5537	13.5537	13.5537	1	55	1	72	0.9	261	0	150	95	26.1286	1.05476	3.06571	8.01643	0	0	1	94.4444	0	1	72	0	26	236	100	170	1	1	56.0548	#NULL!	#NULL!	#NULL!	#NULL!	#NULL!	#NULL!	#NULL!	#NULL!	#NULL!	#NULL!	#NULL!
61	2372	0	1	0	1	0	12.0493	5.99452	12.0493	12.0493	2	72	1	55	0.7	207	0	152	74	23.1911	1.04928	3	8.99452	0	1	1	63.0754	0	1	63	0	23	197	60	136	0	1	73.0493	62	0	23.4952	251	90	160	0	1	75	#NULL!	#NULL!
77	2373	0	0	0	0	0	13.5537	13.5537	13.5537	13.5537	2	68	0	41	0.7	226	0	120	76	18.4676	2.06297	4.01369	8.0219	0	0	0	49.7857	1	0	72	0	18	#NULL!	80	120	#NULL!	0	70.063	#NULL!	#NULL!	#NULL!	#NULL!	#NULL!	#NULL!	#NULL!	#NULL!	#NULL!	64	0
66	2374	0	0	0	0	0	13.5537	13.5537	13.5537	13.5537	2	36	1	48	0.6	194	0	126	88	22.5183	#NULL!	#NULL!	#NULL!	0	0	0	98.2222	0	1	#NULL!	#NULL!	#NULL!	#NULL!	#NULL!	#NULL!	#NULL!	#NULL!	#NULL!	#NULL!	#NULL!	#NULL!	#NULL!	#NULL!	#NULL!	#NULL!	#NULL!	#NULL!	#NULL!	#NULL!
94	2375	0	0	0	0	0	13.5537	13.5537	13.5537	13.5537	1	67	0	49	0.6	196	0	106	66	19.3821	#NULL!	#NULL!	#NULL!	0	0	0	82.8009	0	0	#NULL!	#NULL!	#NULL!	#NULL!	#NULL!	#NULL!	#NULL!	#NULL!	#NULL!	#NULL!	#NULL!	#NULL!	#NULL!	#NULL!	#NULL!	#NULL!	#NULL!	#NULL!	#NULL!	#NULL!
62	2376	0	0	0	0	0	13.5537	13.5537	13.5537	13.5537	1	58	1	72	0.7	212	0	120	80	26.4463	2.02464	4.00274	8.99042	0	0	0	117.143	0	1	68	0	26	262	76	120	0	0	60.0246	68	0	32.0459	223	88	130	0	1	62.0027	#NULL!	#NULL!
53	2378	0	0	0	0	0	13.5537	13.5537	13.5537	13.5537	2	39	0	53	0.4	158	0	94	72	21.7784	0.946612	3.05749	8.03012	0	0	0	157.988	0	0	76	0	21	186	70	110	0	0	39.9466	73	0	22.7694	198	74	128	0	0	42.0575	#NULL!	#NULL!
70	2379	0	0	0	0	0	13.5537	13.5537	13.5537	13.5537	1	41	1	74	0.7	152	0	124	78	25.0135	0.976728	3.05749	8.99316	0	1	0	145.357	0	1	72	0	25	161	74	128	0	0	41.9767	64	0	26.3329	159	78	128	0	0	44.0575	#NULL!	#NULL!
68	2380	0	0	0	0	0	13.5537	13.5537	13.5537	13.5537	1	38	0	79	0.7	145	0	120	84	27.3356	1.03285	2.97947	8.01369	0	0	0	159.881	0	0	72	0	27	178	86	124	1	0	39.0329	65	0	26.9896	168	74	128	0	0	40.9795	#NULL!	#NULL!
59	2381	0	0	0	0	0	13.551	13.551	13.551	13.551	1	47	0	78	0.7	194	0	148	90	25.1808	2.02738	4.05749	8.00821	0	0	1	143.929	0	0	85	0	25	216	106	154	0	1	49.0274	#NULL!	#NULL!	#NULL!	#NULL!	#NULL!	#NULL!	#NULL!	#NULL!	#NULL!	#NULL!	#NULL!
75	2382	0	0	0	0	0	13.551	13.551	13.551	13.551	2	45	0	75	0.4	203	0	150	84	27.5482	2.02738	4.05749	8.00821	0	0	1	210.286	0	0	68	0	27	269	100	150	1	1	47.0274	#NULL!	#NULL!	#NULL!	#NULL!	#NULL!	#NULL!	#NULL!	#NULL!	#NULL!	73	0
56	2383	0	1	0	0	0	10.3313	10.3313	10.3313	10.3313	2	73	1	59	0.6	180	0	146	76	25.8761	2.04381	4.00274	9.04381	0	0	1	77.7789	0	1	60	0	25	231	86	132	0	1	75.0438	#NULL!	#NULL!	#NULL!	#NULL!	#NULL!	#NULL!	#NULL!	#NULL!	#NULL!	#NULL!	#NULL!
95	2384	0	0	0	0	1	13.551	13.551	3.99179	13.551	1	48	1	62	0.7	130	0	98	72	23.0518	2.04381	4.00274	9.04381	0	0	0	113.175	0	1	48	0	23	190	70	110	0	0	50.0438	#NULL!	#NULL!	#NULL!	#NULL!	#NULL!	#NULL!	#NULL!	#NULL!	#NULL!	#NULL!	#NULL!
67	2385	0	0	0	0	0	13.551	13.551	13.551	13.551	2	39	1	56	1.8	149	0	106	70	21.6041	2.04381	4.00274	9.04381	0	0	0	37.0957	1	1	62	0	21	190	70	110	0	0	41.0438	#NULL!	#NULL!	#NULL!	#NULL!	#NULL!	#NULL!	#NULL!	#NULL!	#NULL!	#NULL!	#NULL!
58	2386	0	0	0	0	0	13.551	13.551	13.551	13.551	2	40	0	54	0.6	143	0	102	70	21.0937	2.01095	4.02464	8.97947	0	0	0	106.25	0	0	57	0	21	179	74	104	0	0	42.011	67	0	20.9644	148	68	100	0	0	44.0246	#NULL!	#NULL!
61	2387	0	0	0	0	0	13.551	13.551	13.551	13.551	1	54	1	65	0.8	166	0	126	70	23.8751	2.03833	4.0219	8.98768	0	0	0	97.0486	0	1	71	0	23	258	80	134	0	1	56.0383	#NULL!	#NULL!	#NULL!	#NULL!	#NULL!	#NULL!	#NULL!	#NULL!	#NULL!	80	0
53	2388	0	0	0	0	0	13.551	13.551	13.551	13.551	1	38	1	65	0.9	150	0	118	64	21.4692	#NULL!	4.00274	#NULL!	0	0	0	102.315	0	1	#NULL!	#NULL!	#NULL!	#NULL!	#NULL!	#NULL!	#NULL!	#NULL!	#NULL!	#NULL!	#NULL!	#NULL!	#NULL!	#NULL!	#NULL!	#NULL!	#NULL!	#NULL!	#NULL!	#NULL!
85	2389	0	0	0	0	0	13.551	13.551	13.551	13.551	2	39	0	59	0.5	160	0	104	70	21.6713	2.06297	4.01916	9.04654	0	1	0	140.699	0	0	#NULL!	#NULL!	#NULL!	#NULL!	#NULL!	#NULL!	#NULL!	#NULL!	#NULL!	56	0	20.7008	183	66	110	0	0	43.0192	#NULL!	#NULL!
47	2390	0	0	0	1	0	13.551	10.4073	13.551	13.551	2	58	0	60	0.6	164	0	142	72	25.9695	2.04381	3.97947	8.05202	0	0	1	96.8056	0	0	101	0	25	264	98	158	0	1	60.0438	83	0	23.833	194	80	146	0	1	61.9795	80	0
67	2391	0	1	0	0	1	0.258727	0.258727	0.258727	0.258727	2	55	0	49	0.5	168	0	116	66	22.9874	#NULL!	#NULL!	#NULL!	0	0	0	98.3403	0	0	#NULL!	#NULL!	#NULL!	#NULL!	#NULL!	#NULL!	#NULL!	#NULL!	#NULL!	#NULL!	#NULL!	#NULL!	#NULL!	#NULL!	#NULL!	#NULL!	#NULL!	#NULL!	#NULL!	#NULL!
71	2393	0	1	0	1	0	8.76318	8.76318	8.76318	8.76318	1	83	2	77	0.8	186	1	148	84	27.2817	#NULL!	4.03012	#NULL!	0	0	1	76.1979	0	1	#NULL!	#NULL!	#NULL!	#NULL!	#NULL!	#NULL!	#NULL!	#NULL!	#NULL!	77	0	25.0593	#NULL!	86	158	#NULL!	1	87.0301	#NULL!	#NULL!
63	2394	0	0	0	0	0	13.5483	13.5483	13.5483	13.5483	1	73	2	68	0.6	161	0	118	70	23.255	2.03833	3.99726	9.04381	1	0	0	105.463	0	1	50	0	23	216	70	120	0	0	75.0383	60	0	24.3945	237	74	118	1	0	76.9973	#NULL!	#NULL!
65	2395	0	0	0	0	0	13.5483	13.5483	13.5483	13.5483	1	38	1	80	0.7	163	0	128	82	25.8264	1.97399	#NULL!	9.00274	0	1	0	161.905	0	1	51	0	25	165	72	110	0	0	39.974	#NULL!	#NULL!	#NULL!	#NULL!	#NULL!	#NULL!	#NULL!	#NULL!	#NULL!	#NULL!	#NULL!
74	2396	0	0	0	0	0	9.97399	9.97399	9.97399	9.97399	2	74	0	53	0.5	190	0	164	88	20.9644	2.03833	3.99726	9.04381	0	0	1	82.5917	0	0	71	0	20	282	85	155	0	1	76.0383	69	0	22.0317	180	100	160	0	1	77.9973	#NULL!	#NULL!
52	2397	0	0	0	0	0	13.5483	13.5483	13.5483	13.5483	2	37	0	78	0.7	147	0	112	76	27.6361	1.97125	#NULL!	9.03012	0	0	0	135.494	0	0	84	0	27	178	76	120	0	0	38.9713	#NULL!	#NULL!	#NULL!	#NULL!	#NULL!	#NULL!	#NULL!	#NULL!	#NULL!	#NULL!	#NULL!
78	2398	0	0	0	0	0	13.5483	13.5483	13.5483	13.5483	1	38	0	63	0.6	152	0	116	78	21.2953	2.05476	4.0219	9.01095	0	0	0	148.75	0	0	60	0	21	183	72	120	0	0	40.0548	#NULL!	#NULL!	#NULL!	#NULL!	#NULL!	#NULL!	#NULL!	#NULL!	#NULL!	71	0
60	2399	0	0	0	0	0	13.5483	13.5483	13.5483	13.5483	2	77	0	43	0.6	135	0	124	72	#NULL!	#NULL!	#NULL!	9.05749	0	1	0	53.3021	1	0	#NULL!	#NULL!	#NULL!	#NULL!	#NULL!	#NULL!	#NULL!	#NULL!	#NULL!	#NULL!	#NULL!	#NULL!	#NULL!	#NULL!	#NULL!	#NULL!	#NULL!	#NULL!	#NULL!	#NULL!
72	2400	0	1	0	0	0	3.58795	3.58795	3.58795	3.58795	1	64	0	45	0.6	213	0	150	96	17.5781	2.00274	#NULL!	#NULL!	1	0	1	79.1667	0	0	#NULL!	#NULL!	#NULL!	#NULL!	#NULL!	#NULL!	#NULL!	#NULL!	#NULL!	#NULL!	#NULL!	#NULL!	#NULL!	#NULL!	#NULL!	#NULL!	#NULL!	#NULL!	#NULL!	#NULL!
64	2401	0	0	0	0	0	13.5483	13.5483	13.5483	13.5483	2	46	0	55	0.4	87	0	114	76	22.8928	1.96578	3.99452	7.99179	0	0	0	152.587	0	0	82	0	22	93	70	130	0	1	47.9658	70	0	28.1337	114	100	170	0	1	49.9945	#NULL!	#NULL!
59	2402	0	1	0	0	0	4.07529	4.07529	4.07529	4.07529	2	76	0	54	2.8	213	0	134	76	22.7694	1.98905	3.99179	#NULL!	0	0	1	14.5714	1	0	74	0	22	#NULL!	88	170	#NULL!	1	77.989	#NULL!	#NULL!	#NULL!	#NULL!	#NULL!	#NULL!	#NULL!	#NULL!	#NULL!	#NULL!	#NULL!
88	2403	0	1	0	1	0	11.911	3.98905	11.911	11.911	1	61	1	52	0.7	210	0	150	80	19.1001	#NULL!	4	8.04107	0	0	1	81.5079	0	1	#NULL!	#NULL!	#NULL!	#NULL!	#NULL!	#NULL!	#NULL!	#NULL!	#NULL!	#NULL!	#NULL!	#NULL!	#NULL!	#NULL!	#NULL!	#NULL!	#NULL!	#NULL!	66	0
61	2404	0	0	0	0	0	13.5483	13.5483	13.5483	13.5483	2	68	0	56	0.5	170	0	140	76	23.3091	2.04654	#NULL!	#NULL!	0	1	1	95.2	0	0	#NULL!	#NULL!	#NULL!	#NULL!	#NULL!	#NULL!	#NULL!	#NULL!	#NULL!	#NULL!	#NULL!	#NULL!	#NULL!	#NULL!	#NULL!	#NULL!	#NULL!	#NULL!	#NULL!	#NULL!
80	2405	0	0	0	0	0	13.5483	13.5483	13.5483	13.5483	2	38	0	48	0.6	124	0	92	54	19.9792	1.98768	#NULL!	9.00274	0	1	0	96.3333	0	0	72	0	19	188	62	102	0	0	39.9877	#NULL!	#NULL!	#NULL!	#NULL!	#NULL!	#NULL!	#NULL!	#NULL!	#NULL!	#NULL!	#NULL!
54	2406	0	1	0	0	0	10.3696	10.3696	10.3696	10.3696	1	66	1	62	0.7	180	1	140	85	24.2187	#NULL!	#NULL!	#NULL!	0	0	1	91.0317	0	1	#NULL!	#NULL!	#NULL!	#NULL!	#NULL!	#NULL!	#NULL!	#NULL!	#NULL!	#NULL!	#NULL!	#NULL!	#NULL!	#NULL!	#NULL!	#NULL!	#NULL!	#NULL!	#NULL!	#NULL!
71	2407	0	0	0	0	0	13.5455	13.5455	13.5455	13.5455	2	48	0	53	0.4	140	0	112	74	23.8728	1.96851	3.98494	8.95209	0	1	0	143.91	0	0	69	0	23	155	80	110	0	0	49.9685	#NULL!	#NULL!	#NULL!	#NULL!	#NULL!	#NULL!	#NULL!	#NULL!	#NULL!	69	0
76	2408	0	0	0	0	0	13.5455	13.5455	13.5455	13.5455	2	37	0	44	0.5	134	0	98	68	19.0443	2.03285	4.04928	8.03559	0	0	0	107.006	0	0	61	0	19	180	70	94	0	0	39.0329	70	0	19.91	163	52	80	0	0	41.0493	77	0
61	2409	0	0	0	0	0	13.5455	13.5455	13.5455	13.5455	1	47	1	70	1.1	200	0	110	80	26.0262	2.04381	4.0219	8.95483	0	0	0	82.197	0	1	84	0	26	220	92	108	0	0	49.0438	#NULL!	#NULL!	#NULL!	#NULL!	#NULL!	#NULL!	#NULL!	#NULL!	#NULL!	79	0
71	2410	0	0	0	0	0	13.5455	13.5455	13.5455	13.5455	2	44	0	57	0.5	163	0	96	60	25.6745	2.01916	4.02738	9.03012	0	0	0	129.2	0	0	60	0	25	215	60	102	0	0	46.0192	64	0	23.8728	174	68	100	1	0	48.0274	69	0
61	2411	0	0	0	0	0	13.5455	13.5455	13.5455	13.5455	2	54	0	54	0.6	175	0	158	94	22.4766	2.02464	3.98905	9.03285	0	0	1	91.375	0	0	80	0	22	234	80	118	0	0	56.0246	88	0	21.0828	179	80	130	0	1	57.989	90	0
60	2412	0	1	0	1	0	6.07255	6.07255	6.07255	6.07255	1	59	0	55	0.6	168	1	130	85	30.1783	2.03559	#NULL!	#NULL!	0	0	1	103.125	0	0	75	0	30	248	92	152	0	1	61.0356	#NULL!	#NULL!	#NULL!	#NULL!	#NULL!	#NULL!	#NULL!	#NULL!	#NULL!	#NULL!	#NULL!
101	2413	0	0	0	0	0	13.5428	13.5428	13.5428	13.5428	2	39	0	57	0.5	157	0	106	72	22.8329	1.94661	3.99726	8.9822	0	1	0	135.929	0	0	62	0	22	212	80	110	0	0	40.9466	60	0	21.2306	187	62	110	0	0	42.9973	65	0
62	2414	0	0	0	0	0	13.5428	13.5428	13.5428	13.5428	2	50	0	55	0.6	242	0	110	80	22.0317	2.05476	4.01369	8.9822	0	0	0	97.3958	0	0	62	0	22	293	80	120	0	0	52.0548	#NULL!	#NULL!	#NULL!	#NULL!	#NULL!	#NULL!	#NULL!	#NULL!	#NULL!	#NULL!	#NULL!
73	2416	0	0	0	0	0	13.54	13.54	13.54	13.54	2	48	0	53	0.5	161	0	136	80	21.7784	0.932923	2.98905	8.98084	0	0	1	115.128	0	0	58	0	21	191	78	136	0	1	48.9329	70	0	24.974	232	70	120	0	0	50.989	66	0
49	2417	0	0	0	0	0	13.5373	13.5373	13.5373	13.5373	2	44	0	65	0.6	129	0	110	70	28.5075	#NULL!	#NULL!	#NULL!	0	0	0	122.778	0	0	#NULL!	#NULL!	#NULL!	#NULL!	#NULL!	#NULL!	#NULL!	#NULL!	#NULL!	#NULL!	#NULL!	#NULL!	#NULL!	#NULL!	#NULL!	#NULL!	#NULL!	#NULL!	#NULL!	#NULL!
69	2418	0	0	0	0	0	13.5373	13.5373	13.5373	13.5373	1	49	1	76	0.7	203	0	124	62	26.2976	2.04107	3.97399	9.01643	0	0	0	137.222	0	1	#NULL!	#NULL!	#NULL!	#NULL!	#NULL!	#NULL!	#NULL!	#NULL!	#NULL!	70	0	25.9095	246	90	140	1	1	52.974	#NULL!	#NULL!
53	2419	0	1	0	0	0	2.4935	2.4935	2.4935	2.4935	1	73	0	46	0.8	137	0	100	82	20.1746	2.04107	#NULL!	#NULL!	0	0	0	53.5069	1	0	77	0	20	168	90	140	0	1	75.0411	#NULL!	#NULL!	#NULL!	#NULL!	#NULL!	#NULL!	#NULL!	#NULL!	#NULL!	#NULL!	#NULL!
68	2420	0	0	0	0	0	13.5346	13.5346	13.5346	13.5346	2	70	0	56	0.7	188	0	130	78	24.2382	#NULL!	#NULL!	#NULL!	0	0	1	66.1111	0	0	#NULL!	#NULL!	#NULL!	#NULL!	#NULL!	#NULL!	#NULL!	#NULL!	#NULL!	#NULL!	#NULL!	#NULL!	#NULL!	#NULL!	#NULL!	#NULL!	#NULL!	#NULL!	#NULL!	#NULL!
72	2421	0	0	0	0	0	13.5346	13.5346	13.5346	13.5346	2	53	0	51	0.6	223	0	100	60	22.3674	0.927447	3.01916	8.99452	0	0	0	87.3021	0	0	64	0	22	244	72	120	0	0	53.9274	60	0	23.6013	295	92	140	0	1	56.0192	75	0
59	2422	0	0	0	0	1	13.5346	13.5346	11.5578	13.5346	2	71	0	44	0.6	134	0	140	82	19.8189	2.03285	4.00548	9.03833	0	0	1	59.7361	1	0	72	0	19	224	80	130	0	1	73.0329	60	0	18.718	155	82	140	0	1	75.0055	63	0
61	2423	0	0	0	0	0	13.5346	13.5346	13.5346	13.5346	2	42	0	55	0.5	187	0	120	76	23.1911	1.99726	4.01095	8.00274	0	0	0	127.264	0	0	74	0	23	222	84	134	1	1	43.9973	66	0	21.3675	210	80	130	1	1	46.011	72	0
59	2424	0	0	0	0	0	13.5346	13.5346	13.5346	13.5346	1	48	1	70	0.7	185	0	128	90	26.0262	1.9603	4.01095	8.00274	0	0	0	127.778	0	1	76	0	26	224	88	134	0	1	49.9603	78	0	25.5937	242	84	128	0	0	52.011	80	0
78	2425	0	0	0	0	0	13.5318	13.5318	13.5318	13.5318	1	41	1	57	0.8	207	1	140	96	21.7193	#NULL!	#NULL!	#NULL!	1	0	1	97.9688	0	1	#NULL!	#NULL!	#NULL!	#NULL!	#NULL!	#NULL!	#NULL!	#NULL!	#NULL!	#NULL!	#NULL!	#NULL!	#NULL!	#NULL!	#NULL!	#NULL!	#NULL!	#NULL!	#NULL!	#NULL!
63	2426	0	0	0	0	0	13.5099	13.5099	13.5099	13.5099	2	48	0	55	0.7	145	0	104	68	24.7737	1.93018	3.98631	8.9384	0	0	0	85.3373	0	0	66	0	24	205	74	114	0	0	49.9302	#NULL!	#NULL!	#NULL!	#NULL!	#NULL!	#NULL!	#NULL!	#NULL!	#NULL!	#NULL!	#NULL!
53	2427	1	1	0	0	0	0.542779	0.542779	0.542779	0.542779	1	48	2	67	1.1	130	0	116	70	22.6474	#NULL!	#NULL!	#NULL!	0	0	0	77.8283	0	1	#NULL!	#NULL!	#NULL!	#NULL!	#NULL!	#NULL!	#NULL!	#NULL!	#NULL!	#NULL!	#NULL!	#NULL!	#NULL!	#NULL!	#NULL!	#NULL!	#NULL!	#NULL!	#NULL!	#NULL!
61	2429	0	0	0	0	0	13.5318	13.5318	13.5318	13.5318	1	43	2	73	1	344	0	176	114	27.4756	0.943874	4	9.0219	0	1	1	98.3472	0	1	68	0	27	234	110	162	0	1	43.9439	80	0	29.3575	258	98	150	1	1	47	#NULL!	#NULL!
58	2430	0	0	0	0	0	13.5291	13.5291	13.5291	13.5291	1	46	0	59	0.7	170	0	104	60	22.4813	0.94935	3.03012	8.95209	0	0	0	110.04	0	0	66	0	22	210	82	112	0	0	46.9493	64	0	23.3377	186	66	110	0	0	49.0301	63	0
49	2431	0	1	0	0	0	9.4319	9.4319	9.4319	9.4319	1	66	0	45	0.9	214	1	126	82	21.1109	1.0219	2.9384	8.98905	0	1	0	51.3889	1	0	83	0	21	193	90	128	0	0	67.0219	#NULL!	#NULL!	#NULL!	#NULL!	#NULL!	#NULL!	#NULL!	#NULL!	#NULL!	#NULL!	#NULL!
67	2432	0	0	0	0	0	13.5291	13.5291	13.5291	13.5291	2	54	0	66	0.6	205	1	150	90	30.1315	0.938398	2.93566	8.03012	0	0	1	111.681	0	0	60	0	30	212	80	120	1	0	54.9384	69	0	25.2363	219	76	128	0	0	56.9357	#NULL!	#NULL!
[truncated: 1,643 more rows]
[truncated: 8 more columns]

## Sheet: code book
NO	number
HR	heart rate	HR 0= 1st visit HR , HR 1=2nd visit HR, HR 2=3rd visit HR, HR 5= 4th visit HR
ID	identity
AF	atrial fibrillation (ECG showed AF)	1=yes, 0=no	ECG showed AF
[truncated: 18 more rows]
